# Supplementary material for: Mapping effector genes at lupus GWAS loci using promoter Capture-C in follicular helper T cells
Source: Nat Commun. 2020 Jul 3;11:3294. doi: 10.1038/s41467-020-17089-5 (PMC7335045; doi:10.1038/s41467-020-17089-5)
Supplement: Supplementary file 4 — Supplementary Dataset 1 [file 41467_2020_17089_MOESM4_ESM.xlsx]

## Sheet: ST1_ATACseq_peak
Supplementary Data 1. ATAC-seq peak summary.
peak_name	coordinates	peak_len	Naive	TFH	edgeR_logFC	edgeR_FDR	limma_logFC	limma_FDR	sigDE	promoter_gene
TonsilT_1	chr1:713700-714442	743	41.2026	24.5146	-0.670791	0.0181567	-0.645533	0.0330852	FALSE	RP11-206L10.9|RP11-206L10.2
TonsilT_2	chr1:762616-763258	643	7.09604	4.81077	-0.466571	0.295843	-0.508894	0.215623	FALSE	RP11-206L10.11|LINC00115
TonsilT_3	chr1:804995-805621	627	10.7719	5.35341	-0.87978	0.030131	-0.875905	0.0269749	FALSE	FAM41C
TonsilT_4	chr1:839968-840448	481	5.29047	5.01341	0.0215665	0.971772	-0.0735475	0.891434	FALSE	RP11-54O7.16
TonsilT_5	chr1:840469-840983	515	3.49158	2.63024	-0.178743	0.796843	-0.0285054	0.96899	FALSE	RP11-54O7.16
TonsilT_6	chr1:875597-876415	819	2.48194	5.46158	1.18738	0.0157507	1.33134	0.0118116	TRUE	SAMD11
TonsilT_7	chr1:877081-877380	300	3.07783	5.64414					FALSE	SAMD11
TonsilT_8	chr1:894139-895223	1085	5.11466	4.14292	-0.156206	0.751049	-0.0437328	0.933081	FALSE	NOC2L|KLHL17
TonsilT_9	chr1:895797-896483	687	8.89473	6.14856	-0.472724	0.245717	-0.490758	0.185431	FALSE	NOC2L|KLHL17
TonsilT_10	chr1:901540-902786	1247	5.20478	6.55141	0.387034	0.28862	0.37804	0.276342	FALSE	PLEKHN1
TonsilT_11	chr1:911267-911969	703	6.51903	4.32596	-0.483283	0.364241	-0.500082	0.364177	FALSE	C1orf170
TonsilT_12	chr1:919600-919801	202	6.98879	4.811					FALSE
TonsilT_13	chr1:934196-934729	534	4.20347	4.1058	0.076198	0.899866	0.107594	0.841307	FALSE	RP11-54O7.17
TonsilT_14	chr1:935086-936405	1320	8.74734	4.54625	-0.821678	0.0179394	-0.819887	0.0198418	FALSE	HES4
TonsilT_15	chr1:937119-937495	377	8.7774	3.74344	-1.0733	0.0537546	-0.936558	0.0950197	FALSE
TonsilT_16	chr1:948302-949374	1073	22.627	15.776	-0.427228	0.141752	-0.435575	0.133989	FALSE	ISG15|RP11-54O7.11
TonsilT_17	chr1:954551-955792	1242	17.463	10.2028	-0.673089	0.032092	-0.71108	0.0291182	FALSE	AGRN
TonsilT_18	chr1:968213-968981	769	13.2156	10.4337	-0.217248	0.574286	-0.186359	0.629443	FALSE	AGRN
TonsilT_19	chr1:975872-976642	771	13.6259	9.39111	-0.449154	0.168895	-0.439494	0.144254	FALSE
TonsilT_20	chr1:994436-995530	1095	7.92604	4.69788	-0.646564	0.0661215	-0.632322	0.055247	FALSE
TonsilT_21	chr1:999262-1000017	756	9.91597	13.6195	0.54026	0.128135	0.528962	0.133503	FALSE	RP11-54O7.18
TonsilT_22	chr1:1004117-1005125	1009	9.77798	7.3292	-0.277909	0.447957	-0.296592	0.40219	FALSE
TonsilT_23	chr1:1014975-1015731	757	4.23383	3.87417	0.0426567	0.940894	0.129313	0.802714	FALSE
TonsilT_24	chr1:1034323-1034884	562	4.2633	0					FALSE
TonsilT_25	chr1:1051182-1052036	855	70.782	35.8033	-0.887257	0.000223405	-0.877814	0.000777961	FALSE	C1orf159
TonsilT_26	chr1:1057370-1057974	605	9.07602	5.71703	-0.55429	0.178788	-0.570405	0.137589	FALSE
TonsilT_27	chr1:1072300-1073178	879	5.25666	1.75611	-1.43589	0.00520336	-1.30207	0.0123958	TRUE	RP11-465B22.5
TonsilT_28	chr1:1079405-1080324	920	9.44183	6.62232	-0.404882	0.285338	-0.417423	0.259417	FALSE
TonsilT_29	chr1:1092751-1094004	1254	5.27985	4.20776	-0.199959	0.62733	-0.194899	0.602968	FALSE
TonsilT_30	chr1:1107254-1107453	200	5.24878	4.37845					FALSE
TonsilT_31	chr1:1108867-1109520	654	5.05652	1.6377	-1.46271	0.0128459	-1.32448	0.036435	TRUE	TTLL10
TonsilT_32	chr1:1136449-1137240	792	18.9722	19.4041	0.119289	0.716916	0.10327	0.741289	FALSE
TonsilT_33	chr1:1143405-1144608	1204	4.58691	15.612	1.89297	1.50752e-06	1.8965	2.61395e-05	TRUE	TNFRSF18
TonsilT_34	chr1:1148267-1148511	245	5.6458	15.8018	1.5709	0.00531616	1.40864	0.0240483	TRUE	TNFRSF4
TonsilT_35	chr1:1148934-1149201	268	8.51365	8.1574	0.10847	0.86092	0.235877	0.682685	FALSE	TNFRSF4
TonsilT_36	chr1:1149290-1149674	385	7.15562	8.57917	0.447124	0.40427	0.539775	0.287736	FALSE	TNFRSF4
TonsilT_37	chr1:1150590-1150828	239	4.88027	8.81127	0.923551	0.113428	0.861514	0.172816	FALSE	TNFRSF4
TonsilT_38	chr1:1151932-1152653	722	1.83327	7.79428	2.2542	0.00583419	2.48966	0.0121405	TRUE
TonsilT_39	chr1:1154763-1155020	258	1.53748	7.44163					FALSE
TonsilT_40	chr1:1166967-1167949	983	38.5676	24.2924	-0.576231	0.0147782	-0.574824	0.0145522	FALSE	B3GALT6|SDF4
TonsilT_41	chr1:1186108-1186838	731	12.0514	8.06026	-0.466375	0.212422	-0.424278	0.245457	FALSE	RP5-902P8.12
TonsilT_42	chr1:1208893-1209860	968	21.0573	12.7828	-0.619905	0.0301409	-0.607108	0.0301529	FALSE	UBE2J2|RP5-902P8.10
TonsilT_43	chr1:1225612-1225835	224	5.63835	1.15988					FALSE
TonsilT_44	chr1:1227257-1227526	270	8.25749	5.12768	-0.529118	0.367669	-0.389583	0.505607	FALSE
TonsilT_45	chr1:1235461-1235687	227	6.29143	3.75375					FALSE	ACAP3
TonsilT_46	chr1:1240774-1241174	401	13.407	2.21912	-2.3776	0.00024339	-2.55129	0.003764	TRUE	ACAP3
TonsilT_47	chr1:1243112-1244393	1282	25.2853	16.3244	-0.529905	0.033328	-0.533909	0.0294065	FALSE	PUSL1|ACAP3
TonsilT_48	chr1:1259722-1260790	1069	25.0794	14.8403	-0.648084	0.0178212	-0.660879	0.0163621	FALSE	GLTPD1|CPSF3L
TonsilT_49	chr1:1284465-1285392	928	19.0852	12.8003	-0.498809	0.0974667	-0.530497	0.0737217	FALSE	DVL1
TonsilT_50	chr1:1289942-1290734	793	3.53687	1.57507	-0.947469	0.102002	-0.905636	0.135138	FALSE	MXRA8
TonsilT_51	chr1:1306796-1307141	346	18.5951	4.52021	-1.9444	9.90372e-05	-1.89197	0.000525291	TRUE
TonsilT_52	chr1:1307333-1307704	372	14.7726	6.81671	-1.00948	0.0235118	-0.921814	0.0354564	FALSE
TonsilT_53	chr1:1310339-1311111	773	40.2784	34.6864	-0.120352	0.657393	-0.113482	0.662033	FALSE	AURKAIP1
TonsilT_54	chr1:1334389-1335263	875	64.54	42.9583	-0.508819	0.0223225	-0.478587	0.0373227	FALSE	CCNL2|RP4-758J18.2
TonsilT_55	chr1:1342274-1343203	930	21.3896	16.0213	-0.339893	0.249734	-0.315593	0.272461	FALSE	RN7SL657P|MRPL20|RP4-758J18.13
TonsilT_56	chr1:1370746-1371177	432	4.96101	2.15832	-1.08259	0.0715785	-1.12691	0.0812128	FALSE	RP4-758J18.10|VWA1
TonsilT_57	chr1:1376278-1376721	444	3.81031	1.66373					FALSE
TonsilT_58	chr1:1406442-1407372	931	12.7832	7.89744	-0.606874	0.0668741	-0.642765	0.0488248	FALSE	ATAD3B
TonsilT_59	chr1:1440139-1441148	1010	5.94922	4.97954	-0.140115	0.756444	-0.165247	0.699335	FALSE
TonsilT_60	chr1:1446856-1447659	804	25.5359	17.0184	-0.486488	0.0847757	-0.498696	0.0658157	FALSE	ATAD3A
TonsilT_61	chr1:1475764-1476330	567	5.29048	3.66956	-0.411319	0.431652	-0.427529	0.384643	FALSE	TMEM240
TonsilT_62	chr1:1509528-1510867	1340	17.5674	11.4416	-0.522232	0.0526921	-0.521141	0.0443818	FALSE	AL645728.1|SSU72
TonsilT_63	chr1:1534932-1535810	879	4.11352	3.20907	-0.309793	0.55663	-0.346851	0.515899	FALSE	C1orf233
TonsilT_64	chr1:1542360-1542844	485	5.47627	4.60486	-0.161531	0.785577	-0.151677	0.778005	FALSE
TonsilT_65	chr1:1549684-1550194	511	11.0608	11.6542	0.155287	0.716021	0.184439	0.638241	FALSE	MIB2
TonsilT_66	chr1:1550462-1551656	1195	38.9773	27.5182	-0.413086	0.0624129	-0.400268	0.0666505	FALSE	MIB2|RP11-345P4.9
TonsilT_67	chr1:1564287-1564588	302	14.5011	11.6246	-0.243317	0.62231	-0.318531	0.507512	FALSE	MIB2
TonsilT_68	chr1:1564743-1566098	1356	30.9326	22.1103	-0.384152	0.123347	-0.358182	0.160766	FALSE	MIB2|MMP23B
TonsilT_69	chr1:1590319-1590968	650	10.3272	7.32546	-0.349179	0.389832	-0.326647	0.399229	FALSE	RP11-345P4.10|CDK11B
TonsilT_70	chr1:1608933-1610622	1690	5.4827	2.23962	-1.15604	0.00345278	-1.23467	0.00370952	TRUE
TonsilT_71	chr1:1623822-1624101	280	6.89884	2.8692	-1.21218	0.179719	-1.78991	0.0655012	FALSE	SLC35E2B
TonsilT_72	chr1:1624208-1624906	699	7.57763	5.24609	-0.522347	0.774788	-0.684468	0.572741	FALSE	SLC35E2B
TonsilT_73	chr1:1655484-1656253	770	20.778	13.0018	-0.588819	0.0632517	-0.576573	0.0687659	FALSE	CDK11A
TonsilT_74	chr1:1677721-1678177	457	5.62484	2.61242					FALSE	SLC35E2
TonsilT_75	chr1:1709604-1710899	1296	17.7929	13.375	-0.300217	0.305887	-0.287251	0.316257	FALSE	NADK
TonsilT_76	chr1:1711472-1712149	678	12.5896	21.3845	0.892086	0.00633299	0.926014	0.00622965	FALSE	NADK
TonsilT_77	chr1:1765485-1765962	478	3.68927	0.537062					FALSE
TonsilT_78	chr1:1790020-1790361	342	3.98973	3.07636					FALSE
TonsilT_79	chr1:1821440-1823355	1916	14.4281	9.66691	-0.486417	0.214154	-0.448812	0.22493	FALSE	GNB1|RP1-140A9.1
TonsilT_80	chr1:1840048-1841193	1146	20.6983	15.2007	-0.352661	0.182415	-0.33793	0.165574	FALSE
TonsilT_81	chr1:1850266-1851458	1193	23.8359	10.1434	-1.13742	8.57656e-05	-1.13408	0.000197867	TRUE	TMEM52
TonsilT_82	chr1:1875317-1875669	353	4.70159	2.90456					FALSE
TonsilT_83	chr1:1976139-1976758	620	10.3564	10.2711	0.098448	0.820092	0.0400747	0.925754	FALSE
TonsilT_84	chr1:1981322-1982279	958	27.8425	23.3613	-0.156671	0.564369	-0.150316	0.549283	FALSE	PRKCZ|RP11-547D24.3
TonsilT_85	chr1:2003622-2004207	586	0.420884	4.57228					FALSE	PRKCZ
TonsilT_86	chr1:2016349-2016975	627	1.13256	6.3655	2.66516	0.000207099	2.70204	0.00448814	TRUE
TonsilT_87	chr1:2064375-2065352	978	25.6753	28.9068	0.262938	0.317749	0.284921	0.259363	FALSE	PRKCZ
TonsilT_88	chr1:2071271-2071665	395	4.70763	2.39245					FALSE
TonsilT_89	chr1:2077671-2078448	778	6.60811	7.51513	0.312221	0.460336	0.272686	0.498646	FALSE	RP5-892K4.1
TonsilT_90	chr1:2080122-2080671	550	12.0208	3.04419	-1.86405	0.000309768	-1.69039	0.00346821	TRUE
TonsilT_91	chr1:2084290-2084974	685	9.95856	28.257	1.60299	1.87388e-05	1.64005	0.00010926	TRUE
TonsilT_92	chr1:2105848-2106613	766	1.10544	4.34667	1.99877	0.00137408	1.85862	0.0146113	TRUE
TonsilT_93	chr1:2120795-2121337	543	10.9973	5.9951	-0.718288	0.462573	-0.596332	0.44375	FALSE	AL590822.2
TonsilT_94	chr1:2125909-2126924	1016	40.769	18.3566	-1.06036	5.22905e-05	-1.05514	0.000172175	TRUE	C1orf86
TonsilT_95	chr1:2130597-2131202	606	32.7219	16.5985	-0.880689	0.00607252	-0.898391	0.00958552	FALSE	C1orf86
TonsilT_96	chr1:2136054-2137303	1250	13.9656	6.3142	-1.01193	0.0019386	-0.984174	0.00401572	FALSE	C1orf86
TonsilT_97	chr1:2143666-2144544	879	9.97335	2.26853	-2.02772	2.34153e-05	-1.92237	0.000358726	TRUE	RP11-181G12.4|RP11-181G12.5|C1orf86
TonsilT_98	chr1:2158875-2159608	734	64.174	41.4039	-0.548587	0.0130305	-0.539369	0.014673	FALSE	SKI
TonsilT_99	chr1:2160558-2161039	482	11.6053	16.999	0.636707	0.0862355	0.638303	0.0817842	FALSE	SKI
TonsilT_100	chr1:2163167-2163774	608	32.0658	10.6631	-1.49629	4.01975e-05	-1.49244	0.000251318	TRUE	SKI
TonsilT_101	chr1:2165787-2166153	367	22.8211	9.93542	-1.09878	0.00426006	-1.10921	0.00403268	TRUE
TonsilT_102	chr1:2168659-2169046	388	18.0129	1.91214	-3.03066	1.27592e-06	-3.16719	0.000238447	TRUE
TonsilT_103	chr1:2177728-2178402	675	8.57675	0.704691	-3.44404	1.14333e-06	-3.44135	0.000187078	TRUE	SKI
TonsilT_104	chr1:2183375-2183564	190	18.4423	1.6828					FALSE
TonsilT_105	chr1:2186740-2188073	1334	27.9758	7.55757	-1.83143	7.29552e-07	-1.78443	4.12314e-05	TRUE
TonsilT_106	chr1:2190496-2190828	333	18.9215	6.92499	-1.25257	0.0080836	-1.28584	0.0119596	TRUE
TonsilT_107	chr1:2219781-2220106	326	11.6187	0.613533	-3.97039	5.41221e-06	-3.72928	0.00013855	TRUE
TonsilT_108	chr1:2221732-2222803	1072	9.09739	3.74666	-1.16455	0.00162943	-1.17297	0.00189175	TRUE
TonsilT_109	chr1:2231702-2232959	1258	37.7976	14.3871	-1.30348	2.66097e-06	-1.29219	2.91308e-05	TRUE
TonsilT_110	chr1:2242822-2243216	395	14.3983	3.74023	-1.81638	0.000413775	-1.78857	0.00177445	TRUE
TonsilT_111	chr1:2246317-2247033	717	11.2938	2.82511	-1.85856	6.0554e-05	-1.91667	0.000227431	TRUE
TonsilT_112	chr1:2313244-2313601	358	5.68801	3.71285	-0.545152	0.401358	-0.695884	0.306692	FALSE
TonsilT_113	chr1:2322716-2323565	850	57.6513	40.4459	-0.427134	0.0548647	-0.418796	0.0606104	FALSE	MORN1|RER1
TonsilT_114	chr1:2343687-2344581	895	27.6645	23.1089	-0.156401	0.588707	-0.153629	0.571895	FALSE	PEX10
TonsilT_115	chr1:2345756-2346120	365	15.7463	4.7079	-1.59089	0.00125343	-1.5228	0.00325132	TRUE	PEX10
TonsilT_116	chr1:2347235-2347621	387	8.25042	8.95008	0.24919	0.616315	0.186971	0.695984	FALSE
TonsilT_117	chr1:2398702-2398893	192	4.93885	1.85388					FALSE	PLCH2
TonsilT_118	chr1:2427665-2428175	511	3.07291	3.47095	0.480262	0.514627	0.693692	0.390852	FALSE	PLCH2
TonsilT_119	chr1:2431138-2431801	664	4.28361	1.31397	-1.66926	0.00906681	-1.65169	0.0198135	TRUE
TonsilT_120	chr1:2457402-2458556	1155	28.7079	25.7101	-0.0685814	0.809799	-0.0672502	0.808698	FALSE	PANK4
TonsilT_121	chr1:2477344-2478886	1543	32.3708	21.6687	-0.494585	0.0223743	-0.491252	0.0226466	FALSE	RP3-395M20.12
TonsilT_122	chr1:2479067-2479375	309	20.515	17.1529	-0.104923	0.819303	-0.0690332	0.87641	FALSE
TonsilT_123	chr1:2479492-2479752	261	34.3772	23.5658	-0.418936	0.240757	-0.396691	0.236977	FALSE
TonsilT_124	chr1:2479866-2480501	636	36.8429	25.2315	-0.447327	0.113203	-0.482576	0.084276	FALSE
TonsilT_125	chr1:2486318-2488326	2009	11.1096	4.72136	-1.12673	0.000250996	-1.14078	0.000453954	TRUE	RP3-395M20.8|TNFRSF14
TonsilT_126	chr1:2493442-2493916	475	3.78658	1.57521					FALSE	TNFRSF14
TonsilT_127	chr1:2508902-2509384	483	3.24359	5.48838	0.900787	0.103922	0.864624	0.115266	FALSE
TonsilT_128	chr1:2509526-2510169	644	28.3815	15.9367	-0.734976	0.0128455	-0.739156	0.0119998	FALSE
TonsilT_129	chr1:2515353-2515899	547	9.88858	21.1988	1.20047	0.000824287	1.204	0.00130254	TRUE
TonsilT_130	chr1:2516874-2517453	580	27.0664	13.9009	-0.900676	0.00563577	-0.887506	0.00940606	FALSE	FAM213B
TonsilT_131	chr1:2517612-2518728	1117	29.3488	23.4977	-0.218134	0.3842	-0.210517	0.371195	FALSE	FAM213B
TonsilT_132	chr1:2573834-2575032	1199	19.8157	9.9771	-0.89265	0.00146996	-0.878798	0.00177876	FALSE
TonsilT_133	chr1:2703264-2703470	207	5.8928	0.996738					FALSE
TonsilT_134	chr1:2718198-2718461	264	3.64746	1.02023					FALSE	TTC34
TonsilT_135	chr1:2738595-2738786	192	6.55261	0.295332					FALSE
TonsilT_136	chr1:2756587-2757348	762	15.693	0.624234	-4.54008	1.08244e-09	-4.20059	2.77193e-05	TRUE
TonsilT_137	chr1:2811019-2811669	651	6.2969	0.63881	-3.00879	3.87931e-05	-3.19029	0.000724702	TRUE
TonsilT_138	chr1:2870414-2870709	296	4.08202	0.212895					FALSE
TonsilT_139	chr1:2949428-2950130	703	5.88992	0.421259	-3.51659	1.69926e-05	-3.4368	0.00105815	TRUE
TonsilT_140	chr1:3369745-3370009	265	5.96901	3.79222					FALSE	ARHGEF16
TonsilT_141	chr1:3371113-3371688	576	4.09096	2.38706	-0.71909	0.194063	-0.751485	0.157622	FALSE	ARHGEF16
TonsilT_142	chr1:3407665-3408342	678	9.82908	3.4079	-1.39672	0.00186972	-1.37437	0.00365424	TRUE
TonsilT_143	chr1:3447434-3448549	1116	21.0338	6.45848	-1.61508	9.16893e-06	-1.62247	8.94606e-05	TRUE	MEGF6
TonsilT_144	chr1:3513910-3514633	724	4.14821	0.870077	-2.15101	0.00244852	-2.55643	0.00565053	TRUE
TonsilT_145	chr1:3527735-3528702	968	7.69245	2.41806	-1.53495	0.000807215	-1.6611	0.00130216	TRUE	MEGF6
TonsilT_146	chr1:3535430-3536081	652	8.08296	3.76633	-0.964167	0.0500011	-0.933033	0.0892554	FALSE
TonsilT_147	chr1:3540931-3542156	1226	34.2261	24.9032	-0.372177	0.112414	-0.366725	0.116221	FALSE	TPRG1L|RP11-46F15.2
TonsilT_148	chr1:3566356-3567010	655	22.4509	17.696	-0.271096	0.395492	-0.247006	0.42565	FALSE	WRAP73
TonsilT_149	chr1:3568980-3569490	511	1.50629	4.88227					FALSE	TP73|WRAP73
TonsilT_150	chr1:3641047-3641257	211	7.2666	2.14255					FALSE
TonsilT_151	chr1:3663408-3664187	780	17.0637	9.53535	-0.760217	0.0390364	-0.693437	0.077074	FALSE	TP73-AS1
TonsilT_152	chr1:3688449-3689860	1412	11.902	8.92046	-0.312961	0.280422	-0.303255	0.252866	FALSE	SMIM1
TonsilT_153	chr1:3692562-3692779	218	9.33238	6.05515	-0.545583	0.398759	-0.576106	0.41349	FALSE
TonsilT_154	chr1:3712708-3713648	941	30.7201	26.2325	-0.15027	0.6026	-0.134625	0.642872	FALSE	LRRC47
TonsilT_155	chr1:3773421-3774388	968	63.7316	40.3823	-0.565902	0.00838787	-0.549602	0.012002	FALSE	DFFB|CEP104
TonsilT_156	chr1:3816590-3818048	1459	59.8585	38.0709	-0.562708	0.0107076	-0.557522	0.0166776	FALSE	RP13-15E13.1|C1orf174
TonsilT_157	chr1:3819125-3819515	391	15.8969	19.0737	0.319241	0.3879	0.306709	0.362307	FALSE
TonsilT_158	chr1:3827385-3828013	629	4.81638	2.61943	-0.706159	0.213125	-0.745446	0.208327	FALSE
TonsilT_159	chr1:4087666-4087907	242	7.09375	0.468626					FALSE
TonsilT_160	chr1:4712712-4713109	398	4.34226	3.07092	-0.418407	0.517356	-0.337932	0.612335	FALSE
TonsilT_161	chr1:5448825-5449646	822	5.21369	0.356361					FALSE
TonsilT_162	chr1:5542027-5542445	419	3.08235	0.285729					FALSE
TonsilT_163	chr1:5569819-5570224	406	4.97941	1.26461					FALSE
TonsilT_164	chr1:5574680-5574924	245	5.86912	3.62578					FALSE
TonsilT_165	chr1:5910263-5910491	229	7.7938	3.63149					FALSE
TonsilT_166	chr1:6015181-6016199	1019	0.459632	4.32182	3.46869	1.71167e-05	3.69777	0.000318904	TRUE
TonsilT_167	chr1:6035718-6035929	212	5.61932	1.97624					FALSE
TonsilT_168	chr1:6051974-6053021	1048	75.6187	48.3038	-0.572156	0.0074098	-0.552938	0.0146023	FALSE	KCNAB2|NPHP4
TonsilT_169	chr1:6054843-6055062	220	28.9434	20.7262	-0.388459	0.312692	-0.402655	0.245787	FALSE
TonsilT_170	chr1:6062389-6062564	176	2.28159	5.6016					FALSE
TonsilT_171	chr1:6086000-6086748	749	35.8917	33.9828	-0.0124785	0.969664	0.00217585	0.994683	FALSE	KCNAB2
TonsilT_172	chr1:6088207-6088717	511	20.1735	11.6449	-0.734291	0.0373571	-0.702312	0.0456329	FALSE
TonsilT_173	chr1:6094579-6094806	228	5.07848	3.28797					FALSE	KCNAB2
TonsilT_174	chr1:6187622-6188400	779	6.99842	1.18697	-2.33379	0.000228821	-2.22984	0.00410027	TRUE	CHD5
TonsilT_175	chr1:6208627-6209281	655	7.50501	2.0464	-1.76695	0.000778875	-1.7562	0.00228539	TRUE
TonsilT_176	chr1:6239845-6240763	919	1.12772	2.71473	1.28771	0.0393021	1.19893	0.101854	FALSE	CHD5
TonsilT_177	chr1:6259209-6260159	951	38.4322	23.9492	-0.595141	0.0176465	-0.587918	0.0219205	FALSE	RPL22
TonsilT_178	chr1:6265394-6265703	310	4.00958	6.46311	0.888685	0.158001	0.859459	0.213161	FALSE	RNF207|RP1-120G22.11
TonsilT_179	chr1:6265849-6266695	847	4.79042	7.3603	0.761974	0.0712001	0.8595	0.0451155	FALSE	RNF207|RP1-120G22.11
TonsilT_180	chr1:6269123-6269677	555	2.00617	5.57119	1.53717	0.0159837	1.38184	0.056516	FALSE	RNF207|RPL22
TonsilT_181	chr1:6295222-6296516	1295	15.0247	14.5966	0.0505547	0.87275	0.05249	0.856626	FALSE	LINC00337|ICMT
TonsilT_182	chr1:6305104-6305629	526	4.62543	8.75592	1.05863	0.022702	1.07105	0.0263502	TRUE
TonsilT_183	chr1:6306664-6307197	534	5.66735	5.59777	-0.0468161	0.93645	-0.0754626	0.897373	FALSE
TonsilT_184	chr1:6319953-6321618	1666	8.80193	7.57174	-0.140755	0.664293	-0.130445	0.668438	FALSE	GPR153
TonsilT_185	chr1:6403562-6403853	292	3.99447	4.82212	0.326875	0.637508	0.426424	0.545845	FALSE
TonsilT_186	chr1:6408068-6409440	1373	7.35029	5.09114	-0.455364	0.177665	-0.444504	0.161673	FALSE
TonsilT_187	chr1:6418786-6419378	593	10.0342	8.83655	-0.154865	0.73381	-0.108584	0.81471	FALSE	ACOT7
TonsilT_188	chr1:6419554-6420226	673	6.93329	4.88413	-0.407298	0.398059	-0.415905	0.386831	FALSE	ACOT7
TonsilT_189	chr1:6425033-6425713	681	13.5355	7.67193	-0.722835	0.0513601	-0.782049	0.0359968	FALSE
TonsilT_190	chr1:6453057-6454279	1223	46.2403	35.5068	-0.293703	0.182112	-0.279928	0.201152	FALSE	RP1-202O8.3|ACOT7
TonsilT_191	chr1:6464598-6465048	451	5.10922	3.25837	-0.633061	0.329689	-0.804372	0.301031	FALSE
TonsilT_192	chr1:6474289-6474676	388	3.42731	1.95636					FALSE
TonsilT_193	chr1:6483395-6484036	642	9.27888	5.82897	-0.629834	0.162843	-0.72417	0.121622	FALSE	ESPN
TonsilT_194	chr1:6484682-6485097	416	5.36673	3.51334	-0.633641	0.307387	-0.56155	0.427182	FALSE	ESPN|HES2
TonsilT_195	chr1:6498127-6498585	459	5.77964	2.77595	-1.06266	0.061886	-1.10123	0.0654681	FALSE
TonsilT_196	chr1:6500232-6500914	683	4.61418	2.79709	-0.727117	0.174338	-0.776034	0.133791	FALSE	ESPN
TonsilT_197	chr1:6507716-6508454	739	4.65196	2.87303	-0.544623	0.294612	-0.445317	0.366442	FALSE	RP1-202O8.2|ESPN
TonsilT_198	chr1:6508827-6509624	798	3.25743	3.75394	0.237697	0.658441	0.27164	0.588582	FALSE	ESPN
TonsilT_199	chr1:6514742-6515650	909	3.61295	5.28829	0.677545	0.13697	0.744166	0.0986716	FALSE
TonsilT_200	chr1:6519898-6521028	1131	28.5506	30.2105	0.16358	0.560133	0.212473	0.446074	FALSE	ESPN
TonsilT_201	chr1:6525517-6526593	1077	14.019	12.2395	-0.107041	0.755313	-0.0930123	0.779289	FALSE	TNFRSF25
TonsilT_202	chr1:6535328-6536064	737	7.26917	4.51351	-0.59895	0.162568	-0.615194	0.14064	FALSE
TonsilT_203	chr1:6546441-6546993	553	11.3148	6.45107	-0.73653	0.065622	-0.729468	0.0555448	FALSE	PLEKHG5
TonsilT_204	chr1:6549994-6551155	1162	8.5862	5.10198	-0.649719	0.0567683	-0.663636	0.0420615	FALSE	PLEKHG5
TonsilT_205	chr1:6557125-6558046	922	10.895	4.46551	-1.20698	0.00143646	-1.18076	0.00261688	TRUE	PLEKHG5
TonsilT_206	chr1:6605466-6606035	570	3.45284	0					FALSE	NOL9
TonsilT_207	chr1:6614060-6615004	945	25.6891	14.5225	-0.723959	0.0104036	-0.737486	0.00984301	FALSE	TAS1R1|NOL9
TonsilT_208	chr1:6639537-6640534	998	44.3783	33.9502	-0.308049	0.170815	-0.300018	0.170384	FALSE	ZBTB48
TonsilT_209	chr1:6659810-6660067	258	13.6492	15.8847	0.309437	0.510978	0.247005	0.586412	FALSE	KLHL21
TonsilT_210	chr1:6661040-6661641	602	16.5341	14.6514	-0.0954509	0.79246	-0.0843126	0.795179	FALSE	KLHL21
TonsilT_211	chr1:6662252-6664015	1764	24.0259	18.0272	-0.343119	0.145483	-0.320757	0.175784	FALSE	KLHL21
TonsilT_212	chr1:6673015-6673947	933	65.5926	38.8483	-0.666627	0.00277356	-0.649879	0.0052332	FALSE	PHF13
TonsilT_213	chr1:6684803-6685801	999	21.9301	16.6495	-0.309859	0.267944	-0.310623	0.239072	FALSE	THAP3
TonsilT_214	chr1:6706481-6707079	599	4.08915	1.24375					FALSE	DNAJC11
TonsilT_215	chr1:6761416-6762224	809	22.0464	16.9866	-0.306193	0.289749	-0.308101	0.252643	FALSE	DNAJC11
TonsilT_216	chr1:6780110-6780363	254	5.28082	2.90825					FALSE
TonsilT_217	chr1:6802030-6802546	517	10.4304	2.60163	-1.93589	0.000203504	-1.94186	0.000928901	TRUE
TonsilT_218	chr1:6803105-6804218	1114	6.89118	2.36539	-1.47818	0.000657244	-1.40678	0.00198666	TRUE
TonsilT_219	chr1:6805298-6805510	213	1.72843	2.92108					FALSE
TonsilT_220	chr1:6831165-6831470	306	2.65232	4.59099					FALSE
TonsilT_221	chr1:6844530-6845661	1132	116.662	73.8234	-0.577977	0.00278691	-0.561358	0.00449555	FALSE	CAMTA1|RP11-312B8.1
TonsilT_222	chr1:7022352-7022804	453	9.60341	2.11743	-2.02853	0.000980781	-1.8487	0.0106933	TRUE
TonsilT_223	chr1:7023160-7024069	910	6.2999	3.58096	-0.834294	0.21491	-0.407317	0.562314	FALSE
TonsilT_224	chr1:7056491-7056766	276	3.38258	0.86754					FALSE
TonsilT_225	chr1:7707205-7707765	561	3.78768	1.38703	-1.3345	0.0346913	-1.37993	0.0582348	FALSE
TonsilT_226	chr1:7727591-7728278	688	5.98481	4.12731	-0.503628	0.302128	-0.611431	0.188709	FALSE
TonsilT_227	chr1:7729311-7729959	649	3.83938	2.10883	-0.805498	0.158507	-0.800039	0.169108	FALSE
TonsilT_228	chr1:7740085-7741094	1010	4.58729	4.18542	-0.0342945	0.943651	-0.000326816	0.999388	FALSE
TonsilT_229	chr1:7764162-7765267	1106	19.5787	23.0833	0.33091	0.225368	0.365408	0.162798	FALSE
TonsilT_230	chr1:7812627-7813168	542	2.97256	0.822446					FALSE
TonsilT_231	chr1:7830731-7832015	1285	11.6583	6.01466	-0.87014	0.00702143	-0.869399	0.00799654	FALSE	VAMP3
TonsilT_232	chr1:7843565-7844630	1066	48.1391	32.5443	-0.485979	0.0296022	-0.474143	0.0383559	FALSE	PER3
TonsilT_233	chr1:7868393-7868598	206	4.95124	0.420409					FALSE
TonsilT_234	chr1:7962532-7963133	602	5.24331	1.75284	-1.45519	0.0150019	-1.41943	0.0404027	TRUE
TonsilT_235	chr1:7991031-7991525	495	2.16844	3.75136	0.887825	0.157675	0.993745	0.154478	FALSE
TonsilT_236	chr1:8000749-8001186	438	2.68237	4.53491					FALSE	TNFRSF9
TonsilT_237	chr1:8002247-8002724	478	5.31248	3.15333	-0.648887	0.255805	-0.637943	0.25773	FALSE	TNFRSF9
TonsilT_238	chr1:8009058-8009504	447	5.35828	6.42663	0.28916	0.616065	0.317421	0.574483	FALSE
TonsilT_239	chr1:8013734-8014764	1031	16.9417	15.8546	-0.0136199	0.968273	0.00846221	0.979024	FALSE	PARK7
TonsilT_240	chr1:8021096-8022315	1220	60.9123	46.1905	-0.317544	0.115358	-0.315629	0.110845	FALSE	PARK7
TonsilT_241	chr1:8042265-8042817	553	7.59634	3.36954	-1.0513	0.0316204	-0.947841	0.0489379	FALSE	Y_RNA
TonsilT_242	chr1:8075102-8075325	224	5.79529	2.9393					FALSE	ERRFI1
TonsilT_243	chr1:8085900-8086862	963	17.0536	14.1359	-0.192065	0.524075	-0.18442	0.500612	FALSE	RP11-431K24.1|ERRFI1
TonsilT_244	chr1:8157477-8157830	354	1.14816	4.84072					FALSE
TonsilT_245	chr1:8173328-8173598	271	2.97683	4.46917					FALSE
TonsilT_246	chr1:8212603-8213701	1099	34.0696	15.6168	-1.04329	0.242805	-1.20678	0.00997946	FALSE
TonsilT_247	chr1:8227244-8227599	356	1.37187	9.70201	2.837	0.000113433	2.39205	0.00614442	TRUE
TonsilT_248	chr1:8229381-8230567	1187	9.01379	8.96469	0.101461	0.772363	0.0958055	0.763248	FALSE
TonsilT_249	chr1:8242203-8242860	658	7.96608	13.2712	0.817069	0.0440426	0.763671	0.0707336	FALSE
TonsilT_250	chr1:8377773-8378795	1023	9.95208	9.74439	0.050503	0.896647	0.110784	0.757068	FALSE	SLC45A1
TonsilT_251	chr1:8408937-8409509	573	6.27308	3.43883	-0.716076	0.153343	-0.751225	0.123444	FALSE
TonsilT_252	chr1:8442720-8443513	794	4.60432	1.99557	-1.1487	0.0277949	-1.182	0.0329941	TRUE
TonsilT_253	chr1:8455338-8456112	775	8.44599	2.06079	-1.91988	8.71664e-05	-1.82867	0.000544697	TRUE
TonsilT_254	chr1:8456972-8458090	1119	4.11175	7.30922	0.902894	0.0159108	0.870555	0.0189649	FALSE
TonsilT_255	chr1:8467810-8468711	902	2.87449	2.89691	0.136531	0.813324	0.165851	0.75121	FALSE
TonsilT_256	chr1:8469082-8469761	680	5.69971	2.83483	-0.984765	0.0605866	-1.00856	0.0526691	FALSE
TonsilT_257	chr1:8483399-8484976	1578	20.3462	15.023	-0.338911	0.199965	-0.318281	0.227143	FALSE	RERE|RP5-1115A15.1
TonsilT_258	chr1:8490635-8491410	776	9.24508	1.58317	-2.4293	7.23745e-06	-2.33265	0.00020902	TRUE
TonsilT_259	chr1:8509106-8509518	413	6.3233	0.28988					FALSE
TonsilT_260	chr1:8521391-8521756	366	3.35601	3.93277					FALSE
TonsilT_261	chr1:8523015-8523756	742	5.09971	0.713306	-2.62868	0.000862485	-2.75183	0.00907631	TRUE
TonsilT_262	chr1:8532611-8533208	598	7.40737	2.43649	-1.47749	0.00470853	-1.39707	0.0121414	TRUE
TonsilT_263	chr1:8570097-8570905	809	17.4508	11.8585	-0.505491	0.110311	-0.481149	0.12276	FALSE
TonsilT_264	chr1:8577052-8577446	395	4.4598	1.64272					FALSE
TonsilT_265	chr1:8577634-8578183	550	4.62994	1.70674	-1.38669	0.0172724	-1.24431	0.0434587	TRUE
TonsilT_266	chr1:8585310-8586395	1086	29.5563	8.91365	-1.66654	2.12417e-06	-1.62864	5.98722e-05	TRUE	RERE
TonsilT_267	chr1:8593184-8593539	356	6.88033	1.20765					FALSE
TonsilT_268	chr1:8593557-8593836	280	4.16732	0.821115					FALSE
TonsilT_269	chr1:8600459-8600990	532	1.14644	5.81765	2.34919	0.00027133	2.40109	0.00281918	TRUE
TonsilT_270	chr1:8620513-8621613	1101	2.72293	3.70803	0.579542	0.208916	0.589035	0.168094	FALSE
TonsilT_271	chr1:8623089-8623256	168	2.01402	5.26916					FALSE
TonsilT_272	chr1:8650632-8651284	653	3.23835	2.06472	-0.518114	0.37224	-0.589257	0.28837	FALSE	RERE
TonsilT_273	chr1:8654729-8654964	236	2.76186	4.82508					FALSE
TonsilT_274	chr1:8662634-8663199	566	2.84733	6.04402	1.11426	0.0310199	1.12305	0.0393359	TRUE
TonsilT_275	chr1:8663974-8664666	693	2.42126	10.4435	2.24154	1.81968e-05	2.30055	0.000161558	TRUE
TonsilT_276	chr1:8681967-8682331	365	0.767235	6.87433					FALSE
TonsilT_277	chr1:8683725-8684378	654	1.50101	6.78431	2.2913	0.000108386	2.04658	0.00203772	TRUE	RERE
TonsilT_278	chr1:8689210-8690182	973	5.43484	18.9577	1.96673	2.72057e-06	2.06251	4.30597e-05	TRUE
TonsilT_279	chr1:8692211-8692496	286	8.18623	8.58575	0.183478	0.748404	0.28113	0.574481	FALSE
TonsilT_280	chr1:8703285-8703998	714	1.38677	7.6437	2.68859	3.35331e-05	2.81872	0.000607143	TRUE
TonsilT_281	chr1:8709143-8709392	250	0.986552	5.39969					FALSE
TonsilT_282	chr1:8711182-8711518	337	4.16393	5.47269	0.433829	0.472943	0.306352	0.621258	FALSE
TonsilT_283	chr1:8713660-8714244	585	0.330279	3.59982					FALSE
TonsilT_284	chr1:8720367-8720925	559	3.61009	1.67926	-1.02121	0.0892474	-1.06588	0.0960322	FALSE
TonsilT_285	chr1:8721726-8722171	446	4.36815	4.91913	0.303621	0.614595	0.328691	0.573371	FALSE
TonsilT_286	chr1:8724183-8724582	400	4.97522	2.88224	-0.481657	0.56823	-0.222249	0.83152	FALSE
TonsilT_287	chr1:8726449-8727149	701	2.49142	6.67288	1.48487	0.00269664	1.46284	0.00667619	TRUE
TonsilT_288	chr1:8729620-8730554	935	3.27721	6.84772	1.11899	0.00851032	1.24991	0.00707707	TRUE
TonsilT_289	chr1:8739133-8739765	633	0.771543	10.1642	3.76988	1.812e-07	3.79241	6.54839e-05	TRUE
TonsilT_290	chr1:8741180-8741702	523	1.44368	4.13795					FALSE
TonsilT_291	chr1:8761046-8761961	916	19.6092	30.3059	0.701053	0.0110744	0.689793	0.015581	FALSE
TonsilT_292	chr1:8763136-8763813	678	8.54342	15.8942	1.02071	0.00547213	1.09554	0.00433379	TRUE	RERE
TonsilT_293	chr1:8772040-8773354	1315	3.47764	5.75886	0.880112	0.0267929	0.916937	0.0218554	FALSE
TonsilT_294	chr1:8781865-8782212	348	0.8763	3.24068					FALSE
TonsilT_295	chr1:8786504-8786840	337	4.56422	2.85547					FALSE
TonsilT_296	chr1:8877231-8878312	1082	33.1863	22.4426	-0.477021	0.0498903	-0.474473	0.0491986	FALSE	RERE
TonsilT_297	chr1:8889538-8890059	522	4.79468	1.55684	-1.56998	0.0113154	-1.53057	0.0338096	TRUE
TonsilT_298	chr1:8908743-8909379	637	4.13593	1.78033	-1.18226	0.0397368	-1.19844	0.0594313	FALSE
TonsilT_299	chr1:8919484-8919964	481	6.56595	1.73561	-1.72085	0.00343915	-1.83481	0.0100252	TRUE
TonsilT_300	chr1:8922212-8922817	606	4.39684	1.35677	-1.45753	0.018281	-1.29185	0.0630352	FALSE
TonsilT_301	chr1:8937928-8939599	1672	40.5946	29.9408	-0.351767	0.105249	-0.354985	0.110404	FALSE	ENO1-AS1|ENO1-IT1|ENO1
TonsilT_302	chr1:8959813-8960505	693	7.63364	0.336404	-4.12664	2.40485e-06	-4.07954	0.000181786	TRUE
TonsilT_303	chr1:8978174-8978649	476	8.69335	0.886929	-3.01996	3.92952e-05	-2.90687	0.00113493	TRUE
TonsilT_304	chr1:8986821-8987723	903	4.26056	0.420303	-3.3405	2.63778e-05	-3.27805	0.000830481	TRUE
TonsilT_305	chr1:9006420-9006987	568	4.51765	1.35882					FALSE	CA6
TonsilT_306	chr1:9023021-9023513	493	5.0335	0.345053	-3.37054	0.000265312	-3.01488	0.000824437	TRUE
TonsilT_307	chr1:9030765-9031481	717	19.0516	1.58385	-3.43649	2.84742e-08	-3.47152	5.97706e-05	TRUE
TonsilT_308	chr1:9046770-9047216	447	4.65314	0.574308					FALSE
TonsilT_309	chr1:9047666-9048562	897	5.68422	0.946362	-2.5217	6.50457e-05	-2.37841	0.00150035	TRUE
TonsilT_310	chr1:9065019-9065642	624	7.69095	1.7088	-1.98798	0.000785644	-2.18278	0.00356896	TRUE
TonsilT_311	chr1:9129319-9130143	825	3.98305	0.242438					FALSE	SLC2A5
TonsilT_312	chr1:9134911-9135431	521	3.54205	0.217673					FALSE
TonsilT_313	chr1:9170863-9171273	411	6.00519	2.32599	-1.31171	0.0284627	-1.35	0.0405844	TRUE	GPR157
TonsilT_314	chr1:9182089-9182661	573	8.29061	7.05042	-0.21886	0.64518	-0.154961	0.746492	FALSE
TonsilT_315	chr1:9188785-9190199	1415	20.8296	4.9322	-1.99981	1.76085e-07	-1.96044	1.16628e-05	TRUE	GPR157
TonsilT_316	chr1:9202268-9202625	358	9.15999	0.809586	-3.08752	0.000132737	-2.91891	0.00172795	TRUE
TonsilT_317	chr1:9241411-9241849	439	5.50868	2.14534	-1.32302	0.0326073	-1.34875	0.0430863	TRUE	RP3-510D11.2
TonsilT_318	chr1:9256358-9256992	635	3.93375	1.33683	-1.55884	0.0107988	-1.56326	0.0217451	TRUE
TonsilT_319	chr1:9263712-9263967	256	4.64847	1.36575					FALSE	RP3-510D11.1
TonsilT_320	chr1:9294190-9295333	1144	25.2022	18.2731	-0.367769	0.177427	-0.353918	0.192625	FALSE	H6PD
TonsilT_321	chr1:9299626-9300239	614	8.72823	2.33691	-1.80787	0.000402478	-1.81029	0.00180895	TRUE	H6PD
TonsilT_322	chr1:9326959-9327676	718	4.51068	3.61075	-0.261615	0.672797	0.0651413	0.928562	FALSE
TonsilT_323	chr1:9335537-9336134	598	1.22914	6.55645	2.55503	0.00160393	2.30299	0.0215411	TRUE
TonsilT_324	chr1:9339341-9339622	282	3.89465	2.32886					FALSE
TonsilT_325	chr1:9340449-9340946	498	1.87727	7.1542	1.87857	0.0015753	1.84502	0.00986785	TRUE
TonsilT_326	chr1:9344281-9344459	179	4.21814	1.98852					FALSE
TonsilT_327	chr1:9349745-9350415	671	4.66356	14.5579	1.75258	7.81789e-05	1.80221	0.000318622	TRUE
TonsilT_328	chr1:9352572-9353975	1404	14.2017	11.1846	-0.256597	0.355578	-0.253183	0.313552	FALSE	SPSB1
TonsilT_329	chr1:9354937-9356003	1067	3.01119	13.2855	2.22331	3.52519e-07	2.16732	1.30949e-05	TRUE	SPSB1
TonsilT_330	chr1:9365275-9365969	695	0.486842	3.37458					FALSE
TonsilT_331	chr1:9375179-9376553	1375	1.38284	6.542	2.32581	2.67257e-06	2.225	8.96438e-05	TRUE
TonsilT_332	chr1:9392475-9393289	815	0.795334	3.17721	2.10338	0.00132193	2.0175	0.0105483	TRUE
TonsilT_333	chr1:9428337-9428676	340	3.40178	0.509437					FALSE
TonsilT_334	chr1:9459923-9460944	1022	4.28903	5.01631	0.310547	0.471785	0.313761	0.429563	FALSE
TonsilT_335	chr1:9470722-9471154	433	3.70955	7.34833	1.1118	0.0521148	1.03264	0.0853606	FALSE
TonsilT_336	chr1:9472836-9474084	1249	4.91573	13.5739	1.60689	2.09365e-05	1.6855	0.00010626	TRUE
TonsilT_337	chr1:9477834-9478119	286	5.59461	6.88927	0.441916	0.465237	0.558256	0.345526	FALSE
TonsilT_338	chr1:9480778-9481325	548	2.27139	4.13025	0.877363	0.125786	0.895522	0.15202	FALSE
TonsilT_339	chr1:9486240-9486877	638	38.5306	20.0067	-0.84984	0.00299558	-0.844231	0.00388088	FALSE
TonsilT_340	chr1:9488681-9489285	605	79.66	53.0231	-0.506389	0.0209371	-0.504109	0.0214731	FALSE
TonsilT_341	chr1:9515913-9516159	247	5.54592	1.40298					FALSE
TonsilT_342	chr1:9551190-9551422	233	7.22992	3.73838					FALSE
TonsilT_343	chr1:9555166-9555931	766	4.48557	2.55171	-0.713449	0.163834	-0.768818	0.124354	FALSE
TonsilT_344	chr1:9599086-9600238	1153	32.2647	25.5509	-0.248448	0.325258	-0.230806	0.359308	FALSE	SLC25A33
TonsilT_345	chr1:9618727-9618959	233	5.25622	2.04149					FALSE
TonsilT_346	chr1:9619443-9620107	665	6.78552	0.904812	-2.80591	3.66674e-05	-2.66521	0.00158302	TRUE
TonsilT_347	chr1:9621542-9621788	247	9.72385	0.835323					FALSE
TonsilT_348	chr1:9648379-9649669	1291	23.7277	17.2194	-0.384089	0.136485	-0.362791	0.152965	FALSE	TMEM201
TonsilT_349	chr1:9675714-9675963	250	7.6322	2.74083					FALSE
TonsilT_350	chr1:9687040-9687684	645	31.5373	24.6761	-0.26232	0.35831	-0.244731	0.359244	FALSE
TonsilT_351	chr1:9689163-9690203	1041	24.7839	9.08143	-1.34885	5.01983e-05	-1.34581	0.000242351	TRUE
TonsilT_352	chr1:9703830-9704475	646	3.79236	3.16714	-0.243337	0.678809	-0.171345	0.768176	FALSE
TonsilT_353	chr1:9704579-9704979	401	3.79021	0.439961					FALSE
TonsilT_354	chr1:9711561-9712909	1349	11.4984	11.8239	0.129222	0.673397	0.127517	0.64709	FALSE	PIK3CD
TonsilT_355	chr1:9713660-9714471	812	8.4443	6.94403	-0.208743	0.609915	-0.167181	0.666224	FALSE	C1orf200
TonsilT_356	chr1:9715183-9715666	484	8.49075	12.4279	0.614326	0.120667	0.631311	0.0955133	FALSE	C1orf200
TonsilT_357	chr1:9747445-9747932	488	14.4405	6.83309	-0.916503	0.0349027	-0.926186	0.0409765	FALSE	PIK3CD|RP11-558F24.4
TonsilT_358	chr1:9749201-9749957	757	16.8441	11.5665	-0.475744	0.149459	-0.4584	0.161956	FALSE
TonsilT_359	chr1:9751253-9751454	202	11.5063	6.64271	-0.821098	0.178548	-0.811647	0.214153	FALSE
TonsilT_360	chr1:9762335-9762600	266	5.8744	0.864332					FALSE
TonsilT_361	chr1:9774350-9774713	364	7.78719	10.6093	0.521782	0.2766	0.503784	0.263696	FALSE	PIK3CD
TonsilT_362	chr1:9775524-9776087	564	7.17989	11.7402	0.804245	0.0387322	0.768265	0.0411273	FALSE	PIK3CD
TonsilT_363	chr1:9777148-9778187	1040	22.1041	12.7244	-0.722063	0.0106413	-0.736608	0.00976819	FALSE	PIK3CD
TonsilT_364	chr1:9781717-9782080	364	15.6182	6.40003	-1.13604	0.0199175	-1.03263	0.0462187	TRUE
TonsilT_365	chr1:9785120-9785389	270	25.2105	10.0224	-1.21892	0.00657807	-1.20835	0.011029	TRUE
TonsilT_366	chr1:9788289-9789449	1161	21.0593	11.0061	-0.885487	0.00352181	-0.849236	0.00851869	FALSE
TonsilT_367	chr1:9844635-9845012	378	3.48258	2.44144					FALSE
TonsilT_368	chr1:9847346-9848281	936	9.17309	7.75611	-0.120472	0.767747	-0.148273	0.696416	FALSE
TonsilT_369	chr1:9883689-9885039	1351	15.436	8.27668	-0.784873	0.00963258	-0.811762	0.00974712	FALSE	CLSTN1
TonsilT_370	chr1:9885511-9886027	517	9.96284	8.63393	-0.131427	0.774276	-0.0860103	0.843936	FALSE	CLSTN1
TonsilT_371	chr1:9909743-9910890	1148	9.48846	0.452739	-4.23625	7.60859e-09	-3.98394	7.23298e-05	TRUE
TonsilT_372	chr1:9927438-9927870	433	10.6569	5.97277	-0.717377	0.105338	-0.693486	0.0944426	FALSE
TonsilT_373	chr1:9934965-9935581	617	7.2017	3.33879	-1.02471	0.0973012	-0.830342	0.167934	FALSE
TonsilT_374	chr1:9960510-9960759	250	4.11894	2.33104					FALSE
TonsilT_375	chr1:9970066-9971294	1229	103.57	77.4745	-0.332254	0.0755386	-0.3203	0.0743408	FALSE	CTNNBIP1
TonsilT_376	chr1:10002464-10003787	1324	10.8923	12.208	0.250794	0.396983	0.246308	0.370381	FALSE	RP11-84A14.4|NMNAT1|LZIC
TonsilT_377	chr1:10010272-10011176	905	9.0283	3.42172	-1.27799	0.00175423	-1.24664	0.00266951	TRUE
TonsilT_378	chr1:10057141-10057511	371	4.7207	1.83825					FALSE	RBP7
TonsilT_379	chr1:10057682-10058133	452	4.04132	0.808572					FALSE	RBP7
TonsilT_380	chr1:10092608-10093507	900	70.9207	43.7921	-0.605209	0.00626342	-0.578163	0.0119647	FALSE	UBE4B
TonsilT_381	chr1:10270027-10270974	948	49.2558	31.9635	-0.530875	0.0288264	-0.507168	0.0455115	FALSE	KIF1B
TonsilT_382	chr1:10367930-10368365	436	4.36823	3.50408	-0.119097	0.865812	0.196098	0.777878	FALSE
TonsilT_383	chr1:10448206-10448532	327	4.58134	1.3632					FALSE
TonsilT_384	chr1:10458401-10459604	1204	47.1982	36.0962	-0.304004	0.254885	-0.259224	0.343015	FALSE	PGD
TonsilT_385	chr1:10488148-10488419	272	15.9417	9.23614	-0.698104	0.116733	-0.689333	0.0924373	FALSE
TonsilT_386	chr1:10489952-10491275	1324	17.8694	10.234	-0.737097	0.00898642	-0.732113	0.00992765	FALSE	APITD1-CORT|APITD1|RP4-736L20.3
TonsilT_387	chr1:10532167-10532918	752	38.2215	24.3449	-0.562024	0.0438321	-0.563224	0.0495114	FALSE	PEX14|DFFA
TonsilT_388	chr1:10534810-10535471	662	28.7912	18.2395	-0.573366	0.0540465	-0.564738	0.059776	FALSE	PEX14
TonsilT_389	chr1:10554600-10555706	1107	12.4902	9.68077	-0.292371	0.348168	-0.295288	0.307732	FALSE
TonsilT_390	chr1:10555985-10556590	606	15.3262	0.197559	-5.85019	5.02326e-08	-4.67675	0.000134577	TRUE
TonsilT_391	chr1:10567401-10567777	377	12.6057	3.22965	-1.82183	0.000738961	-1.77527	0.00294911	TRUE
TonsilT_392	chr1:10570558-10571518	961	12.507	11.2305	-0.0798359	0.837536	-0.114849	0.761612	FALSE
TonsilT_393	chr1:10752481-10752747	267	19.4282	10.5178	-0.820023	0.0596986	-0.789227	0.0637239	FALSE
TonsilT_394	chr1:10753633-10755360	1728	13.8734	9.825	-0.421541	0.142324	-0.392585	0.173628	FALSE	CASZ1
TonsilT_395	chr1:10793805-10794326	522	0.481854	4.28463					FALSE
TonsilT_396	chr1:10815948-10816466	519	8.3068	2.87989	-1.44937	0.00404595	-1.43404	0.00548919	TRUE
TonsilT_397	chr1:10853218-10853633	416	0.360653	5.31195					FALSE
TonsilT_398	chr1:10926656-10927662	1007	7.42494	2.76685	-1.33951	0.00139561	-1.29836	0.00262545	TRUE
TonsilT_399	chr1:10964673-10965403	731	3.49692	0.555864					FALSE
TonsilT_400	chr1:10969877-10970275	399	6.82844	2.45506	-1.44181	0.0198002	-1.84844	0.0257158	TRUE
TonsilT_401	chr1:10977911-10978547	637	5.80013	1.8716	-1.54737	0.00656924	-1.53051	0.0147015	TRUE
TonsilT_402	chr1:10992008-10992521	514	3.82311	0.569901					FALSE
TonsilT_403	chr1:10999848-11000629	782	3.37765	3.91544	0.313384	0.537404	0.346314	0.437622	FALSE
TonsilT_404	chr1:11002070-11002433	364	6.2987	1.83891					FALSE
TonsilT_405	chr1:11020949-11021579	631	5.78318	1.54013	-1.77829	0.00193694	-1.57854	0.0102571	TRUE
TonsilT_406	chr1:11025496-11026046	551	5.43187	0.923381	-2.42318	0.000443286	-2.40334	0.00526728	TRUE	C1orf127
TonsilT_407	chr1:11072092-11073445	1354	32.9607	22.2629	-0.474753	0.0452276	-0.47048	0.0521331	FALSE	TARDBP
TonsilT_408	chr1:11097676-11098175	500	11.9578	3.89992	-1.47613	0.00152813	-1.40891	0.00366099	TRUE
TonsilT_409	chr1:11119617-11120600	984	49.399	34.1503	-0.454488	0.0523002	-0.427466	0.0784539	FALSE	SRM
TonsilT_410	chr1:11159218-11160272	1055	14.3253	7.15733	-0.90283	0.00805856	-0.857105	0.0168611	FALSE	RP4-635E18.6|EXOSC10
TonsilT_411	chr1:11203927-11204264	338	3.2745	5.88049	0.981032	0.123946	1.0942	0.12304	FALSE	MTOR-AS1
TonsilT_412	chr1:11287347-11287787	441	3.94523	0.535658					FALSE
TonsilT_413	chr1:11301762-11302068	307	8.07137	4.08401	-0.884062	0.11241	-0.825199	0.145624	FALSE
TonsilT_414	chr1:11306061-11306653	593	0.562337	6.01853					FALSE
TonsilT_415	chr1:11322364-11323039	676	91.3431	62.5722	-0.460184	0.0354954	-0.456434	0.0428408	FALSE	MTOR
TonsilT_416	chr1:11332622-11333862	1241	18.6693	13.5131	-0.376814	0.158185	-0.373785	0.132765	FALSE	UBIAD1
TonsilT_417	chr1:11340887-11341641	755	10.73	1.15796	-3.01195	1.07853e-06	-3.04616	0.000142999	TRUE
TonsilT_418	chr1:11356071-11356289	219	4.04723	0.654374					FALSE
TonsilT_419	chr1:11397631-11398130	500	4.34334	0.286616					FALSE
TonsilT_420	chr1:11467328-11467701	374	3.95676	0.151614					FALSE
TonsilT_421	chr1:11516856-11517407	552	4.36795	0.259616					FALSE
TonsilT_422	chr1:11538751-11539633	883	8.10629	4.28082	-0.841172	0.039017	-0.872913	0.0316256	FALSE	PTCHD2
TonsilT_423	chr1:11540223-11540446	224	7.58015	3.07279					FALSE
TonsilT_424	chr1:11702377-11702780	404	6.20083	3.36411	-0.837334	0.176856	-0.828507	0.204416	FALSE
TonsilT_425	chr1:11705800-11706039	240	11.9551	4.61361	-1.2983	0.0307257	-1.30987	0.050092	FALSE
TonsilT_426	chr1:11708876-11709380	505	6.78724	3.62094	-0.730055	0.210496	-0.754646	0.221898	FALSE
TonsilT_427	chr1:11710395-11710770	376	13.3806	16.9823	0.463413	0.247338	0.435358	0.26655	FALSE	FBXO2
TonsilT_428	chr1:11714107-11715233	1127	14.5831	10.8538	-0.301143	0.40044	-0.306954	0.404851	FALSE	FBXO44|FBXO2
TonsilT_429	chr1:11723921-11725079	1159	10.9688	6.66567	-0.623917	0.0525287	-0.59744	0.0543917	FALSE	FBXO6
TonsilT_430	chr1:11740763-11741996	1234	29.3052	18.8814	-0.556317	0.0211427	-0.544294	0.0238052	FALSE	MAD2L2
TonsilT_431	chr1:11779269-11780100	832	26.5246	15.4426	-0.674532	0.0233518	-0.713038	0.0191855	FALSE
TonsilT_432	chr1:11790428-11790978	551	8.03034	2.75025	-1.40807	0.0131111	-1.47262	0.0169537	TRUE
TonsilT_433	chr1:11791672-11792108	437	9.69615	0.616342					FALSE
TonsilT_434	chr1:11795827-11797199	1373	10.6606	6.2902	-0.649221	0.0495234	-0.703825	0.0358525	FALSE	AGTRAP
TonsilT_435	chr1:11808943-11809706	764	7.96783	1.74431	-2.06968	0.000371337	-2.22572	0.00191536	TRUE
TonsilT_436	chr1:11845093-11845688	596	4.63564	1.37953	-1.56556	0.00822442	-1.54875	0.0253397	TRUE	C1orf167
TonsilT_437	chr1:11863359-11863982	624	26.5244	16.7854	-0.582175	0.0472872	-0.5837	0.037999	FALSE	MTHFR
TonsilT_438	chr1:11865554-11866596	1043	59.4669	41.0728	-0.438979	0.0415454	-0.428652	0.0488678	FALSE	CLCN6|MTHFR
TonsilT_439	chr1:11874898-11875483	586	3.66042	0.534845					FALSE
TonsilT_440	chr1:11898625-11899033	409	6.35129	3.6355	-0.644543	0.258204	-0.548045	0.321056	FALSE
TonsilT_441	chr1:11919393-11919614	222	5.18791	4.93081					FALSE	NPPB
TonsilT_442	chr1:11953889-11954348	460	7.4125	3.48208	-0.968419	0.064924	-0.926665	0.0697919	FALSE
TonsilT_443	chr1:11965731-11965928	198	26.9564	2.43424	-3.35353	3.40742e-06	-3.83384	0.000243497	TRUE
TonsilT_444	chr1:11967773-11970013	2241	31.0652	19.7311	-0.566033	0.0115879	-0.570342	0.0168243	FALSE	RNU5E-1|RNU5E-4P
TonsilT_445	chr1:11986025-11986837	813	13.7703	9.7564	-0.396806	0.222944	-0.40189	0.182118	FALSE	KIAA2013
TonsilT_446	chr1:11994268-11995165	898	23.0918	19.3744	-0.168722	0.568177	-0.170027	0.537327	FALSE	PLOD1
TonsilT_447	chr1:12039736-12040876	1141	34.8261	23.9683	-0.456202	0.0560477	-0.449376	0.0612182	FALSE	MFN2
TonsilT_448	chr1:12079049-12079804	756	61.298	49.4577	-0.232439	0.313051	-0.213849	0.347732	FALSE	MIIP
TonsilT_449	chr1:12100263-12100920	658	1.83629	6.22383	1.95387	0.000855538	2.10986	0.00354459	TRUE
TonsilT_450	chr1:12107210-12107944	735	2.64885	5.51363	1.24274	0.0290036	1.45133	0.0220449	TRUE
TonsilT_451	chr1:12112015-12112522	508	0.741432	6.96015	3.41088	4.89449e-05	3.30273	0.0011048	TRUE
TonsilT_452	chr1:12123141-12123779	639	1.88324	3.80809	1.17703	0.0473669	1.30594	0.0507208	FALSE	TNFRSF8
TonsilT_453	chr1:12127972-12128358	387	1.12393	5.9464					FALSE
TonsilT_454	chr1:12138764-12139990	1227	0.500005	3.54288	2.99865	3.22815e-05	3.08702	0.000662769	TRUE	RNU6-777P
TonsilT_455	chr1:12147595-12149075	1481	3.72027	4.19568	0.294625	0.463839	0.305745	0.410874	FALSE
TonsilT_456	chr1:12178682-12178961	280	5.37407	4.68545	-0.146817	0.837258	-0.323423	0.627121	FALSE
TonsilT_457	chr1:12184898-12185340	443	5.04486	2.97571	-0.694813	0.223663	-0.704981	0.227373	FALSE	TNFRSF8
TonsilT_458	chr1:12187353-12188249	897	1.19118	6.2228	2.48878	2.47329e-05	2.38979	0.00067304	TRUE
TonsilT_459	chr1:12192779-12193397	619	4.80297	1.47838					FALSE
TonsilT_460	chr1:12203705-12204225	521	4.53665	7.23759	0.835252	0.124283	0.895493	0.119493	FALSE
TonsilT_461	chr1:12210352-12211186	835	13.5381	5.27404	-1.26372	0.00058938	-1.24641	0.00108791	TRUE
TonsilT_462	chr1:12212143-12212448	306	9.63591	4.93047	-0.882219	0.153209	-0.916513	0.175816	FALSE
TonsilT_463	chr1:12217414-12217776	363	4.48997	20.0199	2.25969	8.89996e-06	2.30167	0.000138323	TRUE
TonsilT_464	chr1:12217925-12218220	296	4.1375	8.86556	1.17867	0.0429171	0.969675	0.14581	FALSE
TonsilT_465	chr1:12218607-12219151	545	3.36067	7.64959	1.36679	0.0120786	1.5458	0.0132244	TRUE
TonsilT_466	chr1:12219937-12220144	208	7.18731	3.76333					FALSE
TonsilT_467	chr1:12221881-12222455	575	6.44111	21.2264	1.85758	1.63432e-05	1.92966	9.12303e-05	TRUE
TonsilT_468	chr1:12226726-12228058	1333	9.96122	10.3284	0.161303	0.61617	0.180922	0.536224	FALSE	TNFRSF1B
TonsilT_469	chr1:12231685-12231930	246	3.3461	13.8423	2.03245	0.000781599	1.86648	0.00654302	TRUE
TonsilT_470	chr1:12233601-12234182	582	40.7839	26.1474	-0.570698	0.0482872	-0.632803	0.0321192	FALSE
TonsilT_471	chr1:12237633-12238697	1065	37.277	86.1522	1.28649	6.29811e-07	1.26753	2.26515e-05	TRUE
TonsilT_472	chr1:12239058-12239544	487	35.5194	30.7668	-0.163444	0.64803	-0.141595	0.701892	FALSE
TonsilT_473	chr1:12264139-12264665	527	3.53288	4.5098	0.44996	0.431924	0.554412	0.316519	FALSE
TonsilT_474	chr1:12268832-12269625	794	7.53686	3.21938	-1.15673	0.00737521	-1.14851	0.00685842	TRUE
TonsilT_475	chr1:12270497-12271252	756	5.69866	3.73558	-0.473605	0.319476	-0.418611	0.359651	FALSE
TonsilT_476	chr1:12289711-12290475	765	24.3235	16.8894	-0.44392	0.130929	-0.444192	0.122866	FALSE	VPS13D
TonsilT_477	chr1:12404622-12406224	1603	5.31114	1.31655	-1.98545	2.978e-05	-2.03904	0.000158035	TRUE	VPS13D
TonsilT_478	chr1:12445037-12445440	404	4.56212	0.354723					FALSE
TonsilT_479	chr1:12446183-12446615	433	8.31262	0.345545	-4.40061	3.44914e-06	-4.15534	5.26213e-05	TRUE
TonsilT_480	chr1:12467550-12467772	223	4.81914	0.896914					FALSE	VPS13D
TonsilT_481	chr1:12477384-12477860	477	7.35625	0.18156					FALSE
TonsilT_482	chr1:12494113-12494839	727	8.27981	1.81342	-2.02218	0.000108775	-2.03359	0.000643758	TRUE
TonsilT_483	chr1:12498470-12498964	495	9.80058	0.127307	-5.60184	2.01417e-07	-4.56551	1.27203e-05	TRUE
TonsilT_484	chr1:12509318-12510117	800	19.0284	3.39834	-2.35199	4.13319e-07	-2.35331	1.75693e-05	TRUE
TonsilT_485	chr1:12518689-12519079	391	3.32928	0					FALSE
TonsilT_486	chr1:12532829-12533678	850	12.3919	1.32677	-3.12123	6.53394e-08	-3.05309	3.27681e-05	TRUE
TonsilT_487	chr1:12538187-12539109	923	6.30445	0.32085	-3.97856	6.47578e-07	-3.82105	0.000137224	TRUE	VPS13D
TonsilT_488	chr1:12540881-12541333	453	7.58204	1.5786	-2.08819	0.00057019	-2.12936	0.00380257	TRUE
TonsilT_489	chr1:12555714-12556946	1233	3.09205	0.0702387					FALSE	VPS13D
TonsilT_490	chr1:12570556-12571352	797	28.1676	2.04949	-3.60766	3.22246e-10	-3.58579	8.29186e-07	TRUE
TonsilT_491	chr1:12655054-12655540	487	6.53241	0.704969	-3.13183	8.52693e-05	-2.90541	0.00148026	TRUE
TonsilT_492	chr1:12664184-12664780	597	9.24524	4.17377	-1.09597	0.0138275	-1.00675	0.0256967	TRUE
TonsilT_493	chr1:12677614-12677780	167	15.9223	1.95237					FALSE	DHRS3
TonsilT_494	chr1:12677932-12678994	1063	15.7925	1.61799	-3.24303	7.71272e-09	-3.19467	5.63791e-06	TRUE	DHRS3|RP11-474O21.5
TonsilT_495	chr1:12679006-12679575	570	11.0891	3.54261	-1.53574	0.000757833	-1.49971	0.00162869	TRUE	DHRS3|RP11-474O21.5
TonsilT_496	chr1:12679870-12680158	289	24.274	4.93771	-2.24094	2.55891e-05	-2.21982	0.000458396	TRUE	RP11-474O21.5
TonsilT_497	chr1:12719067-12719299	233	7.88929	1.66979					FALSE
TonsilT_498	chr1:13992030-13992594	565	9.1024	2.37238	-1.82758	0.000424905	-1.81547	0.00125432	TRUE
TonsilT_499	chr1:13994238-13994581	344	6.20706	0.329673					FALSE
TonsilT_500	chr1:14026121-14027605	1485	14.3053	7.90806	-0.781014	0.0101214	-0.737197	0.0181881	FALSE	PRDM2
TonsilT_501	chr1:14029000-14029844	845	8.82375	32.4199	1.96312	8.28955e-08	1.96419	2.98554e-06	TRUE
TonsilT_502	chr1:14052191-14052664	474	12.129	3.72832	-1.59288	0.00068705	-1.49317	0.00192086	TRUE
TonsilT_503	chr1:14056990-14058023	1034	43.777	32.5419	-0.342486	0.134076	-0.354644	0.11835	FALSE	PRDM2
TonsilT_504	chr1:14059559-14059796	238	16.3039	8.31874	-0.863371	0.0942092	-0.728973	0.164221	FALSE
TonsilT_505	chr1:14063771-14064317	547	2.05912	6.49003	1.79354	0.00402823	1.81959	0.0101788	TRUE	PRDM2
TonsilT_506	chr1:14066563-14066995	433	0.558311	2.35334					FALSE
TonsilT_507	chr1:14075317-14076503	1187	40.6643	37.571	-0.0326785	0.900712	-0.026878	0.916957	FALSE	PRDM2
TonsilT_508	chr1:14085609-14085871	263	4.89697	2.92242					FALSE
TonsilT_509	chr1:14089077-14089594	518	2.10048	2.06146					FALSE
TonsilT_510	chr1:14117224-14117441	218	5.79354	1.20655					FALSE
TonsilT_511	chr1:14137775-14138001	227	6.67393	0.90892					FALSE
TonsilT_512	chr1:14286784-14287314	531	4.22722	0.596076	-2.84044	0.00116636	-2.45382	0.00528142	TRUE
TonsilT_513	chr1:14659217-14659727	511	5.10699	0.123321					FALSE
TonsilT_514	chr1:14662465-14662629	165	3.43469	0					FALSE
TonsilT_515	chr1:15241917-15242276	360	5.37448	1.81136					FALSE
TonsilT_516	chr1:15250218-15251297	1080	5.43872	2.74319	-0.886011	0.0351726	-0.882994	0.0332765	FALSE	KAZN
TonsilT_517	chr1:15295550-15296059	510	5.84847	0.370687					FALSE
TonsilT_518	chr1:15426802-15427203	402	3.08095	2.84834					FALSE
TonsilT_519	chr1:15438622-15439239	618	0.782358	5.94334	2.96252	9.22696e-05	2.88131	0.00156368	TRUE
TonsilT_520	chr1:15454905-15455403	499	4.62848	2.6198	-0.815268	0.154766	-0.837673	0.164734	FALSE
TonsilT_521	chr1:15558102-15558607	506	0.460983	6.83863	3.43866	4.91726e-05	3.68155	0.000230642	TRUE
TonsilT_522	chr1:15573520-15574211	692	1.59419	4.95729	1.69503	0.00252993	1.63594	0.00843094	TRUE	FHAD1
TonsilT_523	chr1:15575521-15575949	429	3.33312	1.65942					FALSE
TonsilT_524	chr1:15579465-15579659	195	4.78765	4.41801					FALSE
TonsilT_525	chr1:15631355-15631588	234	5.17107	1.36638					FALSE	FHAD1
TonsilT_526	chr1:15649933-15650326	394	5.67227	2.65854	-0.944883	0.109603	-0.92596	0.131021	FALSE	FHAD1
TonsilT_527	chr1:15735634-15736730	1097	32.8267	19.2194	-0.68632	0.0054095	-0.673031	0.00681038	FALSE	EFHD2|RP3-467K16.4
TonsilT_528	chr1:15743566-15744467	902	6.07468	4.09991	-0.511506	0.211027	-0.509936	0.182041	FALSE
TonsilT_529	chr1:15757355-15758106	752	5.57854	2.42955	-1.11792	0.0235373	-1.04132	0.0345659	TRUE
TonsilT_530	chr1:15835202-15835820	619	0.156069	5.83695	5.1791	2.43961e-06	4.36008	5.93016e-05	TRUE
TonsilT_531	chr1:15836078-15836538	461	0.126495	4.45544					FALSE
TonsilT_532	chr1:15850549-15851964	1416	46.6416	42.5021	-0.0424474	0.851006	-0.0338179	0.871732	FALSE	CASP9|DNAJC16
TonsilT_533	chr1:15852939-15853653	715	49.4658	41.9094	-0.157025	0.521346	-0.151231	0.506215	FALSE	DNAJC16|CASP9
TonsilT_534	chr1:15898087-15898607	521	3.71118	2.79933	-0.231644	0.731521	-0.205046	0.76325	FALSE
TonsilT_535	chr1:15904241-15904440	200	8.14005	5.5679					FALSE
TonsilT_536	chr1:15905402-15906444	1043	11.3546	7.77271	-0.4561	0.167474	-0.44695	0.156916	FALSE
TonsilT_537	chr1:15910929-15911893	965	9.12986	8.06743	-0.116674	0.766218	-0.171351	0.628742	FALSE	AGMAT
TonsilT_538	chr1:15921663-15921952	290	4.65455	1.26026					FALSE
TonsilT_539	chr1:15929604-15930543	940	26.0712	17.436	-0.486941	0.0638634	-0.479704	0.0532146	FALSE	RP4-680D5.2
TonsilT_540	chr1:15943352-15944622	1271	23.1277	22.0732	0.0149316	0.959252	0.0258871	0.924509	FALSE	DDI2
TonsilT_541	chr1:16010649-16011808	1160	7.79578	3.93349	-0.90419	0.0146369	-0.876175	0.017629	FALSE	RP4-680D5.9|PLEKHM2|AL121992.1
TonsilT_542	chr1:16023295-16024094	800	18.4073	5.27233	-1.7417	1.10182e-05	-1.72989	8.98366e-05	TRUE
TonsilT_543	chr1:16067732-16068312	581	5.47252	2.84363	-0.860494	0.110418	-1.0265	0.0634432	FALSE	TMEM82
TonsilT_544	chr1:16085067-16085344	278	3.45249	3.79572					FALSE	FBLIM1
TonsilT_545	chr1:16118587-16118823	237	7.74094	4.06031					FALSE
TonsilT_546	chr1:16141917-16142319	403	3.63563	0.809045					FALSE
TonsilT_547	chr1:16160768-16162918	2151	35.6732	20.3281	-0.722097	0.000901748	-0.725513	0.00174469	FALSE	RP11-169K16.9
TonsilT_548	chr1:16173706-16175354	1649	30.494	17.9037	-0.674924	0.00316981	-0.6844	0.00419635	FALSE	SPEN|RP11-169K16.9
TonsilT_549	chr1:16212638-16213170	533	4.78939	0.375257					FALSE
TonsilT_550	chr1:16275769-16276650	882	5.72662	17.6181	1.77034	0.000102921	1.99056	0.000137173	TRUE
TonsilT_551	chr1:16277436-16277934	499	3.34299	8.97975	1.55174	0.00244506	1.66459	0.00340109	TRUE
TonsilT_552	chr1:16291584-16293228	1645	3.43761	9.10826	1.49268	5.98303e-05	1.44221	0.000355182	TRUE
TonsilT_553	chr1:16301944-16302871	928	17.7412	15.0941	-0.154272	0.639416	-0.139104	0.666538	FALSE	ZBTB17
TonsilT_554	chr1:16335417-16335805	389	4.85023	2.9273	-0.635312	0.305827	-0.55282	0.398371	FALSE
TonsilT_555	chr1:16339284-16339620	337	3.66834	3.543					FALSE
TonsilT_556	chr1:16339705-16340167	463	5.0894	2.35755	-0.962452	0.0878613	-1.02915	0.0841748	FALSE
TonsilT_557	chr1:16382495-16382934	440	7.55503	4.59255	-0.638779	0.215342	-0.54297	0.261281	FALSE
TonsilT_558	chr1:16399730-16400586	857	4.14386	3.75655	-0.0435368	0.933628	0.0233458	0.961562	FALSE	FAM131C
TonsilT_559	chr1:16405421-16406002	582	8.74473	4.89007	-0.754729	0.0756071	-0.78446	0.053193	FALSE
TonsilT_560	chr1:16484536-16484919	384	10.3109	1.36157	-3.01935	0.000183122	-2.66376	0.00779169	TRUE	RP11-276H7.3
TonsilT_561	chr1:16488592-16489204	613	13.853	2.32809	-2.41583	8.62835e-06	-2.42313	0.000312883	TRUE
TonsilT_562	chr1:16494046-16494758	713	13.367	8.82094	-0.48355	0.160346	-0.512627	0.117744	FALSE
TonsilT_563	chr1:16514146-16514766	621	4.1456	3.85766	-0.183096	0.778805	-0.00941659	0.989388	FALSE
TonsilT_564	chr1:16532730-16533820	1091	52.9961	29.2838	-0.783331	0.00130398	-0.762959	0.00438739	FALSE	ARHGEF19
TonsilT_565	chr1:16542754-16543066	313	10.6335	6.02857	-0.688177	0.173083	-0.658335	0.163146	FALSE
TonsilT_566	chr1:16543539-16544365	827	30.0489	12.6902	-1.14545	0.000158173	-1.1498	0.000370647	TRUE
TonsilT_567	chr1:16554829-16555323	495	2.8339	1.03098					FALSE
TonsilT_568	chr1:16562697-16564032	1336	21.9265	15.5727	-0.410017	0.107766	-0.414221	0.0933085	FALSE	RSG1
TonsilT_569	chr1:16570647-16571337	691	5.57092	3.76563	-0.500966	0.295083	-0.485179	0.290169	FALSE
TonsilT_570	chr1:16678440-16679456	1017	26.9752	19.6937	-0.369672	0.153167	-0.369343	0.134282	FALSE	SZRD1|FBXO42
TonsilT_571	chr1:16693374-16694510	1137	54.9421	43.9132	-0.244486	0.252367	-0.232522	0.268798	FALSE	SZRD1
TonsilT_572	chr1:16713758-16713984	227	4.50091	5.43304					FALSE
TonsilT_573	chr1:16747114-16748021	908	5.60289	2.98154	-0.784644	0.266477	-0.60383	0.365051	FALSE
TonsilT_574	chr1:16766807-16768116	1310	15.675	9.79645	-0.610436	0.0378919	-0.610433	0.0397927	FALSE	NECAP2
TonsilT_575	chr1:16825173-16826256	1084	11.7265	11.2518	0.0174727	0.960466	0.0255302	0.935242	FALSE
TonsilT_576	chr1:16939618-16940537	920	12.2354	5.25575	-1.15465	0.00127776	-1.15487	0.00164333	TRUE	NBPF1
TonsilT_577	chr1:16947567-16947808	242	6.30067	2.87673					FALSE
TonsilT_578	chr1:16970782-16971716	935	10.464	5.78298	-0.800398	0.0241561	-0.796576	0.0242089	FALSE	CROCCP2
TonsilT_579	chr1:17025938-17026675	738	4.22029	2.18751	-0.825523	0.116592	-0.727067	0.141966	FALSE
TonsilT_580	chr1:17026837-17027939	1103	5.90085	2.15052	-1.3801	0.00200692	-1.36508	0.0035789	TRUE
TonsilT_581	chr1:17033929-17034594	666	4.31078	1.54433	-1.37378	0.0165247	-1.24556	0.0518635	FALSE
TonsilT_582	chr1:17036083-17036718	636	7.3491	3.20458	-1.06313	0.0298509	-1.13036	0.0289981	TRUE
TonsilT_583	chr1:17215435-17216214	780	5.57182	1.67799	-1.54967	0.00639235	-1.44041	0.0220711	TRUE	RP11-108M9.4
TonsilT_584	chr1:17221832-17222332	501	4.03685	2.60957	-0.42842	0.561309	-0.302534	0.712144	FALSE	RNU1-2
TonsilT_585	chr1:17222584-17222846	263	10.9114	6.3544	-0.623632	0.262552	-0.689169	0.204959	FALSE	RNU1-2
TonsilT_586	chr1:17223004-17223522	519	2.9953	2.50347	-0.279864	0.703213	-0.203128	0.804079	FALSE
TonsilT_587	chr1:17230216-17232138	1923	33.9292	21.8768	-0.54685	0.00863713	-0.536404	0.0107996	FALSE	RP11-108M9.6
TonsilT_588	chr1:17240173-17241083	911	60.0194	41.9942	-0.430507	0.0682252	-0.391995	0.107659	FALSE
TonsilT_589	chr1:17248110-17248502	393	5.04223	0.577137					FALSE	CROCC
TonsilT_590	chr1:17278066-17278509	444	7.49091	2.81661	-1.38707	0.0145092	-1.46178	0.0192753	TRUE	CROCC
TonsilT_591	chr1:17287109-17287686	578	5.43467	5.02222	-0.0261698	0.962812	0.0115544	0.98225	FALSE
TonsilT_592	chr1:17337942-17338806	865	35.3371	19.0099	-0.811794	0.0039226	-0.765953	0.00914125	FALSE	ATP13A2
TonsilT_593	chr1:17380227-17381072	846	49.0294	31.552	-0.553593	0.0252933	-0.544338	0.0355185	FALSE	SDHB
TonsilT_594	chr1:17445861-17446151	291	7.89718	3.4096	-1.17326	0.0503691	-1.22362	0.0505813	FALSE	PADI2
TonsilT_595	chr1:17452322-17452756	435	4.5819	0.818266					FALSE
TonsilT_596	chr1:17508258-17508860	603	4.40677	0.248128					FALSE
TonsilT_597	chr1:17513538-17513746	209	4.16848	0.603032					FALSE
TonsilT_598	chr1:17539102-17539663	562	4.65536	0					FALSE
TonsilT_599	chr1:17563424-17563838	415	5.53754	1.18781	-2.1399	0.00267027	-2.23371	0.00707249	TRUE
TonsilT_600	chr1:17732603-17733117	515	3.55984	1.13157					FALSE	RP1-20B21.4
TonsilT_601	chr1:17746375-17746789	415	5.67806	3.2867	-0.716507	0.195066	-0.749929	0.169204	FALSE
TonsilT_602	chr1:17763920-17764676	757	14.0049	7.24067	-0.858666	0.0115985	-0.858875	0.00964996	FALSE	RCC2
TonsilT_603	chr1:17764776-17765225	450	10.933	8.72975	-0.190157	0.683787	-0.233397	0.592765	FALSE	RCC2
TonsilT_604	chr1:17766060-17766650	591	23.5128	15.7794	-0.518881	0.0955644	-0.519763	0.0819708	FALSE	RCC2
TonsilT_605	chr1:18396373-18396977	605	9.26252	0.38002	-4.64875	6.1979e-05	-4.67686	0.000274441	TRUE
TonsilT_606	chr1:18884015-18884795	781	1.43981	6.87296	2.18251	0.000686209	2.57682	0.00359739	TRUE
TonsilT_607	chr1:18923800-18924198	399	4.82464	2.69599	-0.726951	0.246742	-0.570885	0.383219	FALSE
TonsilT_608	chr1:18969654-18970636	983	2.18022	3.10998	0.573518	0.279619	0.470903	0.375761	FALSE
TonsilT_609	chr1:18971757-18972151	395	5.08746	3.24201	-0.567374	0.349733	-0.461303	0.461241	FALSE
TonsilT_610	chr1:18977989-18978711	723	7.12241	3.32859	-1.04967	0.0178705	-1.08598	0.0140414	TRUE
TonsilT_611	chr1:18979911-18980108	198	6.26178	0.723778					FALSE
TonsilT_612	chr1:19007828-19008165	338	3.63784	1.23953					FALSE
TonsilT_613	chr1:19210677-19211152	476	4.26012	1.05561					FALSE	MIR4695
TonsilT_614	chr1:19226842-19227208	367	3.55051	14.7553	2.03702	0.00019103	2.0204	0.00203042	TRUE
TonsilT_615	chr1:19228879-19229745	867	51.1767	40.0785	-0.2604	0.266107	-0.268499	0.244796	FALSE	ALDH4A1
TonsilT_616	chr1:19239425-19239871	447	8.09004	3.96391	-0.959959	0.0639873	-1.01025	0.0547133	FALSE	IFFO2
TonsilT_617	chr1:19252938-19254623	1686	14.124	12.5277	-0.0928253	0.753156	-0.0917713	0.739484	FALSE
TonsilT_618	chr1:19260624-19261594	971	2.363	3.28655	0.579164	0.279421	0.474607	0.38633	FALSE
TonsilT_619	chr1:19274745-19275546	802	9.78292	21.8194	1.19462	0.000780277	1.25358	0.00149179	TRUE
TonsilT_620	chr1:19278504-19278898	395	22.9904	30.959	0.464897	0.187075	0.553566	0.127177	FALSE
TonsilT_621	chr1:19281864-19283764	1901	25.0348	21.6267	-0.124494	0.593513	-0.123366	0.57805	FALSE	IFFO2
TonsilT_622	chr1:19299105-19299470	366	3.16012	2.85738					FALSE
TonsilT_623	chr1:19337517-19338011	495	5.15166	5.45087	0.192096	0.737649	0.276179	0.593763	FALSE
TonsilT_624	chr1:19400776-19401699	924	13.834	3.29334	-2.00781	2.35834e-05	-2.02854	0.00030754	TRUE	RP5-1126H10.2
TonsilT_625	chr1:19450285-19450964	680	2.76743	0.470194					FALSE
TonsilT_626	chr1:19506144-19506714	571	7.59619	2.00822	-1.84393	0.00167251	-1.9656	0.00366497	TRUE
TonsilT_627	chr1:19536006-19537287	1282	29.9033	22.3714	-0.335112	0.164143	-0.310207	0.190427	FALSE	RP1-43E13.2|UBR4
TonsilT_628	chr1:19567812-19568208	397	5.97686	4.05866	-0.494634	0.387468	-0.499934	0.395374	FALSE	EMC1
TonsilT_629	chr1:19577624-19578613	990	24.33	14.0641	-0.724498	0.0135212	-0.707183	0.0211426	FALSE	MRTO4|EMC1
TonsilT_630	chr1:19583391-19584313	923	0.556119	6.62131	3.51993	1.42848e-06	3.56618	0.000625793	TRUE	MRTO4
TonsilT_631	chr1:19615109-19615684	576	4.97602	5.68761	0.374276	0.498576	0.562113	0.289096	FALSE	AKR7A3
TonsilT_632	chr1:19638185-19639066	882	23.6757	21.4689	-0.0549063	0.858919	-0.0531406	0.851227	FALSE	PQLC2|AKR7A2
TonsilT_633	chr1:19667984-19668481	498	7.50297	3.81751	-0.855425	0.0920304	-0.864743	0.082009	FALSE
TonsilT_634	chr1:19670899-19671133	235	7.28973	3.7532					FALSE
TonsilT_635	chr1:19717254-19718170	917	12.8698	9.34879	-0.363739	0.268934	-0.363564	0.235568	FALSE
TonsilT_636	chr1:19761662-19762097	436	0.955715	2.5396					FALSE
TonsilT_637	chr1:19786101-19786774	674	4.27221	3.07551	-0.336299	0.550121	-0.306679	0.567297	FALSE
TonsilT_638	chr1:19787479-19787755	277	4.96293	3.21853					FALSE
TonsilT_639	chr1:19789458-19790247	790	16.0555	4.68945	-1.68926	5.6596e-05	-1.74614	0.00024013	TRUE
TonsilT_640	chr1:19792738-19793089	352	11.8527	1.77638					FALSE
TonsilT_641	chr1:19794876-19795411	536	16.7733	1.26059	-3.64277	3.61459e-08	-3.38377	6.79572e-05	TRUE
TonsilT_642	chr1:19795953-19796262	310	7.28398	3.56646	-0.906537	0.139126	-0.838908	0.187203	FALSE
TonsilT_643	chr1:19803262-19804790	1529	6.69716	4.42828	-0.50988	0.145715	-0.514394	0.127152	FALSE
TonsilT_644	chr1:19809847-19810062	216	9.39875	22.2621	1.39886	0.00471313	1.48294	0.00576892	TRUE
TonsilT_645	chr1:19811856-19812787	932	61.7917	39.9652	-0.542618	0.0162647	-0.533441	0.0237338	FALSE	CAPZB
TonsilT_646	chr1:19908808-19909220	413	5.41132	3.01303	-0.646152	0.273851	-0.7683	0.236722	FALSE
TonsilT_647	chr1:19922956-19924386	1431	35.9597	28.0342	-0.290696	0.307797	-0.216776	0.464312	FALSE	MINOS1-NBL1|MINOS1|RP5-1056L3.1
TonsilT_648	chr1:19926779-19927053	275	22.2072	6.59217	-1.7459	0.000745541	-1.69257	0.00369417	TRUE
TonsilT_649	chr1:19933201-19933911	711	1.79764	3.44474	0.963339	0.0785679	0.884487	0.124376	FALSE
TonsilT_650	chr1:19970358-19971505	1148	12.1263	12.4017	0.119489	0.755337	0.2156	0.55879	FALSE	NBL1
TonsilT_651	chr1:19980083-19980577	495	10.7186	5.7529	-0.847314	0.0512207	-0.852579	0.0493019	FALSE
TonsilT_652	chr1:19986181-19986621	441	13.1515	6.46085	-0.96441	0.0392485	-0.81587	0.102474	FALSE
TonsilT_653	chr1:19988257-19988504	248	4.80361	4.61706					FALSE
TonsilT_654	chr1:19991033-19991920	888	3.95753	2.19402	-0.76721	0.138783	-0.806893	0.122649	FALSE	HTR6
TonsilT_655	chr1:20014193-20015290	1098	5.98721	0.6298	-3.10685	7.06395e-06	-3.12613	0.00118198	TRUE
TonsilT_656	chr1:20030972-20031482	511	4.6897	1.92628	-1.37914	0.0670615	-2.18391	0.0328452	FALSE
TonsilT_657	chr1:20037340-20038074	735	1.36949	4.3825	1.72762	0.00607654	1.53062	0.0485365	TRUE
TonsilT_658	chr1:20042073-20042589	517	8.87612	4.99012	-0.762813	0.0937918	-0.682979	0.116855	FALSE
TonsilT_659	chr1:20125668-20127165	1498	8.20095	6.73144	-0.180436	0.594218	-0.193585	0.536291	FALSE	TMCO4
TonsilT_660	chr1:20137761-20138051	291	5.39448	1.4774					FALSE
TonsilT_661	chr1:20208606-20209347	742	51.1263	31.1154	-0.629008	0.0150226	-0.613224	0.0243024	FALSE	OTUD3
TonsilT_662	chr1:20244371-20244804	434	4.65389	1.69493					FALSE
TonsilT_663	chr1:20385030-20385417	388	5.70838	3.99837	-0.389756	0.503381	-0.370162	0.508216	FALSE
TonsilT_664	chr1:20478475-20479301	827	9.75485	4.49089	-1.03263	0.00619042	-0.996788	0.00699165	FALSE
TonsilT_665	chr1:20497905-20498308	404	4.03864	1.02141					FALSE
TonsilT_666	chr1:20511711-20513276	1566	6.32556	4.76462	-0.322173	0.400163	-0.315424	0.41436	FALSE	UBXN10|RP3-340N1.5
TonsilT_667	chr1:20521749-20521959	211	5.82133	3.14243					FALSE
TonsilT_668	chr1:20560182-20560680	499	0.718191	3.0901					FALSE
TonsilT_669	chr1:20575355-20576101	747	4.59202	3.06568	-0.500791	0.336492	-0.464036	0.353614	FALSE
TonsilT_670	chr1:20648561-20649248	688	2.69381	4.10479	0.669187	0.212955	0.619726	0.240062	FALSE	RP4-745E8.2
TonsilT_671	chr1:20649369-20650096	728	4.37484	4.90262	0.219102	0.667075	0.21184	0.655233	FALSE	RP4-745E8.2
TonsilT_672	chr1:20669729-20670379	651	3.17644	2.31535	-0.464686	0.433442	-0.50253	0.397158	FALSE
TonsilT_673	chr1:20811700-20813712	2013	2.61982	4.83093	0.987346	0.00925022	1.02682	0.010176	FALSE	CAMK2N1
TonsilT_674	chr1:20820170-20820786	617	6.43527	2.72134	-1.18973	0.0303026	-1.23051	0.043178	TRUE
TonsilT_675	chr1:20833865-20834991	1127	15.4749	10.6522	-0.456931	0.117575	-0.440661	0.113775	FALSE	MUL1
TonsilT_676	chr1:20848851-20849265	415	3.6301	1.77999					FALSE
TonsilT_677	chr1:20959747-20961375	1629	11.5044	7.08425	-0.62591	0.0427024	-0.568687	0.0704512	FALSE	PINK1
TonsilT_678	chr1:20966688-20967052	365	5.81681	2.30842	-1.24552	0.0532517	-1.16659	0.100306	FALSE
TonsilT_679	chr1:20987591-20988438	848	70.9531	45.134	-0.569834	0.00778769	-0.554188	0.0109833	FALSE	DDOST
TonsilT_680	chr1:21022793-21023777	985	12.782	6.9095	-0.810972	0.0203124	-0.739837	0.0421027	FALSE
TonsilT_681	chr1:21031870-21032305	436	1.69705	4.29862					FALSE
TonsilT_682	chr1:21044012-21044968	957	11.4015	8.34076	-0.348361	0.356433	-0.34895	0.356218	FALSE	KIF17
TonsilT_683	chr1:21057857-21058483	627	8.55227	4.82049	-0.758666	0.0726579	-0.738806	0.0672874	FALSE	SH2D5|RP5-930J4.2
TonsilT_684	chr1:21058590-21060066	1477	9.07557	9.14312	0.091093	0.784772	0.0806537	0.791036	FALSE	SH2D5|RP5-930J4.2
TonsilT_685	chr1:21112578-21114229	1652	47.2422	28.586	-0.637692	0.00284745	-0.634433	0.00493812	FALSE	HP1BP3
TonsilT_686	chr1:21258644-21259605	962	2.1015	3.38268	0.81908	0.104498	0.813624	0.0904686	FALSE
TonsilT_687	chr1:21348713-21349617	905	2.16942	6.03221	1.60624	0.000896844	1.71843	0.00168788	TRUE
TonsilT_688	chr1:21502339-21503964	1626	28.2958	17.134	-0.631918	0.00709511	-0.619824	0.0102659	FALSE	EIF4G3|AL031005.1
TonsilT_689	chr1:21510676-21511238	563	3.08803	0.100717					FALSE
TonsilT_690	chr1:21521745-21522159	415	3.27304	2.8082					FALSE
TonsilT_691	chr1:21543295-21543806	512	4.23451	2.82108	-0.441231	0.450432	-0.473407	0.428522	FALSE
TonsilT_692	chr1:21581781-21581986	206	6.98026	5.93313	-0.154267	0.835881	0.13647	0.867454	FALSE
TonsilT_693	chr1:21596508-21597165	658	4.71377	2.38395	-0.923502	0.0926626	-1.09962	0.0648602	FALSE
TonsilT_694	chr1:21606492-21606711	220	6.271	3.83745					FALSE	ECE1
TonsilT_695	chr1:21616315-21616754	440	15.8803	12.1459	-0.253456	0.536522	-0.189228	0.627579	FALSE	ECE1
TonsilT_696	chr1:21619340-21620446	1107	14.1049	13.4201	0.0142714	0.968306	0.0252144	0.941258	FALSE	RP5-1071N3.1|ECE1
TonsilT_697	chr1:21620662-21621448	787	37.6162	37.8953	0.107108	0.690608	0.126072	0.614943	FALSE	ECE1
TonsilT_698	chr1:21625476-21625679	204	3.62703	13.9511	2.02663	0.00123341	1.92637	0.00886995	TRUE	ECE1
TonsilT_699	chr1:21633784-21633968	185	7.05343	0.306507					FALSE
TonsilT_700	chr1:21634054-21634474	421	4.49624	2.08002					FALSE
TonsilT_701	chr1:21650714-21652099	1386	6.68618	5.10046	-0.285175	0.462824	-0.362083	0.328864	FALSE
TonsilT_702	chr1:21655863-21656333	471	13.369	13.2631	0.0818563	0.860512	0.135005	0.768255	FALSE
TonsilT_703	chr1:21660521-21661672	1152	19.5865	13.5168	-0.429634	0.119407	-0.435978	0.0994941	FALSE
TonsilT_704	chr1:21671436-21672442	1007	29.0725	22.7199	-0.281045	0.26508	-0.281314	0.23352	FALSE	ECE1
TonsilT_705	chr1:21695044-21695274	231	7.32928	1.11132					FALSE
TonsilT_706	chr1:21766213-21767269	1057	16.0337	11.6035	-0.428726	0.237944	-0.401769	0.279712	FALSE	NBPF3
TonsilT_707	chr1:21835581-21835968	388	6.82014	4.91176	-0.417665	0.48025	-0.623994	0.287281	FALSE	ALPL
TonsilT_708	chr1:21934226-21934640	415	2.39769	3.5106					FALSE
TonsilT_709	chr1:21948789-21949280	492	4.02387	4.11999	0.0692603	0.910795	0.128888	0.821489	FALSE	RAP1GAP
TonsilT_710	chr1:21977683-21978932	1250	3.62097	6.42894	0.900467	0.0193449	0.86206	0.0292011	FALSE	RAP1GAP
TonsilT_711	chr1:21985649-21986287	639	13.3465	16.5176	0.386209	0.262104	0.401868	0.234911	FALSE
TonsilT_712	chr1:21995495-21996680	1186	3.71282	5.95254	0.785382	0.0545308	0.786714	0.0661468	FALSE	RAP1GAP
TonsilT_713	chr1:22092824-22093180	357	1.21838	3.51202					FALSE
TonsilT_714	chr1:22100114-22100396	283	2.73257	6.33889					FALSE
TonsilT_715	chr1:22106173-22106661	489	2.52923	20.7848	3.23234	2.32726e-07	3.54477	6.62009e-05	TRUE
TonsilT_716	chr1:22108692-22110348	1657	30.2994	23.7598	-0.267135	0.228288	-0.246889	0.254889	FALSE	USP48
TonsilT_717	chr1:22140805-22141263	459	5.81944	1.65062	-1.73534	0.00914739	-2.27423	0.0145034	TRUE
TonsilT_718	chr1:22263291-22264330	1040	13.4508	6.01869	-1.0221	0.0113216	-1.05399	0.0127095	TRUE	HSPG2
TonsilT_719	chr1:22283405-22284128	724	20.4834	5.52765	-1.80416	0.00382561	-2.05489	0.000791994	TRUE
TonsilT_720	chr1:22290419-22290781	363	8.20848	3.35388	-1.24279	0.0309449	-1.47185	0.0247746	TRUE
TonsilT_721	chr1:22345369-22346045	677	14.0582	4.91071	-1.52544	0.0618212	-1.78146	0.00635764	FALSE
TonsilT_722	chr1:22350912-22351252	341	45.8268	10.3324	-2.07853	1.12436e-06	-2.0337	2.80589e-05	TRUE	LINC00339|RP1-224A6.3
TonsilT_723	chr1:22351358-22352801	1444	38.8054	18.7849	-0.967328	6.14699e-05	-0.973971	0.000225612	FALSE	LINC00339|RP1-224A6.3
TonsilT_724	chr1:22357877-22358491	615	5.84467	0.550685	-3.22589	5.67676e-05	-3.42218	0.000530841	TRUE
TonsilT_725	chr1:22366089-22366824	736	61.9834	21.644	-1.43935	1.24168e-06	-1.45528	1.80851e-05	TRUE
TonsilT_726	chr1:22378801-22380279	1479	28.1699	20.1744	-0.398909	0.0833854	-0.388193	0.0879606	FALSE	CDC42
TonsilT_727	chr1:22392668-22393002	335	1.38735	4.92716					FALSE
TonsilT_728	chr1:22416223-22416831	609	3.94003	1.33209					FALSE
TonsilT_729	chr1:22418876-22419138	263	5.35412	1.45532					FALSE
TonsilT_730	chr1:22431238-22431811	574	5.2438	4.4674	-0.135567	0.811957	-0.119806	0.821007	FALSE
TonsilT_731	chr1:22431978-22432412	435	3.99244	2.89679	-0.35089	0.599067	-0.434167	0.513017	FALSE
TonsilT_732	chr1:22469023-22470093	1071	3.9864	2.85578	-0.398754	0.432116	-0.41914	0.393887	FALSE	WNT4
TonsilT_733	chr1:22743024-22743492	469	4.60859	0.886706					FALSE
TonsilT_734	chr1:22755196-22755466	271	3.77489	4.32411					FALSE
TonsilT_735	chr1:22778117-22779446	1330	26.6216	16.4293	-0.60747	0.0176884	-0.592753	0.0238927	FALSE	ZBTB40
TonsilT_736	chr1:22968586-22968808	223	5.47	3.31253					FALSE	C1QC
TonsilT_737	chr1:23031006-23031267	262	6.77482	7.24391	0.227625	0.711335	0.280303	0.637542	FALSE
TonsilT_738	chr1:23036800-23037552	753	2.2733	5.38183	1.34015	0.0106157	1.32961	0.0161207	TRUE	EPHB2
TonsilT_739	chr1:23290761-23291146	386	5.98345	1.34649					FALSE
TonsilT_740	chr1:23302924-23303169	246	4.07189	2.63818					FALSE
TonsilT_741	chr1:23345420-23346803	1384	15.1992	7.37465	-0.950724	0.00145152	-0.950495	0.00191564	FALSE	KDM1A
TonsilT_742	chr1:23425276-23425555	280	8.55705	2.89729					FALSE
TonsilT_743	chr1:23429737-23430333	597	6.96724	6.96752	0.0987163	0.839142	0.0874253	0.842813	FALSE
TonsilT_744	chr1:23435358-23435819	462	0.941476	3.5049					FALSE	LUZP1
TonsilT_745	chr1:23437264-23437817	554	1.82575	2.72354					FALSE
TonsilT_746	chr1:23445430-23446109	680	2.88914	3.91466	0.562085	0.305023	0.554584	0.313512	FALSE
TonsilT_747	chr1:23474393-23474975	583	6.55481	4.97097	-0.386059	0.449023	-0.257961	0.628707	FALSE
TonsilT_748	chr1:23493950-23495624	1675	12.0852	7.10804	-0.679254	0.0204273	-0.649506	0.0271449	FALSE	LUZP1
TonsilT_749	chr1:23495936-23496540	605	5.23041	14.2094	1.52356	0.000267786	1.496	0.000804493	TRUE	LUZP1
TonsilT_750	chr1:23503846-23504551	706	4.35618	5.1536	0.396267	0.456402	0.462881	0.38489	FALSE	LUZP1
TonsilT_751	chr1:23543750-23544058	309	3.94193	0.851225					FALSE
TonsilT_752	chr1:23670485-23671418	934	46.267	30.0036	-0.548105	0.0209176	-0.52981	0.0308333	FALSE	HNRNPR
TonsilT_753	chr1:23694473-23695110	638	112.986	79.072	-0.437302	0.0476412	-0.41657	0.0723306	FALSE	C1orf213|ZNF436
TonsilT_754	chr1:23695224-23695746	523	59.1671	39.5509	-0.508321	0.0495164	-0.492299	0.0582348	FALSE	C1orf213|ZNF436|Y_RNA
TonsilT_755	chr1:23730282-23730747	466	9.2086	3.89713	-1.13693	0.019394	-1.13282	0.0169154	TRUE
TonsilT_756	chr1:23748499-23749251	753	10.2618	2.5725	-2.00941	0.000135168	-2.22329	0.000275689	TRUE
TonsilT_757	chr1:23750328-23751700	1373	7.43013	0.781212	-3.06301	2.92803e-07	-3.03049	8.20804e-05	TRUE	TCEA3
TonsilT_758	chr1:23763106-23763386	281	6.49862	1.49097					FALSE	ASAP3
TonsilT_759	chr1:23778516-23778744	229	5.13046	1.1486					FALSE
TonsilT_760	chr1:23810296-23811572	1277	24.913	12.793	-0.875276	0.00152764	-0.865289	0.00290774	FALSE	ASAP3
TonsilT_761	chr1:23823497-23824106	610	3.88775	1.46915	-1.27533	0.0381798	-1.44287	0.0479968	TRUE
TonsilT_762	chr1:23851221-23851814	594	5.32372	0.90166					FALSE
TonsilT_763	chr1:23854573-23855261	689	5.7028	6.0835	0.20423	0.701334	0.0777141	0.888303	FALSE
TonsilT_764	chr1:23857296-23858262	967	13.7577	10.6783	-0.2751	0.376233	-0.271923	0.332821	FALSE	E2F2
TonsilT_765	chr1:23866168-23866789	622	24.9849	11.8913	-0.993464	0.00215202	-0.97851	0.003405	FALSE
TonsilT_766	chr1:23871180-23871719	540	5.95894	2.93997	-0.962129	0.0646967	-1.04616	0.0398846	FALSE
TonsilT_767	chr1:23880994-23881851	858	46.3997	34.1545	-0.351814	0.155728	-0.343042	0.174149	FALSE
TonsilT_768	chr1:23885674-23886278	605	31.7752	32.2748	0.150911	0.651142	0.236229	0.467556	FALSE	ID3
TonsilT_769	chr1:23903693-23904505	813	6.44518	4.38023	-0.472191	0.26069	-0.443845	0.254887	FALSE
TonsilT_770	chr1:23916961-23917315	355	2.19213	3.64724					FALSE
TonsilT_771	chr1:23918181-23918428	248	6.52552	5.01095	-0.0487775	0.95732	0.122941	0.903562	FALSE
TonsilT_772	chr1:23918816-23919360	545	2.05856	3.22534	0.813671	0.231176	1.09537	0.194728	FALSE
TonsilT_773	chr1:23921260-23921794	535	7.45527	0.944985	-2.87027	8.94727e-05	-2.82801	0.00260405	TRUE
TonsilT_774	chr1:23927670-23927937	268	7.65463	2.94435	-1.24438	0.0460146	-1.16732	0.0903891	FALSE
TonsilT_775	chr1:23928284-23929059	776	7.39909	4.00252	-0.772261	0.0663438	-0.763838	0.0641758	FALSE
TonsilT_776	chr1:23933622-23934141	520	5.45885	5.49464	0.142481	0.808371	0.186002	0.732149	FALSE
TonsilT_777	chr1:23938544-23938863	320	10.1961	4.16901	-1.22013	0.0223205	-1.19597	0.0252198	TRUE
TonsilT_778	chr1:23939115-23940952	1838	5.28405	3.9925	-0.263649	0.513573	-0.204463	0.619648	FALSE
TonsilT_779	chr1:23945738-23946777	1040	33.4766	30.7155	-0.032213	0.905515	-0.0371185	0.882314	FALSE
TonsilT_780	chr1:23953460-23954371	912	10.8079	3.39376	-1.55733	0.00027187	-1.64857	0.000946937	TRUE	MDS2
TonsilT_781	chr1:23955449-23955922	474	8.59962	0.687859	-3.37748	9.72297e-06	-3.02538	0.000908345	TRUE
TonsilT_782	chr1:23961322-23961916	595	10.2454	5.77626	-0.70366	0.080086	-0.689558	0.0719243	FALSE
TonsilT_783	chr1:23963793-23964272	480	4.3119	3.14689	-0.287729	0.637833	-0.112793	0.855864	FALSE
TonsilT_784	chr1:24017999-24018826	828	22.1106	15.4369	-0.415331	0.147822	-0.418458	0.122867	FALSE	RPL11
TonsilT_785	chr1:24055018-24055436	419	7.1808	0.342024					FALSE
TonsilT_786	chr1:24069407-24070580	1174	16.6177	10.6983	-0.520772	0.0733497	-0.503898	0.0741533	FALSE	TCEB3
TonsilT_787	chr1:24098649-24098939	291	8.54274	5.81298	-0.395604	0.519131	-0.165875	0.796703	FALSE	RP5-886K2.3
TonsilT_788	chr1:24104325-24105320	996	22.7374	14.4492	-0.54823	0.0511954	-0.518324	0.0606544	FALSE	PITHD1|RP5-886K2.3
TonsilT_789	chr1:24111179-24111875	697	1.65941	11.3167	2.80209	5.77958e-07	2.68747	7.82288e-05	TRUE	PITHD1
TonsilT_790	chr1:24117249-24118484	1236	11.5137	10.1296	-0.0981987	0.768865	-0.0942153	0.759517	FALSE	LYPLA2
TonsilT_791	chr1:24126803-24127832	1030	31.7304	18.9548	-0.637295	0.0149055	-0.649189	0.0152477	FALSE	GALE
TonsilT_792	chr1:24136089-24136542	454	12.3103	4.81538	-1.25464	0.00519043	-1.19539	0.00770504	TRUE
TonsilT_793	chr1:24137317-24137714	398	6.90056	2.25589	-1.38899	0.0209728	-1.18526	0.0624918	FALSE
TonsilT_794	chr1:24151630-24152662	1033	9.31106	10.115	0.20681	0.544056	0.210344	0.499156	FALSE	HMGCL
TonsilT_795	chr1:24164520-24165464	945	8.90137	2.5102	-1.70467	0.000142627	-1.69631	0.000669975	TRUE	HMGCL
TonsilT_796	chr1:24194261-24195307	1047	34.7498	20.1059	-0.700763	0.00656924	-0.675938	0.0114051	FALSE	FUCA1
TonsilT_797	chr1:24222931-24223419	489	4.82502	0.177105					FALSE
TonsilT_798	chr1:24235341-24235680	340	6.21576	1.47785					FALSE
TonsilT_799	chr1:24239718-24240067	350	8.29616	0.180048					FALSE	CNR2
TonsilT_800	chr1:24243253-24243575	323	9.06677	2.35042					FALSE
TonsilT_801	chr1:24246577-24246808	232	1.62348	6.99912					FALSE
TonsilT_802	chr1:24285418-24286621	1204	54.6536	49.7137	-0.0521401	0.820158	-0.0458499	0.830519	FALSE	PNRC2|CNR2
TonsilT_803	chr1:24306338-24307232	895	46.736	27.605	-0.668334	0.00478295	-0.661532	0.00602335	FALSE	SRSF10
TonsilT_804	chr1:24315643-24316021	379	1.13476	3.44489					FALSE
TonsilT_805	chr1:24397374-24397904	531	6.11033	2.14448	-1.36025	0.0155882	-1.32123	0.0280178	TRUE
TonsilT_806	chr1:24476797-24477269	473	12.2263	5.29087	-1.18803	0.0101355	-1.26219	0.00893906	TRUE
TonsilT_807	chr1:24477479-24478011	533	4.18972	2.19856					FALSE
TonsilT_808	chr1:24513457-24514262	806	7.94828	14.5239	0.975188	0.00580171	0.940764	0.0110131	FALSE	IFNLR1
TonsilT_809	chr1:24516113-24516402	290	7.31672	9.28231	0.546073	0.339109	0.609287	0.270611	FALSE
TonsilT_810	chr1:24516630-24517114	485	8.7866	5.4235	-0.504147	0.406587	-0.257466	0.700901	FALSE
TonsilT_811	chr1:24525820-24526325	506	8.86849	6.13211	-0.493502	0.30343	-0.600787	0.206031	FALSE	RP11-10N16.2
TonsilT_812	chr1:24529734-24530552	819	1.40411	14.8202	3.61085	2.71385e-08	3.63508	2.85661e-05	TRUE
TonsilT_813	chr1:24648171-24649163	993	7.81034	6.03507	-0.309138	0.423231	-0.382897	0.28874	FALSE	RP11-10N16.3|GRHL3
TonsilT_814	chr1:24676423-24676724	302	0.689887	4.07866					FALSE
TonsilT_815	chr1:24677904-24678058	155	0	4.26851					FALSE
TonsilT_816	chr1:24717820-24718121	302	12.6703	3.50473	-1.71974	0.00180236	-1.7442	0.00466986	TRUE	STPG1
TonsilT_817	chr1:24718502-24719267	766	6.03984	5.11383	-0.0783499	0.877086	0.0499127	0.916579	FALSE	STPG1
TonsilT_818	chr1:24719463-24720048	586	5.64469	1.67162	-1.66168	0.00800552	-1.66294	0.0281756	TRUE	STPG1
TonsilT_819	chr1:24739907-24740422	516	19.2467	15.9184	-0.169675	0.64803	-0.115062	0.746929	FALSE	STPG1
TonsilT_820	chr1:24741755-24742721	967	57.3022	37.8095	-0.518082	0.0223225	-0.497672	0.0345068	FALSE	NIPAL3|STPG1
TonsilT_821	chr1:24790408-24790770	363	4.18698	0.1736					FALSE
TonsilT_822	chr1:24802101-24802611	511	6.6846	1.36843	-2.316	0.000675481	-2.12213	0.0146863	TRUE
TonsilT_823	chr1:24807555-24807974	420	21.3702	4.32765	-2.1766	5.77153e-06	-2.10337	7.4279e-05	TRUE
TonsilT_824	chr1:24808053-24808760	708	11.2026	3.65081	-1.49824	0.000806862	-1.50038	0.00208421	TRUE
TonsilT_825	chr1:24809899-24810170	272	16.8322	2.48411	-2.65957	4.1654e-05	-2.48999	0.0021605	TRUE
TonsilT_826	chr1:24812810-24813480	671	12.0918	3.12885	-1.89344	6.7434e-05	-1.95701	0.000285665	TRUE
TonsilT_827	chr1:24814718-24815018	301	8.52501	3.35925	-1.37595	0.0289848	-1.54103	0.0424727	TRUE
TonsilT_828	chr1:24828349-24829760	1412	44.6547	16.9308	-1.32715	3.16813e-06	-1.33395	6.27663e-05	TRUE	RCAN3
TonsilT_829	chr1:24833093-24833353	261	22.5577	2.28118	-3.18988	1.82313e-06	-2.97072	0.000393804	TRUE	RCAN3
TonsilT_830	chr1:24833916-24834224	309	17.8923	1.87091	-3.09611	1.00863e-05	-3.25322	0.000840633	TRUE	RCAN3
TonsilT_831	chr1:24853585-24853968	384	4.89945	1.89918	-1.09082	0.113503	-1.23893	0.131448	FALSE
TonsilT_832	chr1:24861482-24862129	648	19.4076	9.89528	-0.886501	0.0120436	-0.93161	0.0114532	FALSE
TonsilT_833	chr1:24862975-24863531	557	32.4164	14.5882	-1.08356	0.00145206	-1.1461	0.00217589	TRUE
TonsilT_834	chr1:24866488-24866905	418	1.97785	5.86306					FALSE
TonsilT_835	chr1:24881926-24882815	890	7.43127	1.46537	-2.16046	0.000100925	-2.02554	0.00205417	TRUE	NCMAP|RP4-594I10.3
TonsilT_836	chr1:24913417-24914203	787	8.68324	1.78521	-2.10627	7.2053e-05	-1.97326	0.000843872	TRUE
TonsilT_837	chr1:24961645-24962043	399	6.93667	1.68567	-1.8046	0.00486102	-1.85752	0.0186074	TRUE
TonsilT_838	chr1:24968958-24970169	1212	66.7309	47.1823	-0.411171	0.0434497	-0.418074	0.0413921	FALSE	SRRM1
TonsilT_839	chr1:25015103-25015319	217	6.64302	2.34462					FALSE
TonsilT_840	chr1:25031807-25032201	395	4.21405	0					FALSE
TonsilT_841	chr1:25071331-25072187	857	84.6486	48.1011	-0.721815	0.000934188	-0.73338	0.00150336	FALSE	CLIC4
TonsilT_842	chr1:25174323-25175377	1055	15.9109	16.5567	0.155574	0.603049	0.167848	0.533857	FALSE
TonsilT_843	chr1:25224695-25224891	197	7.61345	3.142					FALSE
TonsilT_844	chr1:25237266-25238189	924	4.91749	2.70532	-0.701777	0.214692	-0.69166	0.233605	FALSE
TonsilT_845	chr1:25248814-25249150	337	3.04246	8.58194	1.63309	0.0612474	1.75555	0.0705502	FALSE
TonsilT_846	chr1:25251372-25251996	625	20.0207	17.9787	-0.059508	0.8699	-0.0926222	0.782759	FALSE
TonsilT_847	chr1:25256309-25257231	923	31.8357	14.2559	-1.05858	0.000225168	-1.05257	0.000473789	TRUE	RUNX3
TonsilT_848	chr1:25258786-25259029	244	19.8638	12.4647	-0.571583	0.247019	-0.409348	0.414783	FALSE
TonsilT_849	chr1:25262153-25262645	493	1.77541	4.11501	1.281	0.0777347	1.2618	0.109003	FALSE
TonsilT_850	chr1:25280438-25280873	436	2.82948	0.289068					FALSE
TonsilT_851	chr1:25290098-25290276	179	14.7359	2.84236					FALSE
TonsilT_852	chr1:25291323-25292076	754	26.2915	12.2561	-1.0143	0.00245242	-1.0979	0.00264231	TRUE	RUNX3
TonsilT_853	chr1:25297700-25298311	612	3.33016	0.84166	-1.84465	0.0101395	-1.81699	0.0285956	TRUE	RP11-84D1.2
TonsilT_854	chr1:25307509-25307859	351	5.72154	0.928904					FALSE
TonsilT_855	chr1:25308020-25308583	564	7.75608	0.572393	-3.81181	6.70824e-06	-3.69421	0.000171829	TRUE
TonsilT_856	chr1:25314815-25314991	177	8.58685	0.80965					FALSE
TonsilT_857	chr1:25318945-25319719	775	10.4501	2.41247	-2.00172	3.10573e-05	-2.00612	0.000252834	TRUE
TonsilT_858	chr1:25323989-25324512	524	5.7697	3.58307	-0.605181	0.361834	-1.1599	0.112552	FALSE
TonsilT_859	chr1:25338755-25339231	477	3.55965	7.46267	1.18085	0.022816	1.13317	0.0263494	TRUE
TonsilT_860	chr1:25348602-25349765	1164	55.1743	28.3184	-0.881157	0.000397234	-0.918995	0.00101614	FALSE	MIR4425
TonsilT_861	chr1:25357391-25357548	158	21.8651	5.07412	-1.98629	0.000747566	-1.92888	0.00409744	TRUE
TonsilT_862	chr1:25358357-25359320	964	23.6345	34.1304	0.629173	0.0149931	0.605661	0.0237076	FALSE
TonsilT_863	chr1:25364097-25364700	604	4.75924	3.4499	-0.395934	0.451336	-0.399434	0.398407	FALSE
TonsilT_864	chr1:25427980-25428424	445	6.3177	2.96582	-0.995039	0.103676	-1.24165	0.0725236	FALSE
TonsilT_865	chr1:25436173-25436548	376	8.41596	0					FALSE
TonsilT_866	chr1:25443992-25444205	214	4.85971	0.404693					FALSE
TonsilT_867	chr1:25558494-25559434	941	22.3838	17.111	-0.316369	0.302443	-0.26146	0.398907	FALSE	SYF2
TonsilT_868	chr1:25559556-25559892	337	7.9155	7.88454	0.061856	0.92054	0.117404	0.843529	FALSE	SYF2
TonsilT_869	chr1:25565929-25567002	1074	25.8048	29.1696	0.265052	0.314592	0.28885	0.265808	FALSE
TonsilT_870	chr1:25573494-25574567	1074	36.959	28.7931	-0.265654	0.281953	-0.273028	0.26858	FALSE	C1orf63|RP3-465N24.6
TonsilT_871	chr1:25594251-25594916	666	5.74194	5.03294	-0.0938212	0.863986	-0.147874	0.781368	FALSE	C1orf63
TonsilT_872	chr1:25664594-25665719	1126	12.2122	10.3529	-0.151183	0.659335	-0.155244	0.638035	FALSE	TMEM50A|C1orf63
TonsilT_873	chr1:25756394-25757748	1355	56.0282	44.7528	-0.243781	0.242225	-0.22923	0.267149	FALSE	TMEM57|RHCE
TonsilT_874	chr1:25769914-25770139	226	6.25231	1.13591					FALSE
TonsilT_875	chr1:25793578-25794058	481	2.75449	0.559962					FALSE
TonsilT_876	chr1:25800203-25800623	421	6.97505	2.62273	-1.25858	0.0229079	-1.3542	0.0260406	TRUE
TonsilT_877	chr1:25800964-25801581	618	7.53343	0.193723	-4.86907	1.02349e-06	-4.1951	0.000150872	TRUE
TonsilT_878	chr1:25830047-25830838	792	4.87972	0.946536	-2.2491	0.000412347	-2.2027	0.00335057	TRUE
TonsilT_879	chr1:25833394-25833897	504	5.76266	2.04073	-1.37794	0.0146817	-1.25386	0.0410815	TRUE
TonsilT_880	chr1:25847034-25847459	426	5.69237	1.71166	-1.76473	0.00759962	-1.72701	0.0242088	TRUE
TonsilT_881	chr1:25869786-25870730	945	8.95986	6.90396	-0.247855	0.535703	-0.293112	0.455947	FALSE	LDLRAP1
TonsilT_882	chr1:25875961-25876868	908	11.796	4.08161	-1.45515	0.000216139	-1.47779	0.000446914	TRUE	LDLRAP1
TonsilT_883	chr1:25883184-25883603	420	7.39655	0.926338	-2.80163	9.70132e-05	-2.59319	0.0026336	TRUE
TonsilT_884	chr1:25888779-25889561	783	31.7585	20.5884	-0.544376	0.0408694	-0.550584	0.0328452	FALSE	LDLRAP1
TonsilT_885	chr1:25889737-25890023	287	3.14103	6.81669					FALSE	LDLRAP1
TonsilT_886	chr1:25891908-25892077	170	20.9187	6.89245	-1.59807	0.00574358	-1.6529	0.00784306	TRUE
TonsilT_887	chr1:25893119-25893376	258	17.9022	2.50301	-2.70388	4.58509e-05	-2.52533	0.00330139	TRUE
TonsilT_888	chr1:25899155-25899710	556	5.41505	2.00563	-1.33376	0.0209523	-1.16694	0.062998	FALSE
TonsilT_889	chr1:25934938-25935417	480	19.1747	14.1821	-0.35005	0.308834	-0.360184	0.248877	FALSE
TonsilT_890	chr1:25942253-25943627	1375	17.2171	12.9269	-0.319153	0.231064	-0.319928	0.194027	FALSE	MAN1C1
TonsilT_891	chr1:25945600-25945998	399	12.6613	4.04637	-1.53676	0.00638861	-1.49283	0.0262854	TRUE
TonsilT_892	chr1:25949088-25949304	217	10.4894	1.10342					FALSE
TonsilT_893	chr1:25955636-25955917	282	4.11878	4.38989					FALSE
TonsilT_894	chr1:25958295-25959100	806	4.04202	0.289241	-3.44652	2.79484e-05	-3.42204	0.000332678	TRUE
TonsilT_895	chr1:25968599-25969662	1064	10.5229	3.32934	-1.56867	0.000119658	-1.5936	0.000445382	TRUE
TonsilT_896	chr1:25995332-25995781	450	3.90671	0.140037					FALSE
TonsilT_897	chr1:26002331-26003328	998	17.6157	6.99961	-1.2277	0.000293547	-1.24751	0.000618176	TRUE
TonsilT_898	chr1:26016566-26016843	278	2.54141	3.62646					FALSE
TonsilT_899	chr1:26019153-26019372	220	4.55311	0					FALSE
TonsilT_900	chr1:26024248-26024717	470	8.01336	0.666849	-3.35895	2.60676e-05	-3.32357	0.000436588	TRUE
TonsilT_901	chr1:26030695-26031212	518	5.93272	3.6064	-0.63158	0.258239	-0.729521	0.188216	FALSE
TonsilT_902	chr1:26038028-26038515	488	7.05185	3.87303	-0.803841	0.104241	-0.794725	0.0864994	FALSE
TonsilT_903	chr1:26057021-26057565	545	3.44075	0.482621					FALSE
TonsilT_904	chr1:26081109-26081732	624	9.45945	1.24184	-2.9064	8.02439e-06	-3.01232	0.000660448	TRUE
TonsilT_905	chr1:26101201-26102293	1093	36.7483	25.3337	-0.465525	0.0762632	-0.476429	0.0850818	FALSE
TonsilT_906	chr1:26122822-26123633	812	23.707	10.2826	-1.14817	0.00104734	-1.12084	0.00314266	TRUE
TonsilT_907	chr1:26126275-26126982	708	9.97272	9.2751	0.00705928	0.987717	-0.055601	0.89846	FALSE	SEPN1
TonsilT_908	chr1:26129300-26129893	594	2.96274	17.647	2.72758	3.8441e-07	2.67221	3.76721e-05	TRUE
TonsilT_909	chr1:26136947-26137808	862	4.61362	3.21956	-0.41635	0.398007	-0.303705	0.539668	FALSE	RP1-317E23.6|SEPN1
TonsilT_910	chr1:26146091-26147584	1494	31.6807	28.8477	-0.0558866	0.830051	-0.0422016	0.86982	FALSE	MTFR1L|RP1-317E23.3|AL020996.1
TonsilT_911	chr1:26185533-26186713	1181	14.8219	8.39121	-0.767976	0.0145891	-0.74054	0.0233188	FALSE	RP1-125I3.2|AUNIP
TonsilT_912	chr1:26201555-26202710	1156	8.88067	10.8294	0.392278	0.256195	0.414768	0.232281	FALSE	Y_RNA
TonsilT_913	chr1:26221776-26222389	614	17.4297	9.33269	-0.811512	0.0238823	-0.851925	0.0202246	FALSE
TonsilT_914	chr1:26231518-26233626	2109	22.5797	11.7021	-0.871048	0.00058985	-0.847404	0.00209113	FALSE	STMN1|MIR3917
TonsilT_915	chr1:26244388-26244963	576	4.07702	0.358203					FALSE
TonsilT_916	chr1:26248919-26249733	815	7.54463	2.00204	-1.87401	0.000229058	-1.89038	0.00103546	TRUE
TonsilT_917	chr1:26297514-26298514	1001	6.16633	2.52876	-1.16881	0.0097742	-1.20761	0.012534	TRUE
TonsilT_918	chr1:26316818-26317062	245	5.19688	1.30503					FALSE
TonsilT_919	chr1:26317086-26317894	809	5.46606	1.94679	-1.41402	0.00942182	-1.32367	0.024286	TRUE
TonsilT_920	chr1:26324147-26325117	971	54.866	43.2841	-0.256031	0.234832	-0.245146	0.23868	FALSE	PAFAH2
TonsilT_921	chr1:26343539-26344020	482	4.08974	0.235285					FALSE
TonsilT_922	chr1:26361620-26362911	1292	22.0086	16.2554	-0.344931	0.185867	-0.338806	0.174133	FALSE
TonsilT_923	chr1:26437316-26438791	1476	26.1431	19.413	-0.341189	0.135751	-0.345345	0.113043	FALSE	PDIK1L
TonsilT_924	chr1:26452710-26453607	898	19.9537	24.975	0.404877	0.153316	0.381083	0.173401	FALSE
TonsilT_925	chr1:26471456-26472101	646	4.7442	2.05537	-1.02336	0.0673292	-0.941102	0.105799	FALSE
TonsilT_926	chr1:26488082-26488618	537	4.72295	3.44021	-0.458069	0.419599	-0.510838	0.356041	FALSE
TonsilT_927	chr1:26490490-26491152	663	5.99964	2.82702	-0.969865	0.0457776	-0.928002	0.0482963	FALSE
TonsilT_928	chr1:26495980-26496912	933	13.8153	14.3933	0.168328	0.610517	0.187001	0.539691	FALSE	ZNF593|RP11-96L14.7
TonsilT_929	chr1:26527493-26528158	666	10.1799	1.97237	-2.08394	0.35886	-1.79606	0.207134	FALSE
TonsilT_930	chr1:26528414-26528876	463	7.29511	0.826672	-2.91982	4.90135e-05	-2.50775	0.00251803	TRUE
TonsilT_931	chr1:26551527-26552192	666	2.75937	5.8933	1.22136	0.0222987	1.41909	0.0140334	TRUE
TonsilT_932	chr1:26560255-26561193	939	71.655	51.4321	-0.39145	0.0590652	-0.382009	0.0641044	FALSE	CEP85
TonsilT_933	chr1:26602095-26603048	954	6.25744	6.91425	0.235129	0.541285	0.23988	0.485014	FALSE
TonsilT_934	chr1:26605381-26605685	305	3.21857	10.5666	1.87389	0.00289793	1.6815	0.0232783	TRUE	SH3BGRL3
TonsilT_935	chr1:26606004-26606839	836	26.1333	20.0767	-0.265946	0.358786	-0.262868	0.339388	FALSE	SH3BGRL3
TonsilT_936	chr1:26611096-26611803	708	31.73	22.2949	-0.429601	0.123308	-0.449836	0.0959957	FALSE
TonsilT_937	chr1:26613747-26614210	464	30.4641	11.6229	-1.28365	0.000231122	-1.2844	0.000449757	TRUE
TonsilT_938	chr1:26615103-26615445	343	11.6285	12.7384	0.29017	0.539777	0.354649	0.4271	FALSE
TonsilT_939	chr1:26615585-26616901	1317	11.2653	12.8789	0.339462	0.394692	0.520929	0.188055	FALSE
TonsilT_940	chr1:26632838-26634320	1483	31.0568	24.5905	-0.256186	0.269804	-0.248619	0.284544	FALSE	UBXN11
TonsilT_941	chr1:26644224-26644836	613	19.2805	11.4801	-0.652278	0.0416854	-0.644195	0.0341253	FALSE	CD52|UBXN11
TonsilT_942	chr1:26646055-26646318	264	4.35768	9.45059	1.2637	0.0746016	1.87747	0.0340332	FALSE	UBXN11
TonsilT_943	chr1:26647711-26648357	647	15.2863	11.3487	-0.384746	0.266754	-0.39575	0.230021	FALSE
TonsilT_944	chr1:26662454-26663664	1211	11.9687	8.88864	-0.31745	0.338815	-0.330918	0.310094	FALSE	AIM1L
TonsilT_945	chr1:26685260-26685862	603	13.4988	3.09252	-2.04064	3.96164e-05	-1.9873	0.000470668	TRUE
TonsilT_946	chr1:26690199-26690664	466	7.0838	5.68503	-0.247934	0.627707	-0.207978	0.655918	FALSE
TonsilT_947	chr1:26699762-26700094	333	6.30623	1.42843					FALSE	ZNF683
TonsilT_948	chr1:26704652-26705316	665	13.6109	4.09236	-1.67853	0.000346685	-1.84665	0.000839624	TRUE
TonsilT_949	chr1:26722820-26723053	234	7.21244	5.06741					FALSE
TonsilT_950	chr1:26734917-26735485	569	2.87384	1.30389					FALSE
TonsilT_951	chr1:26743435-26743875	441	10.509	4.5932	-1.05977	0.0236587	-1.05612	0.0213704	TRUE
TonsilT_952	chr1:26758341-26759155	815	33.9519	22.8185	-0.472923	0.0752228	-0.474794	0.068486	FALSE	DHDDS
TonsilT_953	chr1:26798282-26799863	1582	21.5052	16.5167	-0.268647	0.30073	-0.28159	0.270824	FALSE	HMGN2
TonsilT_954	chr1:26826542-26827902	1361	27.8638	18.2874	-0.515463	0.0292331	-0.508501	0.0289144	FALSE
TonsilT_955	chr1:26855769-26856806	1038	8.43036	6.67801	-0.233774	0.514031	-0.201366	0.534775	FALSE	RPS6KA1
TonsilT_956	chr1:26868354-26869097	744	16.2492	22.9249	0.616807	0.0626687	0.708333	0.0392821	FALSE	RPS6KA1
TonsilT_957	chr1:26871939-26872621	683	24.1856	29.2134	0.358253	0.197652	0.368656	0.15843	FALSE	RPS6KA1
TonsilT_958	chr1:26924131-26924522	392	3.32879	2.00477					FALSE
TonsilT_959	chr1:26928892-26929140	249	6.27029	3.11208					FALSE
TonsilT_960	chr1:26946549-26948137	1589	29.9245	16.3436	-0.768138	0.00127705	-0.775515	0.00191218	FALSE
TonsilT_961	chr1:27003743-27004414	672	6.46331	4.01481	-0.568804	0.244946	-0.616024	0.203952	FALSE
TonsilT_962	chr1:27018738-27019216	479	32.9728	22.3798	-0.468308	0.118963	-0.454882	0.11422	FALSE
TonsilT_963	chr1:27019307-27019840	534	25.2106	21.2551	-0.148816	0.669547	-0.163343	0.625305	FALSE
TonsilT_964	chr1:27021906-27022799	894	43.8935	34.3143	-0.272958	0.22792	-0.277749	0.19091	FALSE	RP5-968P14.2|ARID1A
TonsilT_965	chr1:27023374-27023885	512	18.9745	18.9746	0.0950701	0.798165	0.0941829	0.781681	FALSE	ARID1A
TonsilT_966	chr1:27024606-27024903	298	23.1495	28.2506	0.345554	0.342501	0.378331	0.275374	FALSE
TonsilT_967	chr1:27048307-27048684	378	4.43408	1.40839					FALSE
TonsilT_968	chr1:27049663-27050557	895	7.19263	6.9601	0.0171712	0.968418	0.0232184	0.952133	FALSE
TonsilT_969	chr1:27060630-27060838	209	4.24088	0.27131					FALSE
TonsilT_970	chr1:27065861-27066224	364	11.9979	5.98015	-0.91468	0.0606552	-0.829694	0.100307	FALSE
TonsilT_971	chr1:27070286-27071297	1012	31.4992	53.4999	0.845534	0.00059345	0.824021	0.00233264	FALSE
TonsilT_972	chr1:27113659-27115083	1425	21.6046	16.7038	-0.25088	0.353866	-0.259672	0.328948	FALSE	PIGV
TonsilT_973	chr1:27115447-27115945	499	13.8105	8.61067	-0.600589	0.140917	-0.499831	0.225164	FALSE	PIGV
TonsilT_974	chr1:27136569-27136862	294	5.80423	3.54134					FALSE
TonsilT_975	chr1:27147173-27147853	681	13.1192	2.13008	-2.53454	1.47364e-06	-2.51822	4.39221e-05	TRUE
TonsilT_976	chr1:27152646-27153669	1024	16.3451	13.3051	-0.187056	0.556301	-0.192111	0.521418	FALSE	ZDHHC18
TonsilT_977	chr1:27159764-27160566	803	33.0837	21.9975	-0.509775	0.0476087	-0.512905	0.0363723	FALSE
TonsilT_978	chr1:27165213-27165795	583	1.77545	7.95891	2.23976	0.000117334	2.21747	0.00133865	TRUE
TonsilT_979	chr1:27179643-27179933	291	8.07634	4.92016	-0.507058	0.410129	-0.463888	0.480563	FALSE
TonsilT_980	chr1:27191086-27192144	1059	42.1298	39.5771	-0.00874361	0.973619	0.0067271	0.978593	FALSE
TonsilT_981	chr1:27204332-27204874	543	4.82081	3.44322	-0.353886	0.537783	-0.249508	0.656479	FALSE
TonsilT_982	chr1:27216108-27217261	1154	11.5198	12.8001	0.261554	0.436765	0.29266	0.37685	FALSE	GPN2
TonsilT_983	chr1:27226337-27227451	1115	7.7252	7.55734	0.0767501	0.845414	0.125059	0.722884	FALSE	NUDC|GPATCH3
TonsilT_984	chr1:27247698-27248600	903	51.6649	48.672	-0.00354673	0.990166	0.031165	0.910783	FALSE	NUDC
TonsilT_985	chr1:27286257-27287341	1085	6.00946	3.8557	-0.506197	0.224418	-0.475504	0.247405	FALSE	C1orf172
TonsilT_986	chr1:27318034-27318400	367	2.08399	7.74606	1.8652	0.00276914	1.73949	0.0204529	TRUE
TonsilT_987	chr1:27319744-27320806	1063	7.7835	9.99127	0.459289	0.164272	0.435459	0.165695	FALSE	TRNP1
TonsilT_988	chr1:27324186-27324635	450	15.738	11.1827	-0.398756	0.296396	-0.356349	0.311212	FALSE
TonsilT_989	chr1:27338559-27339669	1111	3.97467	2.85514	-0.373224	0.419717	-0.369954	0.379265	FALSE	FAM46B
TonsilT_990	chr1:27371074-27371731	658	7.52085	5.41676	-0.392258	0.397017	-0.313945	0.481775	FALSE
TonsilT_991	chr1:27372269-27372639	371	5.10719	2.28424					FALSE
TonsilT_992	chr1:27423900-27424206	307	6.71407	4.38125	-0.527102	0.37291	-0.368634	0.53869	FALSE
TonsilT_993	chr1:27428739-27429676	938	3.49082	2.02678	-0.612824	0.254866	-0.610857	0.250294	FALSE	SLC9A1
TonsilT_994	chr1:27438253-27439110	858	14.3988	16.3929	0.287164	0.343611	0.281714	0.313867	FALSE
TonsilT_995	chr1:27463351-27464355	1005	11.0003	13.621	0.39088	0.213934	0.385226	0.206734	FALSE
TonsilT_996	chr1:27468926-27469778	853	4.27244	4.87659	0.365155	0.465848	0.582719	0.225613	FALSE
TonsilT_997	chr1:27481205-27482250	1046	28.5667	22.7649	-0.228574	0.414757	-0.193793	0.485681	FALSE	SLC9A1
TonsilT_998	chr1:27487966-27488727	762	7.44905	4.96073	-0.511271	0.202164	-0.531333	0.147554	FALSE
TonsilT_999	chr1:27524310-27524870	561	4.91301	2.0831	-1.11285	0.0537231	-1.08933	0.0751063	FALSE
TonsilT_1000	chr1:27560580-27561612	1033	51.9998	38.3541	-0.341694	0.129805	-0.345899	0.130145	FALSE	WDTC1|RP11-40H20.4
TonsilT_1001	chr1:27561756-27562255	500	11.2003	12.5596	0.296592	0.464145	0.317586	0.400021	FALSE	RP11-40H20.4
TonsilT_1002	chr1:27578859-27579685	827	2.56727	6.12709	1.39101	0.00315616	1.36931	0.00623927	TRUE
TonsilT_1003	chr1:27580086-27580572	487	1.46818	6.36818	2.33012	0.00054067	2.39411	0.00390199	TRUE
TonsilT_1004	chr1:27584916-27585449	534	3.16137	2.74032	-0.0334614	0.962324	-0.0571136	0.936754	FALSE
TonsilT_1005	chr1:27611046-27611445	400	4.59551	2.07903					FALSE
TonsilT_1006	chr1:27627112-27627733	622	7.01224	3.29452	-0.939135	0.0516751	-0.846597	0.0717019	FALSE
TonsilT_1007	chr1:27648326-27649158	833	44.9686	34.446	-0.299326	0.239135	-0.299342	0.245417	FALSE	TMEM222
TonsilT_1008	chr1:27659157-27659568	412	5.29791	2.07573					FALSE	TMEM222
TonsilT_1009	chr1:27668001-27668748	748	14.5606	7.3719	-0.871216	0.0120593	-0.836704	0.0147008	FALSE	SYTL1
TonsilT_1010	chr1:27668848-27669300	453	8.96079	6.43908	-0.383169	0.424179	-0.421117	0.343043	FALSE	SYTL1
TonsilT_1011	chr1:27669416-27670469	1054	16.8291	7.43278	-1.07649	0.000963847	-1.08448	0.00157214	TRUE	SYTL1
TonsilT_1012	chr1:27675722-27676583	862	3.3792	2.58385	-0.2064	0.748916	-0.415107	0.537576	FALSE	SYTL1
TonsilT_1013	chr1:27682934-27684362	1429	9.80168	8.83611	-0.0694195	0.838096	-0.0830565	0.786346	FALSE	MAP3K6
TonsilT_1014	chr1:27686526-27687358	833	9.11015	6.4269	-0.376446	0.344074	-0.355123	0.358905	FALSE
TonsilT_1015	chr1:27691808-27693180	1373	11.6852	9.14747	-0.262198	0.390491	-0.226167	0.429835	FALSE	MAP3K6
TonsilT_1016	chr1:27693376-27693715	340	10.6754	4.93353	-1.03704	0.0365678	-1.07689	0.0271667	TRUE	MAP3K6
TonsilT_1017	chr1:27709740-27710089	350	5.19481	1.75046					FALSE	CD164L2
TonsilT_1018	chr1:27718544-27719349	806	28.7102	21.7892	-0.311183	0.280698	-0.297195	0.291027	FALSE	GPR3
TonsilT_1019	chr1:27721879-27722195	317	17.5267	11.6611	-0.499555	0.245691	-0.548813	0.193696	FALSE
TonsilT_1020	chr1:27729135-27730444	1310	6.68909	1.97893	-1.70566	0.000109299	-1.73125	0.000306518	TRUE
TonsilT_1021	chr1:27744908-27745223	316	1.39193	4.89959					FALSE
TonsilT_1022	chr1:27748517-27748968	452	11.1937	0.898975	-3.52964	2.41226e-06	-3.28607	0.00045193	TRUE
TonsilT_1023	chr1:27754867-27755573	707	4.41721	3.83829	-0.18617	0.734382	-0.184338	0.727089	FALSE
TonsilT_1024	chr1:27757362-27758021	660	13.6213	6.8228	-0.932474	0.0117858	-0.909037	0.0137686	FALSE
TonsilT_1025	chr1:27762859-27763625	767	6.63081	2.15	-1.48771	0.00405667	-1.55297	0.00602257	TRUE
TonsilT_1026	chr1:27771396-27772482	1087	1.48099	4.50637	1.76107	0.000677204	1.81762	0.00148054	TRUE
TonsilT_1027	chr1:27781993-27782818	826	3.20577	0.350886	-2.86069	0.000343427	-2.78687	0.00178145	TRUE	RP4-752I6.1
TonsilT_1028	chr1:27795922-27796217	296	1.03024	3.62889					FALSE
TonsilT_1029	chr1:27808543-27808791	249	2.54429	4.18134					FALSE
TonsilT_1030	chr1:27816373-27817322	950	46.2076	37.4951	-0.220147	0.357036	-0.212529	0.372487	FALSE	WASF2
TonsilT_1031	chr1:27847830-27849511	1682	10.625	15.7432	0.65347	0.0128802	0.635111	0.0142968	FALSE
TonsilT_1032	chr1:27849683-27849916	234	19.9765	10.4265	-0.818026	0.0667529	-0.877652	0.0461936	FALSE
TonsilT_1033	chr1:27852046-27852321	276	20.28	6.99602	-1.51619	0.00175909	-1.5635	0.00324441	TRUE	RP1-159A19.4
TonsilT_1034	chr1:27852518-27852712	195	22.0904	6.77609	-1.72416	0.0023017	-1.92337	0.00298524	TRUE	RP1-159A19.4
TonsilT_1035	chr1:27853638-27854003	366	13.5806	16.7716	0.417931	0.358372	0.344537	0.486022	FALSE
TonsilT_1036	chr1:27854165-27854974	810	8.43427	10.7396	0.404122	0.275093	0.468397	0.205791	FALSE
TonsilT_1037	chr1:27882346-27882904	559	4.62077	1.00031	-1.95281	0.00298952	-2.08384	0.0101216	TRUE
TonsilT_1038	chr1:27882960-27883725	766	6.53384	3.02867	-0.999331	0.0291883	-0.959744	0.0330731	FALSE
TonsilT_1039	chr1:27894685-27895707	1023	36.5156	21.6352	-0.676559	0.0107228	-0.65813	0.0196274	FALSE
TonsilT_1040	chr1:27901906-27902777	872	2.54091	1.6366	-0.419841	0.587629	-0.103889	0.908293	FALSE
TonsilT_1041	chr1:27929664-27931040	1377	15.9929	17.5879	0.235343	0.435385	0.238504	0.424169	FALSE	AHDC1
TonsilT_1042	chr1:27944702-27945439	738	9.06498	2.20026	-1.98024	0.000109676	-2.07363	0.000426886	TRUE
TonsilT_1043	chr1:27958028-27958421	394	6.08258	1.24326					FALSE
TonsilT_1044	chr1:27959342-27959691	350	6.79872	2.47984	-1.20486	0.0566446	-1.26842	0.0902036	FALSE
TonsilT_1045	chr1:27960613-27961166	554	6.95757	5.35311	-0.306786	0.548688	-0.366552	0.420968	FALSE	FGR
TonsilT_1046	chr1:27970126-27970896	771	6.81363	2.92544	-1.09866	0.0149657	-1.08229	0.0177959	TRUE
TonsilT_1047	chr1:27985894-27986957	1064	23.5452	14.3694	-0.628061	0.02482	-0.617549	0.0283905	FALSE
TonsilT_1048	chr1:27989224-27989979	756	30.112	18.1483	-0.656214	0.0169812	-0.648417	0.0163718	FALSE	RP11-288L9.1
TonsilT_1049	chr1:27995698-27996245	548	16.5662	9.01895	-0.808978	0.0249139	-0.768267	0.030252	FALSE	RP11-288L9.4
TonsilT_1050	chr1:27998334-27999248	915	24.2176	18.6663	-0.309144	0.27316	-0.28349	0.29833	FALSE	IFI6
TonsilT_1051	chr1:28051924-28052783	860	120.364	95.7894	-0.251799	0.220396	-0.222416	0.282236	FALSE	FAM76A
TonsilT_1052	chr1:28099214-28100194	981	57.7542	48.9528	-0.151564	0.514679	-0.144024	0.531072	FALSE	RP3-426I6.5|STX12
TonsilT_1053	chr1:28104604-28104907	304	0.383647	5.04088					FALSE
TonsilT_1054	chr1:28156723-28157970	1248	13.5727	10.6654	-0.250261	0.400175	-0.252842	0.355265	FALSE	PPP1R8
TonsilT_1055	chr1:28184435-28185080	646	8.79908	4.97135	-0.723954	0.0752316	-0.678575	0.0728967	FALSE
TonsilT_1056	chr1:28195379-28196388	1010	14.5636	4.83873	-1.51024	6.08858e-05	-1.57121	0.000158431	TRUE
TonsilT_1057	chr1:28198745-28200079	1335	10.7076	6.16908	-0.705326	0.0244126	-0.681457	0.0251478	FALSE	THEMIS2
TonsilT_1058	chr1:28213431-28214087	657	9.36002	1.85542	-2.1965	0.000117024	-2.16347	0.00181001	TRUE
TonsilT_1059	chr1:28216835-28217381	547	4.70764	8.10793	0.973134	0.25367	1.04303	0.185999	FALSE
TonsilT_1060	chr1:28217838-28218393	556	9.42552	6.83514	-0.280808	0.787486	0.204755	0.803122	FALSE
TonsilT_1061	chr1:28240876-28241672	797	66.2539	42.181	-0.573965	0.0148537	-0.553169	0.0277461	FALSE	RPA2
TonsilT_1062	chr1:28266715-28267295	581	5.91164	0.745507	-2.72022	0.00010706	-2.70156	0.00153017	TRUE
TonsilT_1063	chr1:28270041-28270252	212	4.90555	0.534941					FALSE
TonsilT_1064	chr1:28285948-28287003	1056	28.5948	25.1414	-0.108082	0.696558	-0.096959	0.717556	FALSE	XKR8|RP11-460I13.2
TonsilT_1065	chr1:28306009-28306448	440	4.66635	1.6645					FALSE
TonsilT_1066	chr1:28318603-28319338	736	5.81827	3.55433	-0.674856	0.170282	-0.67461	0.167179	FALSE
TonsilT_1067	chr1:28319793-28320104	312	2.53121	5.21478					FALSE
TonsilT_1068	chr1:28382610-28383453	844	2.86377	15.3626	2.57504	5.43849e-07	2.63137	2.23773e-05	TRUE
TonsilT_1069	chr1:28385824-28386091	268	1.67946	9.16862					FALSE	EYA3
TonsilT_1070	chr1:28389402-28389718	317	2.17111	4.58613					FALSE
TonsilT_1071	chr1:28414665-28415572	908	38.4661	38.1897	0.071104	0.787327	0.0902595	0.712637	FALSE	EYA3
TonsilT_1072	chr1:28437733-28438009	277	4.25443	0					FALSE
TonsilT_1073	chr1:28474610-28474836	227	3.3636	3.886					FALSE
TonsilT_1074	chr1:28495695-28496321	627	18.7556	36.2585	1.02672	0.000952302	1.0474	0.00189774	TRUE
TonsilT_1075	chr1:28499116-28499562	447	9.65804	7.56563	-0.175627	0.751239	-0.0815917	0.885711	FALSE
TonsilT_1076	chr1:28525915-28526967	1053	7.11515	12.2793	0.909918	0.0181198	0.898438	0.0251644	FALSE	AL353354.2|AL353354.1
TonsilT_1077	chr1:28535455-28535686	232	5.31548	5.3026					FALSE	DNAJC8
TonsilT_1078	chr1:28559217-28559685	469	18.0743	16.023	-0.0726629	0.856225	-0.073516	0.843761	FALSE	DNAJC8
TonsilT_1079	chr1:28562349-28562941	593	64.3786	55.4426	-0.141158	0.596568	-0.107928	0.691453	FALSE	ATPIF1
TonsilT_1080	chr1:28572851-28574148	1298	66.8565	64.1587	0.0168825	0.942973	0.0359615	0.874107	FALSE	RP5-1092A3.5
TonsilT_1081	chr1:28575049-28575267	219	41.3614	25.6761	-0.614431	0.093535	-0.603454	0.0978839	FALSE
TonsilT_1082	chr1:28585569-28586474	906	44.0715	38.7451	-0.113218	0.660783	-0.0949865	0.711476	FALSE	SESN2
TonsilT_1083	chr1:28655125-28656382	1258	18.0668	9.57433	-0.810797	0.00390804	-0.807803	0.0040611	FALSE	MED18
TonsilT_1084	chr1:28686159-28686483	325	8.50105	3.42128	-1.25646	0.0252296	-1.33466	0.0287012	TRUE
TonsilT_1085	chr1:28695859-28697133	1275	12.4984	11.7052	-0.0108993	0.976701	-0.00497	0.989026	FALSE	PHACTR4
TonsilT_1086	chr1:28764441-28764828	388	2.61138	3.16634					FALSE	PHACTR4
TonsilT_1087	chr1:28776500-28776819	320	1.87942	3.49483					FALSE
TonsilT_1088	chr1:28821319-28821567	249	5.42096	0.506159					FALSE
TonsilT_1089	chr1:28832058-28832831	774	34.2956	19.6621	-0.711083	0.00894947	-0.725172	0.00783533	FALSE	RCC1|SNHG3
TonsilT_1090	chr1:28832958-28833184	227	18.9471	10.9212	-0.698153	0.122086	-0.707801	0.0932862	FALSE	SNHG3|RCC1
TonsilT_1091	chr1:28837300-28837606	307	7.63045	5.34589	-0.421367	0.485219	-0.32718	0.60653	FALSE
TonsilT_1092	chr1:28844403-28845410	1008	19.4407	13.7161	-0.426213	0.139986	-0.402048	0.154008	FALSE	snoU13|RCC1
TonsilT_1093	chr1:28878911-28880070	1160	36.6211	22.9575	-0.589384	0.00988382	-0.580567	0.0106556	FALSE	TRNAU1AP
TonsilT_1094	chr1:28907572-28908858	1287	25.0869	21.4941	-0.136225	0.602437	-0.134065	0.585575	FALSE	SNHG12
TonsilT_1095	chr1:28909312-28909627	316	10.583	7.31188	-0.453232	0.377805	-0.380594	0.422053	FALSE	SNHG12
TonsilT_1096	chr1:28918507-28919335	829	3.40898	5.17354	0.675764	0.132732	0.65791	0.116928	FALSE	RAB42
TonsilT_1097	chr1:28969073-28970035	963	39.0906	28.1663	-0.387612	0.0994835	-0.38455	0.0930572	FALSE	RP11-442N24__B.1|TAF12
TonsilT_1098	chr1:28974479-28975780	1302	36.4553	28.2741	-0.286636	0.231807	-0.276254	0.262958	FALSE	RNU11
TonsilT_1099	chr1:28994888-28996671	1784	14.8411	9.65241	-0.527895	0.045762	-0.532895	0.0379296	FALSE	GMEB1
TonsilT_1100	chr1:29062939-29064028	1090	39.5429	28.3439	-0.397567	0.0837018	-0.39457	0.0840564	FALSE	YTHDF2
TonsilT_1101	chr1:29101529-29102346	818	13.6419	9.93384	-0.362462	0.304436	-0.317717	0.366287	FALSE
TonsilT_1102	chr1:29111379-29112255	877	6.5377	3.68881	-0.744806	0.0825579	-0.686566	0.0999423	FALSE
TonsilT_1103	chr1:29203689-29204183	495	6.1463	2.19215	-1.44049	0.0206555	-1.456	0.0405573	TRUE	RP1-212P9.3
TonsilT_1104	chr1:29211522-29211915	394	62.9989	48.958	-0.279247	0.285798	-0.272609	0.253462	FALSE
TonsilT_1105	chr1:29213245-29213804	560	42.0091	29.6307	-0.420716	0.138037	-0.393103	0.160105	FALSE	EPB41
TonsilT_1106	chr1:29240575-29242216	1642	25.5443	19.8962	-0.28473	0.225368	-0.264845	0.255225	FALSE	EPB41
TonsilT_1107	chr1:29247961-29248335	375	1.12422	7.66499					FALSE
TonsilT_1108	chr1:29252958-29253884	927	14.4247	15.463	0.165359	0.610675	0.150007	0.628758	FALSE
TonsilT_1109	chr1:29254306-29255297	992	6.97848	3.64857	-0.868767	0.0324835	-0.874961	0.035107	FALSE
TonsilT_1110	chr1:29259800-29260346	547	5.76713	1.66144	-1.64731	0.00362487	-1.55818	0.0121484	TRUE
TonsilT_1111	chr1:29282466-29283058	593	1.33784	4.88434	1.9159	0.00179472	1.71451	0.0149943	TRUE
TonsilT_1112	chr1:29288877-29289273	397	0.705392	3.3487					FALSE
TonsilT_1113	chr1:29291738-29292331	594	4.95183	0.951997	-2.15228	0.000861823	-2.16158	0.00656562	TRUE
TonsilT_1114	chr1:29360381-29360836	456	3.59954	0.949868					FALSE
TonsilT_1115	chr1:29388413-29389414	1002	1.12096	7.23715	2.70214	1.60995e-06	2.61287	0.000163276	TRUE
TonsilT_1116	chr1:29447596-29448277	682	9.48662	7.42	-0.290075	0.505638	-0.230644	0.597687	FALSE
TonsilT_1117	chr1:29449942-29450144	203	5.23713	11.5135	1.31022	0.0415839	1.61159	0.0344442	TRUE	TMEM200B
TonsilT_1118	chr1:29450727-29451549	823	3.69136	13.1345	1.93177	6.77335e-06	1.92122	6.19182e-05	TRUE	TMEM200B
TonsilT_1119	chr1:29507601-29508930	1330	31.647	24.9335	-0.251906	0.273796	-0.246637	0.265062	FALSE	SRSF4
TonsilT_1120	chr1:29524089-29524426	338	5.91129	1.5377					FALSE
TonsilT_1121	chr1:29529289-29529696	408	6.58396	4.76735	-0.413012	0.465003	-0.52999	0.335663	FALSE	MECR
TonsilT_1122	chr1:29557129-29557890	762	23.6377	18.5683	-0.244457	0.426483	-0.25548	0.38234	FALSE	MECR
TonsilT_1123	chr1:29562646-29563325	680	13.8166	11.3313	-0.176823	0.630632	-0.173033	0.61425	FALSE	PTPRU
TonsilT_1124	chr1:29585894-29586779	886	2.53899	3.58169	0.520848	0.364696	0.4014	0.493652	FALSE	PTPRU
TonsilT_1125	chr1:30853110-30853710	601	4.67997	2.12007	-1.14366	0.0472245	-1.22031	0.0564445	FALSE
TonsilT_1126	chr1:31158073-31158723	651	4.39239	3.29798	-0.28005	0.64703	-0.380954	0.498173	FALSE
TonsilT_1127	chr1:31190768-31192280	1513	65.6612	47.6266	-0.376146	0.0493614	-0.357682	0.0560156	FALSE	MATN1-AS1|MATN1
TonsilT_1128	chr1:31204593-31205038	446	2.00636	3.19261					FALSE
TonsilT_1129	chr1:31205156-31205628	473	4.43208	1.42195	-1.46542	0.0268464	-1.73467	0.0364441	TRUE
TonsilT_1130	chr1:31216366-31217509	1144	21.8907	13.834	-0.567138	0.0298511	-0.569592	0.0222354	FALSE
TonsilT_1131	chr1:31221784-31222231	448	8.35518	13.9956	0.747928	0.0777526	0.808583	0.0651429	FALSE
TonsilT_1132	chr1:31222442-31223032	591	21.7856	26.8634	0.363393	0.241684	0.315578	0.302482	FALSE
TonsilT_1133	chr1:31223714-31224014	301	16.1295	2.43316					FALSE
TonsilT_1134	chr1:31226553-31226967	415	34.8107	20.5515	-0.67494	0.0368525	-0.702	0.0303081	FALSE
TonsilT_1135	chr1:31229055-31229855	801	11.4244	8.46323	-0.32628	0.376892	-0.370036	0.287351	FALSE
TonsilT_1136	chr1:31230358-31230845	488	21.8188	16.038	-0.357809	0.285998	-0.34403	0.274737	FALSE	LAPTM5
TonsilT_1137	chr1:31232636-31232952	317	18.5503	5.21708	-1.73585	0.000375058	-1.80753	0.00119518	TRUE
TonsilT_1138	chr1:31238702-31239078	377	5.12257	2.86185	-0.70536	0.257968	-0.698575	0.298439	FALSE
TonsilT_1139	chr1:31252309-31252933	625	12.0478	4.89652	-1.22795	0.00429979	-1.22039	0.00708333	TRUE
TonsilT_1140	chr1:31255205-31256028	824	6.24939	3.00501	-0.96683	0.0494402	-1.18781	0.0222912	FALSE
TonsilT_1141	chr1:31263659-31264104	446	3.78226	0.79114					FALSE
TonsilT_1142	chr1:31274451-31275060	610	3.92647	3.12167	-0.23976	0.689308	-0.150627	0.803119	FALSE
TonsilT_1143	chr1:31296892-31297603	712	3.26523	11.3467	1.98698	8.91644e-05	2.06998	0.000530736	TRUE	RP1-65J11.1
TonsilT_1144	chr1:31326881-31327296	416	4.01419	2.45724	-0.59927	0.356553	-0.581604	0.382507	FALSE
TonsilT_1145	chr1:31381330-31381956	627	4.93255	5.4562	0.222192	0.655056	0.265738	0.547599	FALSE	SDC3
TonsilT_1146	chr1:31401993-31402568	576	3.74623	1.51492	-1.09947	0.0845461	-0.857702	0.208348	FALSE
TonsilT_1147	chr1:31424995-31425314	320	4.32257	0.748253					FALSE
TonsilT_1148	chr1:31482736-31483506	771	1.23625	4.03465	1.76472	0.00265605	1.92918	0.00850747	TRUE
TonsilT_1149	chr1:31492299-31492544	246	4.50435	2.51616					FALSE
TonsilT_1150	chr1:31509598-31509943	346	1.06031	3.67774					FALSE
TonsilT_1151	chr1:31527212-31527571	360	2.25447	4.81696	1.32743	0.0625424	1.72269	0.0666302	FALSE
TonsilT_1152	chr1:31530825-31531403	579	3.39836	1.38465					FALSE
TonsilT_1153	chr1:31537947-31539010	1064	42.3117	26.1943	-0.606989	0.00830994	-0.603174	0.00997006	FALSE	PUM1
TonsilT_1154	chr1:31627450-31628633	1184	9.50303	6.34553	-0.505131	0.149064	-0.503701	0.149228	FALSE
TonsilT_1155	chr1:31635596-31635831	236	7.25884	3.14369					FALSE
TonsilT_1156	chr1:31769306-31770143	838	88.4707	68.478	-0.28634	0.173136	-0.274499	0.190921	FALSE	SNRNP40|ZCCHC17
TonsilT_1157	chr1:31845890-31846976	1087	4.03331	4.10505	0.117899	0.799555	0.113671	0.781672	FALSE	FABP3
TonsilT_1158	chr1:31867345-31868122	778	8.33681	6.65049	-0.209204	0.604695	-0.171452	0.644116	FALSE
TonsilT_1159	chr1:31885691-31886937	1247	3.69073	2.63604	-0.373018	0.447539	-0.442555	0.369497	FALSE	SERINC2
TonsilT_1160	chr1:31895485-31895885	401	4.3176	1.95205					FALSE
TonsilT_1161	chr1:31971518-31972111	594	4.49251	2.2351	-0.955804	0.129663	-1.1861	0.0994941	FALSE	RNU6-40P|RP11-439L8.3
TonsilT_1162	chr1:32014141-32015197	1057	8.40304	3.88008	-1.03938	0.00614228	-1.05658	0.00562926	TRUE
TonsilT_1163	chr1:32029737-32029937	201	6.83946	3.36158					FALSE
TonsilT_1164	chr1:32059493-32059872	380	4.83738	1.84017					FALSE
TonsilT_1165	chr1:32083416-32084156	741	4.50903	3.04597	-0.395971	0.459805	-0.353756	0.491562	FALSE	HCRTR1
TonsilT_1166	chr1:32109920-32111085	1166	40.1345	30.8194	-0.295775	0.200159	-0.286337	0.213844	FALSE	RP11-73M7.6|RP11-73M7.9|PEF1
TonsilT_1167	chr1:32129296-32130105	810	3.19335	1.36891	-1.02906	0.0768334	-0.901148	0.148018	FALSE	COL16A1
TonsilT_1168	chr1:32135295-32136201	907	2.87584	4.88453	0.772049	0.120646	0.646506	0.204451	FALSE	COL16A1
TonsilT_1169	chr1:32170463-32171159	697	1.78398	3.33311	0.965197	0.0907957	0.802742	0.169707	FALSE	COL16A1
TonsilT_1170	chr1:32173347-32173596	250	0	5.14049					FALSE
TonsilT_1171	chr1:32180044-32180381	338	3.92365	1.78442					FALSE
TonsilT_1172	chr1:32180869-32181520	652	2.19042	3.11388	0.549963	0.334554	0.553765	0.349238	FALSE
TonsilT_1173	chr1:32202164-32202858	695	4.29872	5.84021	0.477406	0.310077	0.484514	0.28837	FALSE	BAI2
TonsilT_1174	chr1:32204893-32205319	427	4.55408	2.16545	-0.834545	0.205642	-1.30331	0.128272	FALSE	BAI2
TonsilT_1175	chr1:32210178-32210423	246	4.77068	1.31232					FALSE	BAI2
TonsilT_1176	chr1:32211299-32211523	225	5.48085	3.89195					FALSE	BAI2
TonsilT_1177	chr1:32226163-32226891	729	13.0246	8.9365	-0.434153	0.236441	-0.479618	0.195782	FALSE	BAI2
TonsilT_1178	chr1:32228251-32228696	446	11.3734	9.81742	-0.0771899	0.877139	-0.0346789	0.943481	FALSE
TonsilT_1179	chr1:32229603-32230385	783	8.22323	6.02853	-0.350254	0.384302	-0.334796	0.369952	FALSE	BAI2
TonsilT_1180	chr1:32236483-32237000	518	2.22339	9.4923	2.09778	0.000248213	1.9199	0.00291993	TRUE
TonsilT_1181	chr1:32237483-32238608	1126	7.9617	7.72853	0.0868507	0.838479	0.172483	0.663982	FALSE
TonsilT_1182	chr1:32253751-32255284	1534	20.8192	15.7475	-0.311059	0.209523	-0.29742	0.204227	FALSE	RP11-84A19.3
TonsilT_1183	chr1:32281497-32281884	388	8.57352	3.22713	-1.2428	0.0256281	-1.12639	0.051932	FALSE	SPOCD1
TonsilT_1184	chr1:32292346-32293309	964	12.2534	5.68945	-0.988471	0.00600666	-0.993392	0.00674421	FALSE
TonsilT_1185	chr1:32310892-32311235	344	4.67064	0.686702					FALSE
TonsilT_1186	chr1:32313907-32314859	953	9.07654	4.93176	-0.799956	0.0312655	-0.762494	0.0388608	FALSE
TonsilT_1187	chr1:32346600-32347097	498	3.21038	3.93184	0.621934	0.572765	0.777884	0.467853	FALSE
TonsilT_1188	chr1:32354678-32355508	831	20.5532	6.71889	-1.54399	2.06714e-05	-1.58598	7.71351e-05	TRUE
TonsilT_1189	chr1:32376549-32376963	415	2.31721	7.59099	1.93261	0.00234643	2.00631	0.0100248	TRUE	PTP4A2
TonsilT_1190	chr1:32389498-32389779	282	4.10144	10.7293	1.43993	0.00933669	1.37492	0.0204529	TRUE
TonsilT_1191	chr1:32389888-32390173	286	4.04408	8.44288	1.13427	0.0478617	1.02452	0.0970676	FALSE
TonsilT_1192	chr1:32392758-32393426	669	5.13141	7.24651	0.620917	0.162323	0.660214	0.128441	FALSE
TonsilT_1193	chr1:32397143-32397495	353	2.45052	6.48777	1.62932	0.0126277	1.77935	0.0236312	TRUE	RP4-534N18.2
TonsilT_1194	chr1:32400340-32400564	225	13.0728	19.7891	0.671122	0.126464	0.572115	0.162023	FALSE
TonsilT_1195	chr1:32403060-32404520	1461	22.248	17.7732	-0.222945	0.372177	-0.221772	0.343864	FALSE	PTP4A2
TonsilT_1196	chr1:32405369-32405981	613	21.6287	61.9903	1.62932	6.38926e-07	1.64551	1.21682e-05	TRUE	PTP4A2
TonsilT_1197	chr1:32409409-32410475	1067	19.4121	8.82587	-1.03089	0.000723714	-1.01187	0.00126799	TRUE	PTP4A2
TonsilT_1198	chr1:32421547-32422086	540	7.13214	13.2743	0.988001	0.00984568	0.956308	0.0113813	FALSE
TonsilT_1199	chr1:32423289-32423816	528	5.39466	3.09342	-0.686521	0.209909	-0.646676	0.225809	FALSE
TonsilT_1200	chr1:32429627-32430197	571	7.63999	4.18149	-0.774053	0.117095	-0.765318	0.11791	FALSE
TonsilT_1201	chr1:32447581-32448307	727	7.82354	1.01609	-2.84722	4.51343e-06	-2.81167	0.000345346	TRUE
TonsilT_1202	chr1:32450331-32450867	537	6.32951	2.68375	-1.16369	0.0370945	-0.904066	0.122991	FALSE
TonsilT_1203	chr1:32451034-32451419	386	13.3223	5.44334	-1.14373	0.0159762	-1.17469	0.018084	TRUE
TonsilT_1204	chr1:32469070-32469483	414	5.36481	0.981489					FALSE
TonsilT_1205	chr1:32478882-32480029	1148	43.393	28.7105	-0.513374	0.0187033	-0.512795	0.0196153	FALSE	KHDRBS1
TonsilT_1206	chr1:32529077-32529322	246	6.64532	3.08612					FALSE
TonsilT_1207	chr1:32538115-32539205	1091	45.004	29.3197	-0.534679	0.0149712	-0.53008	0.0164186	FALSE	TMEM39B|RP11-277A4.4
TonsilT_1208	chr1:32573230-32574407	1178	15.5434	10.7302	-0.436724	0.139979	-0.44394	0.124672	FALSE	KPNA6
TonsilT_1209	chr1:32578490-32578741	252	7.49218	1.04376					FALSE
TonsilT_1210	chr1:32644944-32645912	969	26.1379	19.5203	-0.329982	0.220123	-0.334704	0.192518	FALSE	TXLNA
TonsilT_1211	chr1:32665808-32667462	1655	18.2271	10.8048	-0.671932	0.0135956	-0.655307	0.0197027	FALSE	CCDC28B
TonsilT_1212	chr1:32670964-32671573	610	24.2242	17.0101	-0.434656	0.147482	-0.450304	0.109208	FALSE	IQCC|RP4-622L5.7
TonsilT_1213	chr1:32681103-32681685	583	4.41598	2.77687	-0.700575	0.263116	-1.12064	0.114381	FALSE	TMEM234
TonsilT_1214	chr1:32687465-32688443	979	22.4677	16.4071	-0.360729	0.202056	-0.344156	0.206592	FALSE	TMEM234|EIF3I
TonsilT_1215	chr1:32705851-32707206	1356	8.76362	4.2466	-0.944917	0.00498138	-0.941604	0.00500796	FALSE
TonsilT_1216	chr1:32713870-32714078	209	23.3779	14.7105	-0.564947	0.18599	-0.572576	0.146948	FALSE
TonsilT_1217	chr1:32715333-32716277	945	33.9516	19.579	-0.716029	0.00574064	-0.71839	0.00647125	FALSE	LCK
TonsilT_1218	chr1:32716677-32717122	446	17.1958	13.6671	-0.23738	0.52463	-0.261285	0.430722	FALSE	LCK
TonsilT_1219	chr1:32720932-32721270	339	8.21966	10.8299	0.475813	0.309922	0.419935	0.31845	FALSE
TonsilT_1220	chr1:32722098-32722876	779	3.31521	8.17054	1.4334	0.00242004	1.52341	0.00238475	TRUE
TonsilT_1221	chr1:32729254-32729753	500	5.57921	2.37512	-1.10792	0.0608034	-1.10927	0.0868056	FALSE
TonsilT_1222	chr1:32732487-32732808	322	8.21405	2.48979	-1.5494	0.0111518	-1.49503	0.0334934	TRUE
TonsilT_1223	chr1:32738225-32738451	227	10.0375	3.21219					FALSE	LCK
TonsilT_1224	chr1:32738687-32739073	387	4.66835	3.84587	-0.0469261	0.953252	0.224407	0.784288	FALSE	LCK
TonsilT_1225	chr1:32739121-32739932	812	20.6595	7.78612	-1.32246	0.00011219	-1.32069	0.000318622	TRUE	LCK
TonsilT_1226	chr1:32757286-32758351	1066	43.0276	33.4563	-0.271457	0.255234	-0.278083	0.244563	FALSE	HDAC1
TonsilT_1227	chr1:32774435-32774626	192	5.40742	1.07461					FALSE
TonsilT_1228	chr1:32782447-32782732	286	4.32445	0.440677					FALSE
TonsilT_1229	chr1:32787370-32788464	1095	10.8355	4.50663	-1.13748	0.00175281	-1.12759	0.00294911	TRUE
TonsilT_1230	chr1:32800582-32802221	1640	18.722	9.82223	-0.836882	0.00289947	-0.814196	0.00571767	FALSE	MARCKSL1
TonsilT_1231	chr1:32816664-32817556	893	29.7978	24.6984	-0.182217	0.49673	-0.177054	0.474374	FALSE	TSSK3|RP4-811H24.9
TonsilT_1232	chr1:32825522-32825833	312	8.08784	1.14085					FALSE
TonsilT_1233	chr1:32827234-32828110	877	3.63251	3.26841	-0.151795	0.796237	-0.121883	0.835227	FALSE	TSSK3|FAM229A
TonsilT_1234	chr1:32837601-32838332	732	9.6068	1.34683	-2.79844	3.22725e-06	-3.0277	0.000249993	TRUE
TonsilT_1235	chr1:32852643-32852978	336	4.92491	0.18755					FALSE
TonsilT_1236	chr1:32859549-32860708	1160	44.9411	37.7648	-0.163933	0.467243	-0.159654	0.460993	FALSE	BSDC1
TonsilT_1237	chr1:32866322-32866697	376	5.00369	2.86946	-0.600236	0.347151	-0.494472	0.449593	FALSE
TonsilT_1238	chr1:32879565-32880013	449	4.63138	2.29071	-0.807607	0.199209	-0.655203	0.325294	FALSE
TonsilT_1239	chr1:32965885-32966581	697	1.7763	3.69681	1.16133	0.0411615	1.16126	0.0650062	FALSE
TonsilT_1240	chr1:32986059-32986691	633	6.49986	5.20274	-0.296353	0.549368	-0.387498	0.409527	FALSE
TonsilT_1241	chr1:33077611-33078199	589	3.61592	6.60225	0.915942	0.0562118	0.89537	0.0629456	FALSE
TonsilT_1242	chr1:33115790-33117287	1498	43.323	34.4454	-0.252913	0.247183	-0.234872	0.28577	FALSE	RBBP4|ZBTB8OS
TonsilT_1243	chr1:33177681-33178288	608	8.47685	1.86015	-2.01785	0.000300057	-1.88151	0.00251348	TRUE
TonsilT_1244	chr1:33182227-33182546	320	5.46903	2.11149					FALSE
TonsilT_1245	chr1:33219179-33220379	1201	20.534	21.9238	0.159177	0.603385	0.168851	0.586645	FALSE	KIAA1522
TonsilT_1246	chr1:33227078-33227617	540	1.836	3.36308	0.994212	0.123805	0.865874	0.206088	FALSE
TonsilT_1247	chr1:33238511-33239100	590	5.14304	4.97055	0.000897657	0.998859	-0.0651042	0.897227	FALSE
TonsilT_1248	chr1:33264549-33265015	467	6.56364	1.89529	-1.73956	0.00743394	-1.92913	0.0174013	TRUE	YARS
TonsilT_1249	chr1:33266770-33267216	447	4.98464	2.36785					FALSE
TonsilT_1250	chr1:33282598-33283775	1178	43.5841	33.0792	-0.316217	0.155601	-0.317949	0.150921	FALSE	S100PBP|YARS
TonsilT_1251	chr1:33338127-33338653	527	5.12177	1.68561					FALSE	FNDC5
TonsilT_1252	chr1:33342267-33342586	320	6.23978	3.61248	-0.650927	0.323169	-0.72476	0.291333	FALSE
TonsilT_1253	chr1:33358412-33359189	778	3.05855	3.22281	0.177177	0.766596	0.204376	0.710909	FALSE	HPCA
TonsilT_1254	chr1:33399079-33399295	217	6.41936	2.06849					FALSE
TonsilT_1255	chr1:33423408-33423704	297	4.3485	2.15308					FALSE
TonsilT_1256	chr1:33429349-33430829	1481	27.4567	20.7054	-0.328318	0.174215	-0.302803	0.213087	FALSE	RNF19B
TonsilT_1257	chr1:33438212-33438853	642	4.12944	1.6119	-1.19366	0.0364396	-1.1545	0.0597778	FALSE	FKSG48
TonsilT_1258	chr1:33446297-33447465	1169	10.0676	7.00627	-0.430506	0.178652	-0.412297	0.16577	FALSE
TonsilT_1259	chr1:33457972-33458608	637	4.16549	0.726908					FALSE
TonsilT_1260	chr1:33490455-33490771	317	2.10388	4.09422					FALSE
TonsilT_1261	chr1:33502227-33502835	609	65.2678	57.9418	-0.0877521	0.739666	-0.0793129	0.761182	FALSE	AK2
TonsilT_1262	chr1:33520831-33521198	368	3.73568	0.714751					FALSE
TonsilT_1263	chr1:33546337-33547093	757	33.7011	23.6105	-0.459503	0.099229	-0.435797	0.119377	FALSE	ADC|AK2
TonsilT_1264	chr1:33564794-33565560	767	22.2396	12.3721	-0.787987	0.00956775	-0.793879	0.00908781	FALSE
TonsilT_1265	chr1:33592507-33593525	1019	72.3661	50.9804	-0.418893	0.0419821	-0.409319	0.0477434	FALSE
TonsilT_1266	chr1:33593948-33594266	319	24.873	7.25804	-1.72646	0.000335388	-1.6515	0.00266761	TRUE
TonsilT_1267	chr1:33645979-33647870	1892	13.9564	11.1255	-0.234579	0.392051	-0.223147	0.393215	FALSE	TRIM62
TonsilT_1268	chr1:33703061-33703516	456	6.79297	1.66488	-1.86349	0.00238696	-1.63232	0.0174294	TRUE
TonsilT_1269	chr1:33721041-33722787	1747	12.5308	10.0806	-0.227651	0.419386	-0.215234	0.411734	FALSE	ZNF362
TonsilT_1270	chr1:33760754-33761533	780	5.96028	4.29507	-0.438714	0.336369	-0.380741	0.38637	FALSE
TonsilT_1271	chr1:33764172-33764601	430	5.2285	3.72917	-0.244496	0.707237	-0.378277	0.591699	FALSE
TonsilT_1272	chr1:33814307-33814569	263	9.72447	12.139	0.323115	0.562041	0.597717	0.313998	FALSE	RP11-415J8.5
TonsilT_1273	chr1:33814640-33816226	1587	22.075	16.8065	-0.318079	0.207145	-0.302917	0.227579	FALSE	RP11-415J8.5|PHC2
TonsilT_1274	chr1:33833236-33833852	617	7.9276	2.65474	-1.49875	0.00227443	-1.39211	0.0046353	TRUE
TonsilT_1275	chr1:33896069-33897099	1031	16.019	21.6981	0.523881	0.0559311	0.524887	0.0496965	FALSE	PHC2
TonsilT_1276	chr1:33936169-33936410	242	12.2628	6.01386	-0.914923	0.106271	-0.901895	0.134471	FALSE
TonsilT_1277	chr1:33937726-33938599	874	25.9416	13.2009	-0.878499	0.00315206	-0.891486	0.00411839	FALSE	ZSCAN20
TonsilT_1278	chr1:34098686-34099173	488	6.83554	2.61099	-1.38765	0.0176904	-1.52458	0.0294149	TRUE
TonsilT_1279	chr1:35147165-35147395	231	4.42297	2.5501					FALSE
TonsilT_1280	chr1:35149698-35150455	758	1.33269	5.09048	2.02952	0.00141265	1.93621	0.00934687	TRUE
TonsilT_1281	chr1:35208131-35208555	425	6.35621	2.72755	-1.12812	0.0497041	-1.17956	0.0659882	FALSE
TonsilT_1282	chr1:35251928-35252466	539	6.62256	1.88479	-1.62292	0.00492839	-1.62489	0.012422	TRUE
TonsilT_1283	chr1:35258433-35258852	420	3.33248	0.49125					FALSE	GJA4
TonsilT_1284	chr1:35318215-35318833	619	26.4214	5.14797	-2.20484	4.52485e-06	-2.28863	8.56085e-05	TRUE
TonsilT_1285	chr1:35324577-35325821	1245	17.5252	12.0945	-0.434528	0.109781	-0.426751	0.0950809	FALSE	SMIM12
TonsilT_1286	chr1:35331555-35332448	894	25.3498	13.9626	-0.772068	0.00747907	-0.755331	0.00974911	FALSE
TonsilT_1287	chr1:35337127-35337381	255	6.24144	0.914227					FALSE
TonsilT_1288	chr1:35351050-35351834	785	4.57436	2.65035	-0.74635	0.140294	-0.759371	0.124499	FALSE
TonsilT_1289	chr1:35394667-35396097	1431	2.80557	2.46758	-0.0746362	0.89356	-0.170825	0.743866	FALSE	DLGAP3
TonsilT_1290	chr1:35450257-35451382	1126	21.5918	14.6051	-0.490547	0.101501	-0.440089	0.158838	FALSE	RP11-244H3.1|ZMYM6NB
TonsilT_1291	chr1:35497045-35497917	873	37.099	16.8673	-1.05356	0.000189576	-1.02902	0.000556748	TRUE	ZMYM6
TonsilT_1292	chr1:35544643-35545559	917	17.6813	10.0515	-0.728216	0.0164491	-0.708362	0.0174739	FALSE	ZMYM1
TonsilT_1293	chr1:35647710-35647927	218	7.68254	6.65407	-0.196464	0.763852	-0.342771	0.575358	FALSE	SFPQ
TonsilT_1294	chr1:35657453-35658044	592	32.3738	18.4696	-0.731579	0.0115907	-0.729261	0.0111423	FALSE	SFPQ
TonsilT_1295	chr1:35658418-35659306	889	67.8743	42.7045	-0.580899	0.0123284	-0.567787	0.0212766	FALSE	SFPQ
TonsilT_1296	chr1:35667714-35668210	497	15.3935	7.94831	-0.845885	0.0254674	-0.831335	0.0244065	FALSE
TonsilT_1297	chr1:35686657-35686891	235	8.87716	1.84315					FALSE
TonsilT_1298	chr1:35734064-35735115	1052	19.2362	9.80517	-0.887065	0.00277193	-0.874971	0.00356896	FALSE	ZMYM4
TonsilT_1299	chr1:35751548-35752415	868	5.71096	1.34277	-1.98107	0.000432824	-1.91043	0.00441247	TRUE
TonsilT_1300	chr1:35763871-35764490	620	6.46887	1.95865	-1.6178	0.00348541	-1.61412	0.0076751	TRUE
TonsilT_1301	chr1:35896639-35897327	689	2.21046	10.6575	2.42102	8.07477e-06	2.47397	0.000157027	TRUE
TonsilT_1302	chr1:35907956-35908889	934	4.27692	14.7686	1.80274	1.1079e-05	1.78184	0.000112857	TRUE	KIAA0319L
TonsilT_1303	chr1:35909782-35910161	380	5.00832	7.80081	0.659111	0.211953	0.619969	0.228215	FALSE	KIAA0319L
TonsilT_1304	chr1:35916538-35917499	962	9.06289	6.51176	-0.382202	0.319389	-0.408353	0.287398	FALSE	KIAA0319L
TonsilT_1305	chr1:35917632-35918024	393	6.20768	4.34064	-0.432353	0.449164	-0.452781	0.422979	FALSE
TonsilT_1306	chr1:35919990-35920649	660	1.03273	10.5022	3.45326	4.79484e-07	3.49635	0.000233807	TRUE	KIAA0319L
TonsilT_1307	chr1:35923242-35923659	418	1.73504	6.65077	2.01065	0.00623296	2.12304	0.0207444	TRUE
TonsilT_1308	chr1:35927289-35928256	968	0.539039	6.67594	3.77456	4.86742e-07	4.26842	7.99264e-05	TRUE
TonsilT_1309	chr1:35964958-35965805	848	1.96923	3.90037	1.03566	0.0600767	0.870447	0.130627	FALSE
TonsilT_1310	chr1:35971397-35972963	1567	13.2636	27.9398	1.14652	2.35182e-05	1.13969	0.000146526	TRUE	KIAA0319L
TonsilT_1311	chr1:36002335-36002887	553	6.80263	10.3615	0.630065	0.17328	0.827782	0.104699	FALSE
TonsilT_1312	chr1:36004466-36005297	832	19.4056	13.6022	-0.441121	0.161228	-0.438096	0.161966	FALSE
TonsilT_1313	chr1:36010380-36011145	766	4.97331	4.66563	0.0786258	0.883135	0.156811	0.751788	FALSE
TonsilT_1314	chr1:36022705-36023672	968	62.9406	38.541	-0.618927	0.00922317	-0.609474	0.0167476	FALSE	NCDN|KIAA0319L
TonsilT_1315	chr1:36030142-36030693	552	8.41011	4.90183	-0.754352	0.0978873	-0.730156	0.100492	FALSE
TonsilT_1316	chr1:36034467-36035009	543	6.96307	2.79911	-1.28194	0.01691	-1.38886	0.0178643	TRUE
TonsilT_1317	chr1:36042408-36043966	1559	7.70677	6.0397	-0.233293	0.496053	-0.211699	0.512362	FALSE	RP4-728D4.2
TonsilT_1318	chr1:36103065-36103250	186	12.2213	4.16617	-1.46567	0.0235632	-1.63497	0.0304708	TRUE
TonsilT_1319	chr1:36106773-36107800	1028	25.5984	12.8244	-0.899647	0.00138043	-0.908178	0.00171694	FALSE	PSMB2
TonsilT_1320	chr1:36172826-36174728	1903	6.52393	6.16126	0.0168359	0.962482	0.0145358	0.965277	FALSE	RN7SL281P
TonsilT_1321	chr1:36181156-36181404	249	20.9883	11.9106	-0.74308	0.0745716	-0.739817	0.0578321	FALSE
TonsilT_1322	chr1:36184055-36184974	920	21.654	17.4456	-0.226203	0.484038	-0.157654	0.633672	FALSE	C1orf216
TonsilT_1323	chr1:36192328-36193046	719	5.89156	3.05815	-0.804735	0.0980027	-0.776791	0.0922826	FALSE
TonsilT_1324	chr1:36234823-36235962	1140	51.8675	30.5056	-0.676242	0.00409951	-0.666329	0.008813	FALSE	CLSPN
TonsilT_1325	chr1:36273245-36274739	1495	6.39015	3.79065	-0.675817	0.0510659	-0.682316	0.0415833	FALSE	AGO4
TonsilT_1326	chr1:36276640-36277111	472	5.05256	1.64176					FALSE
TonsilT_1327	chr1:36348378-36349710	1333	32.7194	17.2135	-0.843557	0.00103877	-0.824483	0.00294942	FALSE	AGO1
TonsilT_1328	chr1:36359759-36360008	250	4.07982	0					FALSE
TonsilT_1329	chr1:36396187-36397460	1274	42.3146	28.9836	-0.451621	0.054091	-0.453429	0.0635772	FALSE	AGO3|RP4-789D17.5
TonsilT_1330	chr1:36554052-36555017	966	25.4002	18.7573	-0.345622	0.189155	-0.351672	0.149543	FALSE	ADPRHL2
TonsilT_1331	chr1:36565084-36565888	805	6.60469	1.83142	-1.75151	0.00120499	-1.60751	0.0136288	TRUE	COL8A2
TonsilT_1332	chr1:36574489-36575108	620	5.90529	0.472466	-3.52923	9.86535e-06	-3.12241	0.000486508	TRUE
TonsilT_1333	chr1:36588862-36589286	425	5.06161	1.99009					FALSE
TonsilT_1334	chr1:36590801-36591298	498	2.631	3.03626					FALSE	COL8A2
TonsilT_1335	chr1:36614635-36615557	923	98.3009	65.8861	-0.492053	0.0247549	-0.487587	0.0350023	FALSE	TRAPPC3
TonsilT_1336	chr1:36621145-36622114	970	34.6405	18.0632	-0.832093	0.0025239	-0.815257	0.00497373	FALSE	MAP7D1
TonsilT_1337	chr1:36622263-36622812	550	17.1357	8.90644	-0.826311	0.0274647	-0.798986	0.0360145	FALSE	MAP7D1
TonsilT_1338	chr1:36626525-36627019	495	10.8096	8.43839	-0.258393	0.544461	-0.235241	0.541963	FALSE
TonsilT_1339	chr1:36627169-36628144	976	15.8402	8.78889	-0.757996	0.0161352	-0.758618	0.0177472	FALSE
TonsilT_1340	chr1:36653582-36654260	679	13.4146	7.67804	-0.737628	0.039291	-0.748415	0.0343139	FALSE
TonsilT_1341	chr1:36688978-36690565	1588	79.0544	51.3458	-0.544645	0.0113062	-0.524486	0.0200099	FALSE	THRAP3
TonsilT_1342	chr1:36751085-36751556	472	8.87923	4.23778	-1.01796	0.0329083	-1.05586	0.0239812	TRUE
TonsilT_1343	chr1:36765552-36765832	281	4.5439	2.41599					FALSE
TonsilT_1344	chr1:36771808-36773015	1208	37.7913	29.5307	-0.274006	0.230217	-0.250925	0.262386	FALSE	SH3D21
TonsilT_1345	chr1:36786500-36787111	612	5.91899	5.54886	-0.0230364	0.968821	0.0377582	0.949287	FALSE
TonsilT_1346	chr1:36788497-36789803	1307	5.76021	6.27253	0.220823	0.555613	0.238169	0.489012	FALSE	RP11-268J15.5|EVA1B
TonsilT_1347	chr1:36808284-36808800	517	5.23458	2.53159	-0.976745	0.0783156	-0.983836	0.0908541	FALSE
TonsilT_1348	chr1:36816132-36816771	640	10.9918	13.1667	0.31641	0.424129	0.391823	0.319549	FALSE
TonsilT_1349	chr1:36825485-36826060	576	6.18322	3.91582	-0.566967	0.247341	-0.557912	0.226698	FALSE
TonsilT_1350	chr1:36831745-36832356	612	24.7062	9.9522	-1.25739	0.000632424	-1.23774	0.00224254	TRUE	STK40
TonsilT_1351	chr1:36832695-36833048	354	17.9444	7.02131	-1.25231	0.0049717	-1.27719	0.00744318	TRUE	STK40
TonsilT_1352	chr1:36834564-36835012	449	19.7639	8.66456	-1.08928	0.0032918	-1.05894	0.00381728	TRUE
TonsilT_1353	chr1:36839411-36840737	1327	6.26929	13.843	1.24796	0.000106289	1.2528	0.00023763	TRUE
TonsilT_1354	chr1:36850998-36851912	915	93.3486	60.4914	-0.545417	0.0104434	-0.525581	0.019559	FALSE	STK40
TonsilT_1355	chr1:36852027-36852400	374	26.0744	36.7141	0.558141	0.0754874	0.522654	0.0908132	FALSE	STK40
TonsilT_1356	chr1:36862823-36863765	943	30.3273	18.2442	-0.667926	0.0147099	-0.640674	0.0225343	FALSE	LSM10
TonsilT_1357	chr1:36877457-36877846	390	4.7635	1.03364					FALSE
TonsilT_1358	chr1:36886053-36886903	851	14.1748	2.61893	-2.36653	9.43653e-07	-2.4387	3.27431e-05	TRUE	OSCP1
TonsilT_1359	chr1:36915765-36916581	817	27.9058	17.1294	-0.608414	0.0292257	-0.619994	0.0245394	FALSE	OSCP1
TonsilT_1360	chr1:36923229-36923756	528	4.25349	0.271417					FALSE	MRPS15
TonsilT_1361	chr1:36929515-36930511	997	27.7587	15.4124	-0.769664	0.00718155	-0.727583	0.0147031	FALSE	MRPS15
TonsilT_1362	chr1:36989447-36989879	433	1.11662	5.25278					FALSE
TonsilT_1363	chr1:37116041-37116558	518	3.37498	1.34993					FALSE
TonsilT_1364	chr1:37169358-37169616	259	5.92666	2.64559					FALSE
TonsilT_1365	chr1:37754468-37755148	681	5.21564	0.376968					FALSE
TonsilT_1366	chr1:37899967-37900338	372	7.18044	3.18403	-1.05715	0.0539525	-0.961672	0.0847811	FALSE
TonsilT_1367	chr1:37920281-37920942	662	5.62805	4.07779	-0.410881	0.413694	-0.371248	0.425811	FALSE
TonsilT_1368	chr1:37938996-37940397	1402	24.1384	15.4151	-0.54507	0.0342324	-0.553118	0.0338821	FALSE	ZC3H12A|RP11-422J8.1
TonsilT_1369	chr1:37942800-37943350	551	40.0815	30.4342	-0.322365	0.237297	-0.332127	0.188063	FALSE
TonsilT_1370	chr1:37944602-37944821	220	15.0656	24.3199	0.764685	0.0653048	0.754043	0.0598339	FALSE	ZC3H12A
TonsilT_1371	chr1:37945113-37945748	636	20.1129	24.7205	0.414693	0.170218	0.444735	0.127111	FALSE	ZC3H12A
TonsilT_1372	chr1:37952705-37953442	738	5.12149	3.65382	-0.381927	0.429863	-0.407831	0.359665	FALSE
TonsilT_1373	chr1:37979221-37980797	1577	17.9809	15.1363	-0.163767	0.536083	-0.161957	0.506486	FALSE	MEAF6
TonsilT_1374	chr1:38019332-38020198	867	11.5442	7.69546	-0.478264	0.152188	-0.454516	0.141942	FALSE	SNIP1
TonsilT_1375	chr1:38061025-38062003	979	42.5823	25.7725	-0.643407	0.0123143	-0.621268	0.0236548	FALSE	GNL2
TonsilT_1376	chr1:38068631-38069028	398	4.56365	2.28313					FALSE
TonsilT_1377	chr1:38139434-38140087	654	6.94663	1.94352	-1.79528	0.00157782	-1.58204	0.0149118	TRUE
TonsilT_1378	chr1:38147914-38148361	448	7.26916	3.33311	-0.999433	0.0616505	-1.03084	0.0543475	FALSE
TonsilT_1379	chr1:38156089-38156492	404	45.8907	31.1103	-0.431296	0.556524	-0.253685	0.610519	FALSE	C1orf109
TonsilT_1380	chr1:38157622-38158437	816	86.5127	59.3661	-0.468065	0.0330078	-0.44627	0.0539696	FALSE	C1orf109|CDCA8
TonsilT_1381	chr1:38218240-38218985	746	1.3159	4.68708	1.91876	0.0013643	1.9074	0.00686233	TRUE	EPHA10
TonsilT_1382	chr1:38242690-38243188	499	0.794929	6.68486	3.04116	5.11554e-05	2.529	0.00307793	TRUE
TonsilT_1383	chr1:38259249-38260237	989	3.02635	5.37352	0.989735	0.0263886	0.983254	0.031447	FALSE	MANEAL
TonsilT_1384	chr1:38260990-38261658	669	2.88671	2.40832	-0.252687	0.687984	-0.264155	0.668706	FALSE	MANEAL
TonsilT_1385	chr1:38273280-38274536	1257	26.5501	23.4158	-0.0911041	0.748125	-0.0769916	0.78406	FALSE	YRDC|C1orf122
TonsilT_1386	chr1:38276835-38277014	180	14.2388	9.71268	-0.385926	0.507433	-0.406957	0.464879	FALSE
TonsilT_1387	chr1:38317532-38317790	259	3.14039	3.54524					FALSE
TonsilT_1388	chr1:38324937-38326067	1131	47.4836	30.0281	-0.574248	0.00941315	-0.568316	0.0123358	FALSE	MTF1|RP11-109P14.10
TonsilT_1389	chr1:38356175-38356355	181	4.56763	5.97798					FALSE	INPP5B
TonsilT_1390	chr1:38391532-38392309	778	3.33786	5.49445	0.82948	0.0828325	0.81099	0.0874598	FALSE
TonsilT_1391	chr1:38396366-38396551	186	9.0762	14.726	0.818006	0.12057	0.744702	0.146191	FALSE
TonsilT_1392	chr1:38396939-38397891	953	50.1479	30.9332	-0.604845	0.012546	-0.591599	0.0205461	FALSE	INPP5B
TonsilT_1393	chr1:38412335-38413099	765	5.86367	0.879036	-2.74804	5.76802e-05	-2.89486	0.00134305	TRUE	INPP5B
TonsilT_1394	chr1:38455085-38456163	1079	29.0215	20.2174	-0.43382	0.082598	-0.442076	0.0699841	FALSE	SF3A3|RNU6-510P
TonsilT_1395	chr1:38461100-38462435	1336	3.71449	3.7701	0.120927	0.790795	0.151251	0.710561	FALSE
TonsilT_1396	chr1:38470173-38471624	1452	5.82667	11.1568	1.01485	0.00154176	0.992443	0.00298078	FALSE	FHL3
TonsilT_1397	chr1:38477958-38478715	758	78.1395	61.6114	-0.26027	0.275007	-0.245069	0.321342	FALSE	UTP11L
TonsilT_1398	chr1:38484655-38484865	211	3.87796	3.88145					FALSE
TonsilT_1399	chr1:38492440-38493038	599	2.37392	7.95433	1.84244	0.00119635	1.93901	0.00559939	TRUE
TonsilT_1400	chr1:38493648-38494440	793	1.80549	21.3815	3.64946	7.26092e-10	3.5689	2.47824e-06	TRUE
TonsilT_1401	chr1:38495703-38496189	487	4.73364	15.3006	1.84807	0.000192807	1.98048	0.000548612	TRUE
TonsilT_1402	chr1:38511786-38513268	1483	9.11004	23.8967	1.47574	1.17407e-06	1.47817	1.26667e-05	TRUE	RP5-884C9.2|POU3F1
TonsilT_1403	chr1:38518828-38519120	293	3.98084	4.38649					FALSE
TonsilT_1404	chr1:38533975-38534232	258	1.648	4.43811					FALSE
TonsilT_1405	chr1:38537597-38537893	297	1.7404	3.6648					FALSE
TonsilT_1406	chr1:38580056-38580296	241	1.00311	3.41163					FALSE
TonsilT_1407	chr1:38618520-38618907	388	2.64255	0.515494					FALSE
TonsilT_1408	chr1:38940219-38941591	1373	6.60133	11.6662	0.990496	0.226664	1.36891	0.00994274	FALSE	RP11-329N22.1
TonsilT_1409	chr1:38955554-38955881	328	4.42474	2.7417					FALSE
TonsilT_1410	chr1:38992926-38993678	753	5.36649	4.29405	-0.262854	0.590727	-0.282088	0.538347	FALSE
TonsilT_1411	chr1:38999315-39000169	855	0.350951	6.1027	3.9998	1.9331e-06	3.66221	0.000386272	TRUE
TonsilT_1412	chr1:39024702-39025944	1243	22.2267	17.518	-0.280559	0.316726	-0.295653	0.287959	FALSE
TonsilT_1413	chr1:39043996-39044710	715	3.53284	6.48524	0.963848	0.0375684	1.00363	0.0325673	FALSE
TonsilT_1414	chr1:39052755-39053178	424	5.04612	3.38411	-0.493316	0.392715	-0.414504	0.467556	FALSE
TonsilT_1415	chr1:39281579-39282286	708	1.44752	8.06215	2.63576	1.06099e-05	2.68128	0.000327825	TRUE
TonsilT_1416	chr1:39283888-39284151	264	3.84982	4.00919					FALSE
TonsilT_1417	chr1:39300802-39301303	502	7.80417	2.532	-1.49228	0.00536122	-1.33554	0.0139363	TRUE
TonsilT_1418	chr1:39324833-39325893	1061	65.8881	52.3833	-0.245041	0.27949	-0.249738	0.277269	FALSE	RP5-864K19.4|RRAGC
TonsilT_1419	chr1:39338570-39339527	958	48.9483	30.02	-0.622723	0.00720093	-0.617138	0.0100006	FALSE	MYCBP|RP5-864K19.4
TonsilT_1420	chr1:39443196-39444076	881	7.20031	0.454056	-3.82324	1.39254e-06	-3.69723	0.000402359	TRUE
TonsilT_1421	chr1:39456408-39457403	996	37.0181	30.4252	-0.208216	0.412759	-0.196452	0.434332	FALSE	AKIRIN1
TonsilT_1422	chr1:39462541-39463082	542	5.11298	5.30019	-0.00342496	0.99553	-0.0211687	0.972552	FALSE
TonsilT_1423	chr1:39463423-39463823	401	6.19589	2.38844	-1.21123	0.0745226	-1.34421	0.112865	FALSE
TonsilT_1424	chr1:39491594-39492813	1220	15.6263	11.5071	-0.371018	0.228645	-0.339313	0.280278	FALSE	NDUFS5
TonsilT_1425	chr1:39498480-39498871	392	4.40754	0.441858					FALSE
TonsilT_1426	chr1:39499577-39500296	720	5.98038	1.26008	-2.16503	0.000773902	-2.71145	0.00273611	TRUE
TonsilT_1427	chr1:39504429-39504611	183	1.66641	4.18305					FALSE
TonsilT_1428	chr1:39546804-39547707	904	4.91225	2.87666	-0.672735	0.187825	-0.673182	0.201235	FALSE	MACF1
TonsilT_1429	chr1:39558106-39558311	206	8.24249	3.57029					FALSE
TonsilT_1430	chr1:39564056-39564770	715	6.8583	6.52939	-0.00169219	0.997422	0.0705976	0.879183	FALSE
TonsilT_1431	chr1:39568069-39569041	973	8.5007	3.51744	-1.20266	0.00263328	-1.16016	0.00468085	TRUE
TonsilT_1432	chr1:39570749-39571964	1216	7.94418	7.00634	-0.0920755	0.809872	-0.101302	0.774442	FALSE	MACF1
TonsilT_1433	chr1:39649324-39650243	920	43.8938	28.1749	-0.562819	0.0221659	-0.54633	0.0325647	FALSE
TonsilT_1434	chr1:39657333-39657577	245	16.4666	10.4913	-0.559502	0.239778	-0.512555	0.251583	FALSE
TonsilT_1435	chr1:39657712-39658467	756	25.8376	30.4951	0.340934	0.228215	0.368124	0.17992	FALSE
TonsilT_1436	chr1:39661441-39661710	270	14.9074	17.4179	0.279674	0.548739	0.252924	0.569784	FALSE
TonsilT_1437	chr1:39662451-39662930	480	37.8724	13.2737	-1.41392	0.000116343	-1.45656	0.000355779	TRUE
TonsilT_1438	chr1:39670040-39671462	1423	6.78863	6.24155	-0.0178607	0.963107	0.0118306	0.973113	FALSE	MACF1|RP11-416A14.1
TonsilT_1439	chr1:39671483-39672081	599	7.90642	2.75857	-1.34663	0.00912945	-1.45498	0.00949147	TRUE	RP11-416A14.1
TonsilT_1440	chr1:39680543-39681822	1280	9.11073	8.94919	0.0449217	0.900339	0.0292038	0.930168	FALSE	MACF1
TonsilT_1441	chr1:39696272-39697080	809	6.93759	3.42871	-0.885037	0.0420362	-0.998249	0.0263566	FALSE
TonsilT_1442	chr1:39704273-39704443	171	6.85227	0.368519					FALSE
TonsilT_1443	chr1:39724388-39724698	311	5.35374	2.69928					FALSE	RP11-420K8.1
TonsilT_1444	chr1:39733740-39734246	507	2.34716	4.72789	1.03039	0.0820839	0.844591	0.195636	FALSE	MACF1
TonsilT_1445	chr1:39735015-39735713	699	2.77828	1.49392	-0.703018	0.359627	-0.384268	0.688094	FALSE
TonsilT_1446	chr1:39860262-39860547	286	4.44737	1.97723					FALSE
TonsilT_1447	chr1:39864036-39864609	574	3.75928	1.21013	-1.54582	0.0281458	-1.56983	0.0572394	FALSE
TonsilT_1448	chr1:39874099-39875121	1023	48.1385	33.2154	-0.448558	0.0571273	-0.435705	0.0756912	FALSE	KIAA0754
TonsilT_1449	chr1:39876594-39876868	275	23.4795	9.71932	-1.24532	0.00628405	-1.15447	0.0180912	TRUE	KIAA0754
TonsilT_1450	chr1:39956492-39957729	1238	11.398	11.1984	0.0614535	0.860013	0.0679488	0.83493	FALSE	BMP8A
TonsilT_1451	chr1:39991481-39992014	534	4.87564	2.60135	-0.661017	0.381067	-0.289908	0.768176	FALSE	RP11-69E11.4
TonsilT_1452	chr1:40004936-40005212	277	5.06586	4.32721					FALSE
TonsilT_1453	chr1:40024891-40025526	636	8.01472	5.64383	-0.469607	0.289103	-0.542194	0.206043	FALSE
TonsilT_1454	chr1:40028493-40029255	763	1.90684	27.0164	3.97341	1.90442e-10	3.98794	1.51628e-06	TRUE	PABPC4
TonsilT_1455	chr1:40040641-40042244	1604	8.85269	12.2123	0.531525	0.05944	0.514045	0.0612048	FALSE	PABPC4
TonsilT_1456	chr1:40042383-40042893	511	22.0406	14.2398	-0.570805	0.0888315	-0.551489	0.0939054	FALSE	PABPC4
TonsilT_1457	chr1:40071741-40072392	652	7.07806	4.33875	-0.568063	0.2045	-0.582703	0.169355	FALSE
TonsilT_1458	chr1:40075153-40075829	677	5.6665	2.94998	-0.833727	0.0817304	-0.7824	0.0785318	FALSE
TonsilT_1459	chr1:40096832-40097871	1040	1.143	9.46679	3.19924	8.03884e-07	3.94748	0.000115901	TRUE	RP1-144F13.3
TonsilT_1460	chr1:40098741-40099786	1046	0.734634	8.42487	3.67565	8.46887e-07	3.7497	0.000529609	TRUE	RP1-144F13.3|HEYL
TonsilT_1461	chr1:40102816-40103042	227	0.770674	11.4072					FALSE
TonsilT_1462	chr1:40104914-40105803	890	6.49768	17.0511	1.40953	0.000280011	1.48306	0.000725892	TRUE	HEYL
TonsilT_1463	chr1:40119074-40119709	636	6.72121	4.70788	-0.453745	0.321936	-0.452164	0.30425	FALSE
TonsilT_1464	chr1:40123528-40123985	458	4.20594	2.75445	-0.600396	0.319873	-0.673577	0.259447	FALSE
TonsilT_1465	chr1:40132274-40132996	723	1.41749	9.94242	2.94831	1.11419e-06	3.01646	0.000121756	TRUE
TonsilT_1466	chr1:40137478-40138377	900	3.1257	6.61356	1.11422	0.0099235	1.11204	0.0130519	TRUE	NT5C1A
TonsilT_1467	chr1:40146378-40147257	880	3.79869	6.5133	0.775049	0.0813259	0.822334	0.0746051	FALSE
TonsilT_1468	chr1:40149385-40150215	831	5.36043	6.89479	0.35525	0.434715	0.293899	0.517262	FALSE
TonsilT_1469	chr1:40156718-40157795	1078	22.9519	15.3678	-0.506136	0.108753	-0.430921	0.19813	FALSE	PPIE|HPCAL4
TonsilT_1470	chr1:40167403-40167782	380	2.73678	3.14585					FALSE
TonsilT_1471	chr1:40172995-40173435	441	0.975221	3.04998					FALSE
TonsilT_1472	chr1:40185746-40186212	467	6.39094	2.54627	-1.19471	0.0334124	-1.31155	0.0400517	TRUE
TonsilT_1473	chr1:40192704-40193371	668	0.781122	2.46846					FALSE
TonsilT_1474	chr1:40198792-40199205	414	0	3.53808					FALSE
TonsilT_1475	chr1:40204187-40205010	824	27.8611	16.2363	-0.679491	0.0181299	-0.670739	0.0208639	FALSE	PPIE
TonsilT_1476	chr1:40254134-40255311	1178	2.32007	6.79216	1.64574	0.000119789	1.62153	0.000370647	TRUE	RP1-118J21.25|BMP8B
TonsilT_1477	chr1:40264664-40265810	1147	11.2314	12.1115	0.185856	0.56642	0.212757	0.483756	FALSE
TonsilT_1478	chr1:40282361-40283530	1170	6.32357	5.48577	-0.109178	0.793957	-0.107038	0.781516	FALSE
TonsilT_1479	chr1:40310953-40311994	1042	15.4598	13.8747	-0.071985	0.824796	-0.0711995	0.809088	FALSE
TonsilT_1480	chr1:40348717-40349449	733	27.5165	15.5982	-0.736304	0.0133758	-0.726115	0.0170726	FALSE	Y_RNA|TRIT1
TonsilT_1481	chr1:40367273-40368410	1138	7.29088	5.99007	-0.194094	0.602683	-0.186227	0.581162	FALSE	MYCL
TonsilT_1482	chr1:40385224-40385502	279	14.4967	7.65517	-0.816595	0.0815995	-0.772869	0.0754844	FALSE
TonsilT_1483	chr1:40420444-40421630	1187	25.1472	19.2333	-0.320502	0.214761	-0.310141	0.218201	FALSE	MFSD2A
TonsilT_1484	chr1:40425802-40426684	883	10.5149	2.85063	-1.79768	0.000279964	-1.76707	0.00153767	TRUE
TonsilT_1485	chr1:40439053-40439834	782	4.22425	2.36255	-0.70807	0.168325	-0.666481	0.162963	FALSE
TonsilT_1486	chr1:40461592-40462261	670	4.12172	1.4599	-1.32317	0.0198289	-1.2515	0.0420615	TRUE
TonsilT_1487	chr1:40468938-40469601	664	2.60358	0.225333					FALSE
TonsilT_1488	chr1:40479900-40480279	380	5.36332	2.79757	-0.885681	0.173921	-1.1156	0.132902	FALSE
TonsilT_1489	chr1:40495233-40495655	423	3.45522	0					FALSE
TonsilT_1490	chr1:40498003-40498390	388	6.1029	3.60906	-0.670121	0.242555	-0.752899	0.200546	FALSE
TonsilT_1491	chr1:40500401-40500953	553	11.5489	0.566762	-4.12279	2.04247e-06	-3.96026	0.000325975	TRUE
TonsilT_1492	chr1:40505048-40506719	1672	52.0238	39.4491	-0.318686	0.103647	-0.318236	0.0979833	FALSE	CAP1
TonsilT_1493	chr1:40512165-40512504	340	0.823649	4.54952					FALSE
TonsilT_1494	chr1:40515400-40515728	329	4.44243	2.0827					FALSE
TonsilT_1495	chr1:40524996-40525852	857	9.84566	2.98647	-1.62909	0.000126246	-1.61293	0.000321746	TRUE
TonsilT_1496	chr1:40526153-40526353	201	6.03797	3.26023					FALSE
TonsilT_1497	chr1:40530418-40531037	620	6.15026	0.414057					FALSE
TonsilT_1498	chr1:40544089-40544647	559	5.16713	3.04845	-0.733091	0.188678	-0.751714	0.178388	FALSE	PPT1
TonsilT_1499	chr1:40562422-40563461	1040	19	10.6573	-0.760702	0.0106973	-0.74836	0.0140767	FALSE	PPT1
TonsilT_1500	chr1:40609741-40610177	437	5.52859	2.42939	-1.05109	0.0807176	-1.12511	0.139056	FALSE
TonsilT_1501	chr1:40618558-40619495	938	3.66503	1.26771	-1.36562	0.0183193	-1.31329	0.0408439	TRUE
TonsilT_1502	chr1:40626600-40627666	1067	32.2296	25.6651	-0.255465	0.393049	-0.227345	0.466082	FALSE	RLF
TonsilT_1503	chr1:40651844-40652809	966	2.538	16.8971	2.86386	1.79603e-08	2.84726	4.39623e-06	TRUE
TonsilT_1504	chr1:40698089-40698488	400	3.04952	4.09493	0.433942	0.499863	0.3983	0.537383	FALSE
TonsilT_1505	chr1:40706988-40707966	979	3.33832	7.97822	1.39397	0.00137344	1.34953	0.00399961	TRUE
TonsilT_1506	chr1:40723038-40724187	1150	34.2619	22.8959	-0.507555	0.0400398	-0.502088	0.0492117	FALSE	ZMPSTE24|RP1-39G22.7
TonsilT_1507	chr1:40780864-40781570	707	20.7627	14.4652	-0.423682	0.164199	-0.402947	0.163779	FALSE	COL9A2
TonsilT_1508	chr1:40781710-40782932	1223	11.0148	12.861	0.34368	0.287749	0.33681	0.301861	FALSE	COL9A2
TonsilT_1509	chr1:40804415-40805037	623	13.2156	5.98169	-1.03773	0.00826346	-0.971214	0.0131227	FALSE
TonsilT_1510	chr1:40810289-40810567	279	5.81136	0.406478					FALSE	SMAP2
TonsilT_1511	chr1:40829299-40829878	580	1.60041	4.68716	1.70067	0.00448499	1.59798	0.0152702	TRUE
TonsilT_1512	chr1:40838981-40840675	1695	29.2893	19.8346	-0.484481	0.0335957	-0.47623	0.0427357	FALSE	SMAP2
TonsilT_1513	chr1:40847223-40847702	480	35.6233	30.1461	-0.15843	0.606989	-0.154371	0.589088	FALSE
TonsilT_1514	chr1:40851151-40851998	848	103.75	81.1984	-0.273603	0.194871	-0.27365	0.201979	FALSE
TonsilT_1515	chr1:40855008-40855269	262	31.6698	33.4923	0.194179	0.602769	0.16372	0.645954	FALSE
TonsilT_1516	chr1:40855546-40855759	214	38.9746	44.1542	0.257614	0.469398	0.236637	0.489201	FALSE
TonsilT_1517	chr1:40857333-40857806	474	20.3868	51.8325	1.47093	3.08845e-05	1.47233	0.00022087	TRUE
TonsilT_1518	chr1:40858802-40859322	521	19.9031	27.094	0.565654	0.0790018	0.533597	0.0989886	FALSE
TonsilT_1519	chr1:40860267-40860811	545	30.3145	19.1116	-0.579015	0.0725352	-0.543846	0.0943564	FALSE
TonsilT_1520	chr1:40866091-40866443	353	5.03854	10.2313	1.17474	0.0409707	1.2692	0.0431374	TRUE
TonsilT_1521	chr1:40870295-40870976	682	13.1709	6.99781	-0.831236	0.0276372	-0.873628	0.0232257	FALSE
TonsilT_1522	chr1:40876766-40877226	461	2.07818	3.02386					FALSE
TonsilT_1523	chr1:40904157-40904560	404	4.03864	1.29416					FALSE
TonsilT_1524	chr1:40915334-40916492	1159	20.8568	11.8072	-0.735456	0.0154668	-0.724075	0.0255471	FALSE	ZFP69B
TonsilT_1525	chr1:40916576-40916976	401	15.0485	15.0044	0.0854811	0.871213	0.328049	0.50868	FALSE
TonsilT_1526	chr1:40942471-40943773	1303	10.0336	3.4294	-1.42205	0.000579739	-1.44708	0.00147172	TRUE	ZFP69
TonsilT_1527	chr1:40974030-40975040	1011	15.0636	13.2005	-0.11365	0.734889	-0.0968208	0.76413	FALSE	EXO5|RP11-656D10.3
TonsilT_1528	chr1:40996925-40997798	874	29.1842	19.2416	-0.511041	0.0613488	-0.495594	0.0659138	FALSE	ZNF684
TonsilT_1529	chr1:41077824-41078505	682	5.24627	1.81535	-1.38929	0.0131094	-1.28195	0.0284685	TRUE
TonsilT_1530	chr1:41093973-41094530	558	1.21274	4.74195	2.08407	0.00156594	2.12719	0.00827824	TRUE
TonsilT_1531	chr1:41130879-41131775	897	29.9608	14.1137	-1.02917	0.0012624	-0.96906	0.00552024	FALSE	RIMS3
TonsilT_1532	chr1:41134416-41134857	442	16.2111	10.5159	-0.503969	0.21483	-0.517561	0.191478	FALSE
TonsilT_1533	chr1:41156880-41158243	1364	39.5472	25.7469	-0.545182	0.0138006	-0.533446	0.0194911	FALSE	RP4-739H11.4|NFYC
TonsilT_1534	chr1:41174324-41175294	971	54.6269	25.7687	-1.00172	7.28321e-05	-0.988282	0.000378153	FALSE	NFYC
TonsilT_1535	chr1:41229523-41230287	765	5.60639	0.39537	-3.53383	1.32738e-05	-3.47801	0.000487103	TRUE	NFYC
TonsilT_1536	chr1:41239926-41240319	394	6.80106	1.88302	-1.603	0.0099035	-1.58465	0.0292469	TRUE
TonsilT_1537	chr1:41248870-41249617	748	4.99233	4.27434	-0.122796	0.823331	-0.181486	0.721229	FALSE	KCNQ4
TonsilT_1538	chr1:41260763-41261844	1082	8.01248	0.933075	-2.95276	2.9358e-06	-2.96677	0.000437807	TRUE
TonsilT_1539	chr1:41267704-41268772	1069	24.7676	10.7364	-1.1304	0.000194203	-1.11068	0.000628992	TRUE
TonsilT_1540	chr1:41275073-41275601	529	4.82891	4.98749	0.198545	0.734704	0.143829	0.811114	FALSE
TonsilT_1541	chr1:41283801-41284746	946	35.2099	21.1764	-0.654397	0.00814252	-0.655031	0.00780258	FALSE	KCNQ4
TonsilT_1542	chr1:41306500-41307022	523	7.51375	0.921567	-2.92521	3.64269e-05	-2.6615	0.00128703	TRUE
TonsilT_1543	chr1:41310880-41311253	374	7.50866	2.80071	-1.34668	0.0221872	-1.41301	0.0432107	TRUE
TonsilT_1544	chr1:41315349-41316167	819	12.6126	3.60401	-1.69595	5.31071e-05	-1.68395	0.000252427	TRUE
TonsilT_1545	chr1:41327700-41328658	959	58.6628	36.3092	-0.61008	0.0104875	-0.60158	0.0186308	FALSE	CITED4|RP5-1066H13.4
TonsilT_1546	chr1:41341474-41341934	461	2.69345	4.03164	0.776085	0.273027	0.797573	0.337677	FALSE
TonsilT_1547	chr1:41414459-41415049	591	3.95325	1.86005	-0.999409	0.0981684	-1.38057	0.0656187	FALSE
TonsilT_1548	chr1:41444970-41446356	1387	53.2495	32.0975	-0.656912	0.00372129	-0.633749	0.00995139	FALSE	CTPS1
TonsilT_1549	chr1:41469149-41469862	714	35.7841	39.0163	0.204412	0.425679	0.191045	0.423845	FALSE	CTPS1
TonsilT_1550	chr1:41588854-41589178	325	4.34776	6.64902	0.698487	0.222398	0.655348	0.244796	FALSE
TonsilT_1551	chr1:41705842-41706348	507	9.77734	7.78802	-0.280243	0.541655	-0.197127	0.675647	FALSE
TonsilT_1552	chr1:41706847-41708317	1471	13.0654	7.06061	-0.786426	0.0128886	-0.766609	0.0207827	FALSE	RP11-399E6.1|SCMH1
TonsilT_1553	chr1:41733884-41734277	394	5.51512	1.71492					FALSE
TonsilT_1554	chr1:41826464-41827899	1436	37.0262	22.8433	-0.623235	0.00504018	-0.620866	0.00683031	FALSE	FOXO6
TonsilT_1555	chr1:41831748-41832454	707	13.855	9.87812	-0.386716	0.331772	-0.281963	0.485672	FALSE
TonsilT_1556	chr1:41846768-41847144	377	4.18152	5.12175	0.394878	0.519875	0.291514	0.634451	FALSE
TonsilT_1557	chr1:41847481-41848584	1104	6.9887	6.63	0.0114225	0.978935	0.0120546	0.976316	FALSE
TonsilT_1558	chr1:41849138-41849626	489	8.21447	6.87978	-0.203532	0.715235	0.0056037	0.992739	FALSE
TonsilT_1559	chr1:41898277-41898864	588	2.73169	1.6714					FALSE
TonsilT_1560	chr1:41981787-41982553	767	5.50937	2.79501	-0.83105	0.111822	-0.989242	0.09187	FALSE
TonsilT_1561	chr1:42039451-42040284	834	10.4523	3.38979	-1.56266	0.000267917	-1.60979	0.000644356	TRUE
TonsilT_1562	chr1:42102980-42103415	436	6.02444	1.61501	-1.70089	0.0116722	-1.91289	0.0167735	TRUE
TonsilT_1563	chr1:42104309-42104496	188	3.96172	4.37341					FALSE
TonsilT_1564	chr1:42105851-42106218	368	5.42087	1.95164					FALSE
TonsilT_1565	chr1:42115818-42116171	354	5.097	1.74852					FALSE
TonsilT_1566	chr1:42127162-42128689	1528	18.1219	18.077	0.0767154	0.785577	0.0911676	0.728809	FALSE
TonsilT_1567	chr1:42132992-42133331	340	8.55426	5.22117	-0.611467	0.292446	-0.606364	0.324042	FALSE
TonsilT_1568	chr1:42138956-42139876	921	20.3275	2.90738	-2.68256	1.48344e-08	-2.66915	2.21334e-06	TRUE
TonsilT_1569	chr1:42164727-42164987	261	1.50107	4.47747					FALSE
TonsilT_1570	chr1:42192364-42193208	845	4.18535	2.20304	-0.865381	0.0973593	-0.992488	0.0603259	FALSE
TonsilT_1571	chr1:42194204-42194814	611	3.2512	15.8335	2.47028	2.98558e-06	2.56374	7.62245e-05	TRUE
TonsilT_1572	chr1:42204384-42205576	1193	5.16836	7.2216	0.542327	0.118934	0.542377	0.0973575	FALSE
TonsilT_1573	chr1:42216727-42217526	800	21.0436	2.51816	-2.90747	1.89629e-08	-2.93993	4.47285e-06	TRUE
TonsilT_1574	chr1:42268549-42269225	677	7.52363	3.96456	-0.788879	0.0840913	-0.771206	0.0871607	FALSE
TonsilT_1575	chr1:42272585-42272881	297	7.85011	4.46017	-0.630294	0.268001	-0.682191	0.226072	FALSE
TonsilT_1576	chr1:42276033-42276373	341	4.14512	3.03472					FALSE
TonsilT_1577	chr1:42277001-42277413	413	1.84876	9.63383	2.53054	0.00120934	2.48079	0.0128499	TRUE
TonsilT_1578	chr1:42277573-42278101	529	3.40841	2.269	-0.32063	0.655378	-0.186131	0.820541	FALSE
TonsilT_1579	chr1:42333883-42334550	668	2.2526	7.37095	1.8087	0.000497084	1.80394	0.00204132	TRUE
TonsilT_1580	chr1:42356792-42357711	920	24.0032	8.13391	-1.47736	1.7105e-05	-1.47385	0.000106757	TRUE
TonsilT_1581	chr1:42357968-42358309	342	10.716	4.00706	-1.18582	0.0347714	-1.258	0.0586005	FALSE
TonsilT_1582	chr1:42363673-42364484	812	30.4847	5.75483	-2.40076	0.00508411	-2.23474	0.00058469	TRUE
TonsilT_1583	chr1:42380272-42380531	260	12.2268	1.38139					FALSE
TonsilT_1584	chr1:42381751-42382027	277	19.5139	5.10087	-1.84346	0.00108889	-1.83571	0.00526989	TRUE
TonsilT_1585	chr1:42383600-42384077	478	12.6317	4.1158	-1.48488	0.0156726	-1.37676	0.0420953	TRUE	HIVEP3
TonsilT_1586	chr1:42385391-42386100	710	39.7791	15.2895	-1.29789	0.0213743	-1.21826	0.00754183	TRUE	HIVEP3
TonsilT_1587	chr1:42500922-42502084	1163	62.2862	32.0824	-0.871162	0.000112948	-0.867219	0.000386685	FALSE	HIVEP3
TonsilT_1588	chr1:42518648-42519264	617	5.32055	1.17156	-2.2116	0.000813809	-2.36409	0.00654645	TRUE
TonsilT_1589	chr1:42612375-42613144	770	4.82129	0.930571	-2.3604	0.00111602	-2.54044	0.00756837	TRUE
TonsilT_1590	chr1:42623255-42623571	317	3.34385	0.630952					FALSE
TonsilT_1591	chr1:42638794-42639671	878	7.63918	1.34538	-2.44705	8.80688e-06	-2.48526	0.000179732	TRUE
TonsilT_1592	chr1:42642671-42642997	327	5.66628	1.52677					FALSE
TonsilT_1593	chr1:42763985-42764568	584	7.6848	0.205001	-4.77664	5.96126e-07	-4.01223	6.36345e-05	TRUE
TonsilT_1594	chr1:42785277-42786119	843	4.11548	0.986491	-1.98526	0.000982093	-1.94362	0.00456726	TRUE
TonsilT_1595	chr1:42800039-42801527	1489	37.7837	16.4816	-1.11986	3.03714e-05	-1.08523	0.000364605	TRUE	FOXJ3
TonsilT_1596	chr1:42810014-42810248	235	4.57305	2.2654					FALSE
TonsilT_1597	chr1:42845880-42846928	1049	4.92373	4.42522	-0.0485224	0.935636	-5.10431e-05	0.999922	FALSE	RIMKLA
TonsilT_1598	chr1:42921474-42922890	1417	48.4608	22.2301	-1.04446	6.50927e-05	-1.02201	0.000554794	TRUE	PPCS|ZMYND12
TonsilT_1599	chr1:42928497-42929251	755	115.77	55.2467	-0.986319	4.29422e-05	-0.980911	0.00032479	FALSE	CCDC30
TonsilT_1600	chr1:42995244-42995812	569	4.31415	0.514814					FALSE
TonsilT_1601	chr1:43043658-43043954	297	5.14601	1.87191					FALSE
TonsilT_1602	chr1:43123591-43124557	967	56.4465	32.4167	-0.723066	0.00199407	-0.7175	0.00431252	FALSE	PPIH
TonsilT_1603	chr1:43147389-43148397	1009	70.0995	42.6755	-0.631535	0.00404323	-0.629736	0.006852	FALSE	YBX1
TonsilT_1604	chr1:43148610-43148995	386	25.9998	15.8939	-0.597412	0.0862661	-0.62253	0.0681825	FALSE	YBX1
TonsilT_1605	chr1:43232224-43233454	1231	94.5267	57.9447	-0.628091	0.00256313	-0.61281	0.00582095	FALSE	C1orf50|LEPRE1
TonsilT_1606	chr1:43243622-43243779	158	8.3008	1.47549					FALSE	RP5-994D16.9
TonsilT_1607	chr1:43250621-43251847	1227	6.58418	3.4788	-0.836378	0.0257021	-0.852917	0.021762	FALSE
TonsilT_1608	chr1:43281879-43283417	1539	38.4967	18.4754	-0.966877	0.000119777	-0.966841	0.000553015	FALSE	ERMAP|CCDC23
TonsilT_1609	chr1:43311764-43312579	816	53.2631	29.9768	-0.743899	0.00279673	-0.743917	0.00494452	FALSE	ZNF691|RP11-342M1.3
TonsilT_1610	chr1:43379085-43379395	311	9.38187	3.4236	-1.34319	0.0153942	-1.26287	0.0314839	TRUE
TonsilT_1611	chr1:43388674-43389071	398	31.7717	13.4034	-1.181	0.000726864	-1.19871	0.000891384	TRUE
TonsilT_1612	chr1:43389530-43390760	1231	51.7263	25.9622	-0.916014	0.000127222	-0.908257	0.00055733	FALSE
TonsilT_1613	chr1:43396760-43397258	499	17.6426	4.33673	-1.92936	3.04883e-05	-1.92351	0.000179354	TRUE	SLC2A1
TonsilT_1614	chr1:43397375-43398270	896	29.2584	10.8828	-1.34309	1.43016e-05	-1.34426	5.38244e-05	TRUE	SLC2A1
TonsilT_1615	chr1:43408881-43409258	378	7.1148	0.633442					FALSE
TonsilT_1616	chr1:43410740-43411158	419	7.64059	2.21789	-1.54518	0.00952854	-1.82196	0.0176733	TRUE
TonsilT_1617	chr1:43418156-43418708	553	13.6378	2.28147	-2.35893	2.39098e-05	-2.17903	0.00112613	TRUE
TonsilT_1618	chr1:43423511-43425032	1522	51.2664	33.9975	-0.511545	0.0152232	-0.494353	0.0238572	FALSE	SLC2A1-AS1|SLC2A1
TonsilT_1619	chr1:43500353-43500822	470	5.0032	0.438989					FALSE
TonsilT_1620	chr1:43533805-43534225	421	8.09917	1.3282	-2.34705	0.000298046	-2.179	0.00586092	TRUE
TonsilT_1621	chr1:43539201-43539784	584	6.69464	2.41106	-1.38095	0.00700745	-1.43272	0.0069374	TRUE
TonsilT_1622	chr1:43637647-43638679	1033	34.6251	17.5388	-0.906253	0.000596068	-0.921962	0.000977226	FALSE	EBNA1BP2|WDR65
TonsilT_1623	chr1:43686896-43687366	471	6.46931	0					FALSE
TonsilT_1624	chr1:43692573-43693453	881	5.6313	1.40516	-1.94836	0.000272548	-1.85943	0.0013518	TRUE
TonsilT_1625	chr1:43705197-43705501	305	4.97322	0.371828					FALSE
TonsilT_1626	chr1:43739904-43740519	616	6.41906	0.140591	-5.34627	8.73993e-07	-3.78467	0.000113698	TRUE
TonsilT_1627	chr1:43761485-43761790	306	4.03576	0.205937					FALSE
TonsilT_1628	chr1:43814532-43815539	1008	14.6981	6.56856	-1.02922	0.465384	-0.858934	0.224126	FALSE
TonsilT_1629	chr1:43824044-43824915	872	65.0768	35.2584	-0.791724	0.000521338	-0.784763	0.00112533	FALSE	CDC20|RP1-92O14.3
TonsilT_1630	chr1:43832719-43834336	1618	22.918	18.2371	-0.227939	0.358384	-0.225396	0.348289	FALSE	ELOVL1
TonsilT_1631	chr1:43855134-43856013	880	27.7242	18.2936	-0.513059	0.0644691	-0.486206	0.07375	FALSE	SZT2|MED8
TonsilT_1632	chr1:43880274-43880652	379	7.41666	2.17757	-1.67203	0.00683773	-1.5544	0.0277796	TRUE
TonsilT_1633	chr1:43919044-43920636	1593	14.1619	9.56591	-0.495069	0.0682457	-0.487998	0.0620914	FALSE	HYI|HYI-AS1
TonsilT_1634	chr1:43994866-43995332	467	9.94206	4.48926	-0.974474	0.0390244	-0.958367	0.0423076	FALSE	PTPRF
TonsilT_1635	chr1:43996388-43997419	1032	4.82415	2.70767	-0.688585	0.162077	-0.657732	0.206512	FALSE	PTPRF
TonsilT_1636	chr1:44031199-44031668	470	2.81895	4.83243	0.962025	0.10834	0.675423	0.283187	FALSE
TonsilT_1637	chr1:44115425-44116423	999	96.8628	71.9829	-0.355134	0.0966596	-0.320651	0.14909	FALSE	KDM4A
TonsilT_1638	chr1:44172603-44173540	938	59.824	34.8463	-0.698337	0.00340995	-0.668416	0.00921691	FALSE	ST3GAL3|KDM4A-AS1
TonsilT_1639	chr1:44229112-44229530	419	6.4675	6.46971	0.110109	0.848412	0.0389621	0.942425	FALSE
TonsilT_1640	chr1:44255461-44256088	628	6.7488	3.39829	-0.895575	0.0579309	-0.87619	0.0546519	FALSE
TonsilT_1641	chr1:44297910-44298209	300	3.11626	11.6659	1.85114	0.00179342	1.82571	0.00924557	TRUE
TonsilT_1642	chr1:44301724-44302730	1007	10.1041	21.3847	1.17547	0.000181133	1.18772	0.000405603	TRUE
TonsilT_1643	chr1:44319091-44319613	523	3.52851	6.35144	1.06783	0.0741248	1.40754	0.028554	FALSE
TonsilT_1644	chr1:44329845-44330163	319	1.53099	3.61931					FALSE
TonsilT_1645	chr1:44344556-44344768	213	5.09348	0.813186					FALSE
TonsilT_1646	chr1:44399651-44400153	503	5.33699	4.79721	-0.0186876	0.97587	-0.00788518	0.988425	FALSE	ARTN
TonsilT_1647	chr1:44400499-44400701	203	8.31613	5.00444	-0.550335	0.412941	-0.51675	0.4543	FALSE	ARTN
TonsilT_1648	chr1:44401772-44402674	903	1.5688	6.19398	2.13193	7.53981e-05	2.10368	0.000759082	TRUE	ARTN
TonsilT_1649	chr1:44411944-44412890	947	65.6291	45.893	-0.436791	0.048818	-0.407929	0.0759451	FALSE	IPO13|RP11-7O11.3
TonsilT_1650	chr1:44435218-44435954	737	68.1808	38.5799	-0.732674	0.00235236	-0.718747	0.00494511	FALSE	DPH2
TonsilT_1651	chr1:44440055-44441048	994	51.6512	32.812	-0.568389	0.012683	-0.560168	0.0178044	FALSE	ATP6V0B
TonsilT_1652	chr1:44456912-44457896	985	20.5356	14.4763	-0.416067	0.154999	-0.382682	0.185074	FALSE	CCDC24
TonsilT_1653	chr1:44471206-44471803	598	6.06066	3.24487	-0.813937	0.0987672	-0.777413	0.0914399	FALSE
TonsilT_1654	chr1:44495289-44497150	1862	25.8869	12.4051	-0.975425	0.000132032	-0.959866	0.00052202	FALSE	SLC6A9
TonsilT_1655	chr1:44502126-44502716	591	4.91514	2.8328	-0.79495	0.145247	-0.993245	0.072666	FALSE	RP5-1198O20.4
TonsilT_1656	chr1:44513423-44513663	241	6.68517	2.96725					FALSE	RP5-1198O20.4
TonsilT_1657	chr1:44678486-44679706	1221	18.7514	9.91099	-0.833294	0.00458591	-0.812373	0.00744973	FALSE	DMAP1
TonsilT_1658	chr1:44683464-44683686	223	18.9414	7.34517	-1.2915	0.0131288	-1.26856	0.0186598	TRUE	DMAP1
TonsilT_1659	chr1:44703711-44704375	665	8.86764	0.921295	-3.14289	3.43979e-06	-2.82183	0.00075378	TRUE
TonsilT_1660	chr1:44771529-44772362	834	11.7055	2.34008	-2.2477	0.000441203	-2.16862	0.00143754	TRUE
TonsilT_1661	chr1:44783995-44784422	428	6.93361	1.29897					FALSE
TonsilT_1662	chr1:44820588-44821373	786	70.3066	40.2787	-0.72184	0.00255106	-0.704803	0.00666353	FALSE	ERI3
TonsilT_1663	chr1:44870686-44871319	634	5.42151	3.83586	-0.427191	0.427667	-0.283147	0.622396	FALSE	RNF220
TonsilT_1664	chr1:44871415-44872825	1411	4.59859	2.61771	-0.70006	0.0850151	-0.667058	0.0934639	FALSE	RNF220
TonsilT_1665	chr1:45060481-45061258	778	5.02006	1.08713	-2.07518	0.000749973	-1.96742	0.00813821	TRUE
TonsilT_1666	chr1:45097067-45098461	1395	31.1789	16.2019	-0.865665	0.00045652	-0.853796	0.000990966	FALSE	RNF220
TonsilT_1667	chr1:45118193-45119043	851	8.49198	3.87192	-1.05511	0.00995753	-1.0028	0.0173503	TRUE
TonsilT_1668	chr1:45130030-45130994	965	2.77862	9.41792	1.82505	3.65713e-05	1.80279	0.000253023	TRUE
TonsilT_1669	chr1:45139516-45140592	1077	98.5852	69.2018	-0.419436	0.051101	-0.407346	0.0650424	FALSE	C1orf228|TMEM53
TonsilT_1670	chr1:45162349-45163057	709	7.97257	0.670898	-3.44698	9.07458e-07	-3.02627	0.000255706	TRUE
TonsilT_1671	chr1:45173290-45174095	806	7.65441	3.19908	-1.13239	0.00782065	-1.10739	0.00930677	TRUE
TonsilT_1672	chr1:45180383-45181296	914	11.7844	3.74645	-1.53067	0.000119774	-1.55777	0.000280236	TRUE
TonsilT_1673	chr1:45187092-45188043	952	19.1947	14.1459	-0.334559	0.253016	-0.341573	0.218343	FALSE	RNU5F-1|C1orf228
TonsilT_1674	chr1:45188738-45189700	963	7.91117	4.46503	-0.762091	0.04434	-0.726396	0.0477752	FALSE	RNU5F-1|C1orf228
TonsilT_1675	chr1:45194994-45195192	199	20.132	7.16248	-1.4123	0.00709129	-1.38777	0.00938115	TRUE
TonsilT_1676	chr1:45196137-45197261	1125	32.5368	21.8091	-0.480031	0.055452	-0.47055	0.0628181	FALSE	RNU5D-1
TonsilT_1677	chr1:45204871-45205990	1120	28.1767	15.1347	-0.815811	0.00249265	-0.80616	0.00408815	FALSE	KIF2C
TonsilT_1678	chr1:45240697-45242230	1534	23.8744	14.0535	-0.676221	0.00832083	-0.667529	0.0123487	FALSE	RPS8|SNORD55|SNORD46|RP11-269F19.2|SNORD38A
TonsilT_1679	chr1:45249634-45250830	1197	6.27437	4.98305	-0.207163	0.6096	-0.147833	0.702662	FALSE
TonsilT_1680	chr1:45251656-45252513	858	14.6263	9.32216	-0.550747	0.0993045	-0.567825	0.0943658	FALSE
TonsilT_1681	chr1:45259355-45259681	327	6.01901	3.8193	-0.562656	0.371444	-0.651562	0.322765	FALSE
TonsilT_1682	chr1:45265392-45266307	916	92.1825	75.8135	-0.191158	0.376554	-0.170358	0.430089	FALSE	PLK3
TonsilT_1683	chr1:45272788-45274021	1234	44.6788	35.6328	-0.261356	0.309115	-0.210002	0.444363	FALSE	TCTEX1D4|BTBD19
TonsilT_1684	chr1:45275003-45275764	762	38.1765	35.1002	-0.0527299	0.864652	-0.0217572	0.946464	FALSE	BTBD19
TonsilT_1685	chr1:45275935-45276305	371	17.3502	31.2291	0.91596	0.00739256	0.945117	0.00722423	FALSE	BTBD19
TonsilT_1686	chr1:45279224-45279835	612	27.6938	19.1301	-0.448137	0.198989	-0.375812	0.308848	FALSE	BTBD19
TonsilT_1687	chr1:45284912-45286335	1424	23.4285	13.2167	-0.720336	0.0123898	-0.704331	0.0198542	FALSE	RNU5E-6P
TonsilT_1688	chr1:45301419-45302024	606	8.88456	5.88648	-0.580154	0.211614	-0.638508	0.18638	FALSE
TonsilT_1689	chr1:45308257-45309219	963	4.63219	1.96612	-1.0455	0.046525	-1.22946	0.0490478	TRUE	PTCH2
TonsilT_1690	chr1:45451803-45452632	830	48.1858	23.5592	-0.955233	0.000306449	-0.941623	0.000944021	FALSE	EIF2B3
TonsilT_1691	chr1:45476230-45477236	1007	16.4334	13.0152	-0.255404	0.414474	-0.232141	0.443261	FALSE	UROD|HECTD3
TonsilT_1692	chr1:45477459-45478121	663	27.5157	15.5461	-0.749318	0.0106528	-0.733372	0.0115193	FALSE	UROD|HECTD3
TonsilT_1693	chr1:45480202-45480442	241	24.0718	8.97343	-1.3053	0.00324839	-1.33249	0.00360289	TRUE	UROD
TonsilT_1694	chr1:45484285-45484764	480	6.84566	3.36975	-0.99079	0.0654919	-0.974195	0.0697036	FALSE
TonsilT_1695	chr1:45516153-45517629	1477	5.11596	1.48112	-1.70691	0.000194481	-1.73311	0.000485502	TRUE
TonsilT_1696	chr1:45581933-45582536	604	5.70059	1.58275	-1.72679	0.0036364	-1.66614	0.0134063	TRUE
TonsilT_1697	chr1:45671592-45672648	1057	16.1668	16.8557	0.156178	0.608576	0.152092	0.593457	FALSE	ZSWIM5
TonsilT_1698	chr1:45712250-45712884	635	3.08415	15.2887	2.41238	1.68431e-06	2.40933	4.35718e-05	TRUE
TonsilT_1699	chr1:45768953-45770091	1139	56.73	26.5795	-1.01282	2.31781e-05	-1.00887	0.000134693	TRUE
TonsilT_1700	chr1:45792107-45793322	1216	7.42758	3.77321	-0.889958	0.0146151	-0.878238	0.0151465	FALSE	HPDL
TonsilT_1701	chr1:45805157-45806378	1222	56.7242	35.7501	-0.578951	0.00987933	-0.567215	0.0175076	FALSE	TOE1|MUTYH
TonsilT_1702	chr1:45825525-45826139	615	4.352	1.13702	-1.90098	0.00270221	-1.93824	0.0123339	TRUE	snoU13
TonsilT_1703	chr1:45859654-45860393	740	3.16039	0.674667					FALSE
TonsilT_1704	chr1:45956402-45957371	970	110.174	68.7791	-0.597831	0.00476284	-0.586752	0.00939574	FALSE	TESK2
TonsilT_1705	chr1:45965453-45966249	797	113.266	67.435	-0.67083	0.00166646	-0.677353	0.00324304	FALSE	CCDC163P|MMACHC
TonsilT_1706	chr1:45978335-45978549	215	7.03828	3.45075					FALSE
TonsilT_1707	chr1:45986837-45988053	1217	26.4226	17.1677	-0.544911	0.0302914	-0.535376	0.0327857	FALSE	PRDX1
TonsilT_1708	chr1:46009195-46010266	1072	17.2161	7.39187	-1.15032	0.000472663	-1.15935	0.000963654	TRUE
TonsilT_1709	chr1:46016115-46017012	898	59.5199	27.6297	-1.04163	0.000182567	-0.987058	0.00152969	FALSE	AKR1A1
TonsilT_1710	chr1:46035666-46036243	578	8.63508	5.51501	-0.552337	0.245232	-0.623252	0.204716	FALSE
TonsilT_1711	chr1:46048953-46050876	1924	63.69	36.3505	-0.723603	0.000540884	-0.724253	0.00129229	FALSE	NASP
TonsilT_1712	chr1:46052152-46052392	241	19.3132	24.1873	0.396717	0.325162	0.328742	0.386086	FALSE
TonsilT_1713	chr1:46074497-46074754	258	5.73577	0.799708					FALSE	NASP
TonsilT_1714	chr1:46087130-46087391	262	5.90318	1.39494					FALSE
TonsilT_1715	chr1:46151724-46153334	1611	82.8562	50.2144	-0.641187	0.00103273	-0.641115	0.00166204	FALSE	TMEM69|GPBP1L1
TonsilT_1716	chr1:46153724-46154101	378	35.43	20.8343	-0.686739	0.0325567	-0.670888	0.0343975	FALSE	GPBP1L1|TMEM69
TonsilT_1717	chr1:46215856-46216825	970	44.1788	33.6239	-0.303307	0.188104	-0.300034	0.181962	FALSE	IPP
TonsilT_1718	chr1:46251208-46251663	456	8.17845	2.04472	-1.8626	0.00141634	-1.86338	0.00605592	TRUE	MAST2
TonsilT_1719	chr1:46268828-46269957	1130	19.0213	15.4969	-0.210008	0.472871	-0.190203	0.498004	FALSE	MAST2
TonsilT_1720	chr1:46328678-46329380	703	0.611767	8.65953	3.95434	2.91242e-07	3.80119	0.000121685	TRUE
TonsilT_1721	chr1:46330797-46331148	352	1.37357	4.12098					FALSE
TonsilT_1722	chr1:46336934-46337697	764	0.772098	5.9745	3.0626	1.01339e-05	2.91749	0.000688742	TRUE
TonsilT_1723	chr1:46347333-46347561	229	2.40869	5.75025					FALSE
TonsilT_1724	chr1:46378795-46379520	726	0.599121	14.0284	4.6931	2.66445e-09	4.32162	3.46907e-05	TRUE	MAST2
TonsilT_1725	chr1:46502578-46503180	603	7.79628	3.64369	-1.04403	0.0238786	-1.02503	0.0274904	TRUE
TonsilT_1726	chr1:46509101-46509614	514	8.51616	1.0756					FALSE
TonsilT_1727	chr1:46528361-46528748	388	5.41563	0.292287					FALSE
TonsilT_1728	chr1:46531113-46531542	430	10.9194	1.22339	-3.02077	1.87601e-05	-2.96227	0.00160241	TRUE
TonsilT_1729	chr1:46598084-46599335	1252	37.2948	33.9315	-0.0566614	0.834125	-0.0105852	0.969958	FALSE	PIK3R3|RP4-533D7.5
TonsilT_1730	chr1:46632086-46633381	1296	12.4268	3.51695	-1.76209	1.01663e-05	-1.80342	9.07536e-05	TRUE
TonsilT_1731	chr1:46645075-46645711	637	8.76043	4.81662	-0.78877	0.0624829	-0.793739	0.0594354	FALSE
TonsilT_1732	chr1:46650405-46651310	906	5.06507	17.7465	1.86686	3.32485e-06	1.89426	4.87784e-05	TRUE	TSPAN1
TonsilT_1733	chr1:46663605-46664529	925	37.3387	23.3161	-0.606061	0.0197294	-0.578162	0.0320832	FALSE	POMGNT1
TonsilT_1734	chr1:46668674-46669305	632	13.4684	4.89205	-1.38179	0.000577019	-1.33946	0.00106409	TRUE	LURAP1
TonsilT_1735	chr1:46689165-46689630	466	13.2841	4.13002	-1.59436	0.00133041	-1.55897	0.00394051	TRUE
TonsilT_1736	chr1:46712617-46713607	991	47.1039	24.2298	-0.868304	0.00027589	-0.866712	0.000542042	FALSE	RAD54L
TonsilT_1737	chr1:46751379-46752435	1057	2.69644	14.409	2.46699	2.01639e-07	2.52449	1.45618e-05	TRUE
TonsilT_1738	chr1:46767755-46768522	768	14.8837	8.27749	-0.718232	0.0562939	-0.674737	0.084576	FALSE	LRRC41|UQCRH
TonsilT_1739	chr1:46768594-46769605	1012	52.5374	35.1545	-0.493876	0.0279379	-0.495704	0.0325109	FALSE	UQCRH|LRRC41
TonsilT_1740	chr1:46799304-46799575	272	4.22781	0.526868					FALSE
TonsilT_1741	chr1:46806117-46807081	965	46.2381	35.5047	-0.318388	0.231692	-0.292354	0.299725	FALSE	NSUN4
TonsilT_1742	chr1:46813607-46814312	706	12.4307	8.40373	-0.475548	0.183368	-0.517156	0.129955	FALSE
TonsilT_1743	chr1:46859638-46860603	966	8.6556	3.53034	-1.22001	0.0403178	-1.29214	0.0202084	TRUE	FAAH
TonsilT_1744	chr1:46871885-46872387	503	4.24387	3.44753	-0.245831	0.672218	-0.220623	0.692865	FALSE	FAAH
TonsilT_1745	chr1:46907963-46908974	1012	10.3652	3.24652	-1.58971	0.000112275	-1.53158	0.000502379	TRUE
TonsilT_1746	chr1:46912429-46912812	384	6.50864	3.30542	-0.924933	0.238466	-1.1989	0.196164	FALSE
TonsilT_1747	chr1:46931937-46933057	1121	3.51654	3.33285	-0.0306776	0.957228	0.139353	0.810135	FALSE
TonsilT_1748	chr1:46942796-46943565	770	5.61805	4.10533	-0.37234	0.408644	-0.333172	0.418186	FALSE
TonsilT_1749	chr1:46954645-46955628	984	1.95633	3.47339	0.925328	0.0646068	0.981124	0.0452512	FALSE
TonsilT_1750	chr1:46993453-46994175	723	4.18904	3.39185	-0.233779	0.688317	-0.139088	0.814768	FALSE
TonsilT_1751	chr1:46998367-46999341	975	10.1091	8.93317	-0.129792	0.728235	-0.0984871	0.783566	FALSE
TonsilT_1752	chr1:47069512-47070278	767	50.6197	26.2524	-0.863153	0.00132696	-0.837359	0.00360726	FALSE	MKNK1
TonsilT_1753	chr1:47079566-47079870	305	16.7387	8.30908	-0.943468	0.0641673	-0.912672	0.103835	FALSE
TonsilT_1754	chr1:47081721-47082878	1158	20.9	11.5692	-0.780112	0.00574947	-0.758529	0.00821365	FALSE	MOB3C|MKNK1
TonsilT_1755	chr1:47133496-47134537	1042	18.7627	13.722	-0.377223	0.231857	-0.370922	0.258895	FALSE	TEX38|ATPAF1
TonsilT_1756	chr1:47141318-47142014	697	7.75333	1.08922	-2.69121	1.87243e-05	-2.69443	0.00108938	TRUE
TonsilT_1757	chr1:47184479-47185307	829	85.5329	55.8727	-0.529493	0.0163211	-0.515909	0.0266447	FALSE	EFCAB14
TonsilT_1758	chr1:47190755-47191255	501	15.7885	7.86273	-0.940523	0.015901	-0.886854	0.0234251	FALSE
TonsilT_1759	chr1:47639582-47639802	221	2.93302	3.38563					FALSE
TonsilT_1760	chr1:47640920-47641432	513	9.07465	4.67886	-0.900392	0.0653638	-0.824839	0.0965084	FALSE
TonsilT_1761	chr1:47644800-47645490	691	8.4405	6.63997	-0.262941	0.525565	-0.283004	0.453957	FALSE	LINC00853|CYP4A22-AS1
TonsilT_1762	chr1:47658454-47659052	599	8.78122	2.84508	-1.51375	0.00184489	-1.44068	0.00458197	TRUE
TonsilT_1763	chr1:47690694-47691015	322	3.33348	4.84751	0.704756	0.28208	0.702361	0.299526	FALSE	TAL1|RP1-18D14.7
TonsilT_1764	chr1:47696589-47696980	392	2.69961	4.11043	0.858948	0.211315	1.01381	0.181338	FALSE	TAL1
TonsilT_1765	chr1:47697094-47697632	539	2.22595	4.13469					FALSE	TAL1
TonsilT_1766	chr1:47728580-47728869	290	4.39046	3.81816					FALSE
TonsilT_1767	chr1:47754924-47755327	404	3.38751	5.54404	0.85931	0.148914	0.860949	0.1935	FALSE
TonsilT_1768	chr1:47779554-47780289	736	88.5716	70.3193	-0.254394	0.244617	-0.258159	0.240455	FALSE	STIL
TonsilT_1769	chr1:47799087-47800489	1403	39.4978	37.3173	-0.00875399	0.972623	0.00425741	0.986184	FALSE	CMPK1
TonsilT_1770	chr1:47854505-47854806	302	1.63336	3.21796					FALSE
TonsilT_1771	chr1:47882050-47882735	686	2.23506	3.07851	0.469181	0.491766	0.154552	0.847319	FALSE	FOXE3
TonsilT_1772	chr1:47898128-47898611	484	22.2988	19.3209	-0.115921	0.760921	-0.101096	0.788998	FALSE
TonsilT_1773	chr1:47902186-47902415	230	33.3692	33.0547	0.0188951	0.965547	0.0820789	0.842612	FALSE	FOXD2
TonsilT_1774	chr1:47902862-47903868	1007	50.8354	43.7321	-0.140459	0.533278	-0.138451	0.518111	FALSE
TonsilT_1775	chr1:47910228-47910822	595	4.99359	5.49036	0.236073	0.64203	0.238944	0.606498	FALSE
TonsilT_1776	chr1:47973535-47974226	692	1.60646	6.15938	2.11146	0.000761195	1.89589	0.00880944	TRUE
TonsilT_1777	chr1:47998918-47999291	374	2.23669	3.69352					FALSE
TonsilT_1778	chr1:48175093-48175628	536	0.911169	2.44473					FALSE
TonsilT_1779	chr1:48175870-48176559	690	4.32278	3.2642	-0.385633	0.47439	-0.344918	0.506528	FALSE
TonsilT_1780	chr1:48191769-48192438	670	4.51972	3.5357	-0.234465	0.661218	-0.245507	0.601667	FALSE
TonsilT_1781	chr1:48462910-48463971	1062	5.66297	4.25653	-0.323383	0.436257	-0.371524	0.330499	FALSE	TRABD2B
TonsilT_1782	chr1:48559396-48560063	668	13.7528	4.85917	-1.48096	0.000508975	-1.55521	0.000766093	TRUE
TonsilT_1783	chr1:48667743-48668315	573	4.04474	2.38042	-0.680172	0.252239	-0.667786	0.290064	FALSE
TonsilT_1784	chr1:48693215-48693985	771	11.2884	0.913289	-3.45781	5.47763e-07	-3.85989	0.000129726	TRUE	SLC5A9
TonsilT_1785	chr1:48702383-48703043	661	7.81001	1.77264	-2.13097	0.000231802	-2.30547	0.000928756	TRUE	SLC5A9
TonsilT_1786	chr1:48710784-48711238	455	4.34826	0.314963					FALSE
TonsilT_1787	chr1:48937313-48938213	901	82.9356	25.8607	-1.62466	7.1976e-05	-1.71676	2.51048e-05	TRUE	SPATA6
TonsilT_1788	chr1:48963812-48964523	712	9.75405	2.73402	-1.82763	0.00043126	-1.91282	0.00166536	TRUE
TonsilT_1789	chr1:49162625-49163152	528	4.28234	1.59578					FALSE
TonsilT_1790	chr1:49215818-49216093	276	5.06015	0					FALSE
TonsilT_1791	chr1:49242006-49243169	1164	27.0599	0.680671	-5.08849	5.39637e-12	-5.12248	2.56183e-06	TRUE	BEND5
TonsilT_1792	chr1:49259562-49260076	515	6.11458	0.620839					FALSE
TonsilT_1793	chr1:49613309-49613729	421	2.69227	0.284372					FALSE
TonsilT_1794	chr1:49646738-49647014	277	2.91867	0.454995					FALSE
TonsilT_1795	chr1:49796758-49797597	840	2.89113	0.693763					FALSE
TonsilT_1796	chr1:49938216-49938712	497	3.02765	0.877741					FALSE	AGBL4-IT1
TonsilT_1797	chr1:50167847-50168564	718	2.67185	0.157949					FALSE
TonsilT_1798	chr1:50211881-50212321	441	2.78818	0.846304					FALSE
TonsilT_1799	chr1:50229577-50229875	299	4.03057	1.05858					FALSE
TonsilT_1800	chr1:50260972-50261525	554	2.22031	0.432204					FALSE
TonsilT_1801	chr1:50391142-50391798	657	3.4748	0.59218					FALSE
TonsilT_1802	chr1:50445188-50445684	497	3.28033	0.703486					FALSE
TonsilT_1803	chr1:50575128-50576122	995	9.73018	1.07644	-3.06037	1.49137e-07	-3.00937	3.54013e-05	TRUE	ELAVL4
TonsilT_1804	chr1:50576263-50576641	379	5.92257	0.665085	-2.84641	0.00183002	-2.83346	0.00246477	TRUE
TonsilT_1805	chr1:50798548-50799712	1165	5.45953	4.86716	-0.0939931	0.82773	-0.0611896	0.880518	FALSE
TonsilT_1806	chr1:50814242-50814999	758	3.94789	2.02387	-0.91885	0.0953602	-0.880467	0.126932	FALSE
TonsilT_1807	chr1:50834189-50834571	383	3.82885	2.43879					FALSE
TonsilT_1808	chr1:50884405-50884786	382	0.898546	3.49236					FALSE
TonsilT_1809	chr1:50889378-50889616	239	1.88324	7.67086					FALSE	DMRTA2
TonsilT_1810	chr1:50889807-50889961	155	1.55967	8.587					FALSE	DMRTA2
TonsilT_1811	chr1:51077382-51077741	360	0.523121	4.86461					FALSE	FAF1
TonsilT_1812	chr1:51169797-51170033	237	8.59941	7.29729	-0.185211	0.762618	-0.258037	0.655233	FALSE
TonsilT_1813	chr1:51190004-51190651	648	3.63243	2.4599	-0.339523	0.607769	-0.119248	0.871075	FALSE
TonsilT_1814	chr1:51240488-51240769	282	6.64769	2.77579					FALSE
TonsilT_1815	chr1:51339063-51339772	710	5.59741	15.8351	1.56074	8.77347e-05	1.55383	0.000389979	TRUE
TonsilT_1816	chr1:51395049-51395700	652	2.27717	3.88162	0.809943	0.189655	0.655182	0.320308	FALSE
TonsilT_1817	chr1:51395706-51396393	688	1.52581	8.89838	2.62258	6.84875e-06	2.49916	0.000394157	TRUE
TonsilT_1818	chr1:51401546-51402335	790	1.89854	5.51279	1.66516	0.0404574	1.29548	0.101364	FALSE
TonsilT_1819	chr1:51425170-51426481	1312	54.3543	32.4927	-0.670724	0.00271556	-0.659434	0.00646989	FALSE	FAF1|CDKN2C
TonsilT_1820	chr1:51433709-51436167	2459	35.6192	32.4806	-0.0597225	0.783647	-0.0540529	0.792634	FALSE	CDKN2C
TonsilT_1821	chr1:51442124-51444769	2646	8.87414	8.75646	0.0708133	0.82293	0.0572825	0.854265	FALSE
TonsilT_1822	chr1:51655042-51655393	352	7.06233	3.32874	-1.04563	0.103573	-0.881063	0.19068	FALSE	AL162430.1
TonsilT_1823	chr1:51657934-51658355	422	7.527	2.97446	-1.34387	0.0176154	-1.3628	0.0278144	TRUE
TonsilT_1824	chr1:51669121-51669589	469	1.62033	5.07438	1.66164	0.00683957	1.49523	0.0325193	TRUE
TonsilT_1825	chr1:51680471-51681039	569	4.70934	0.824874	-2.33691	0.00072489	-2.23545	0.00624715	TRUE
TonsilT_1826	chr1:51700801-51701026	226	19.0432	21.7857	0.324182	0.481977	0.425534	0.336197	FALSE	RP11-296A18.3|RNF11
TonsilT_1827	chr1:51701407-51702813	1407	46.5865	35.7824	-0.307126	0.137926	-0.300243	0.140102	FALSE	RP11-296A18.3|RNF11
TonsilT_1828	chr1:51762328-51763109	782	8.61957	4.39682	-0.919227	0.0245263	-0.820199	0.0445871	FALSE	TTC39A
TonsilT_1829	chr1:51796013-51796545	533	1.78827	3.04674					FALSE	TTC39A
TonsilT_1830	chr1:51887687-51887978	292	11.5732	4.43374	-1.34785	0.012844	-1.37411	0.0161799	TRUE	EPS15
TonsilT_1831	chr1:51895212-51895820	609	4.40578	1.6656	-1.38877	0.0204051	-1.38534	0.0463444	TRUE
TonsilT_1832	chr1:51899313-51899775	463	3.09235	3.59253	0.363653	0.573316	0.31071	0.648752	FALSE
TonsilT_1833	chr1:51953278-51953750	473	1.48062	5.87743	2.22034	0.00821662	3.11052	0.00407412	TRUE
TonsilT_1834	chr1:51966928-51967553	626	2.13003	6.62458	1.82664	0.00202512	1.94212	0.00362281	TRUE
TonsilT_1835	chr1:51970649-51971198	550	2.04874	10.8763	2.48902	1.91308e-05	2.43276	0.000628789	TRUE
TonsilT_1836	chr1:51972223-51972773	551	2.15655	5.57986	1.6115	0.0109396	2.23348	0.0112969	TRUE
TonsilT_1837	chr1:51977831-51978096	266	3.1632	4.88546					FALSE
TonsilT_1838	chr1:51978305-51978674	370	5.32923	3.04799					FALSE
TonsilT_1839	chr1:51983505-51985383	1879	22.4293	19.1093	-0.150895	0.519515	-0.147478	0.503793	FALSE	RP11-191G24.1|EPS15
TonsilT_1840	chr1:52014557-52015199	643	3.94149	0.357562					FALSE
TonsilT_1841	chr1:52034676-52036261	1586	6.2408	2.10031	-1.52416	0.000274578	-1.55426	0.000731069	TRUE
TonsilT_1842	chr1:52082406-52083351	946	54.6813	27.5666	-0.910042	0.000268919	-0.888874	0.00105661	FALSE	OSBPL9
TonsilT_1843	chr1:52088063-52088443	381	3.58133	0.148829					FALSE
TonsilT_1844	chr1:52194839-52195918	1080	59.5406	47.1262	-0.257046	0.225482	-0.240147	0.249732	FALSE	OSBPL9
TonsilT_1845	chr1:52200805-52201458	654	3.95703	3.31656	-0.0683776	0.916578	-0.271043	0.669141	FALSE
TonsilT_1846	chr1:52234365-52235288	924	5.36294	1.72499	-1.58255	0.00243858	-1.49453	0.00652669	TRUE
TonsilT_1847	chr1:52329075-52329495	421	5.33172	2.6001	-0.942897	0.104203	-0.975909	0.101758	FALSE
TonsilT_1848	chr1:52344095-52345053	959	92.7115	65.7985	-0.413733	0.0442865	-0.409992	0.0533181	FALSE	NRD1
TonsilT_1849	chr1:52345172-52345345	174	42.7788	17.8229	-1.2122	0.00365437	-1.21745	0.00465181	TRUE	NRD1
TonsilT_1850	chr1:52362399-52362817	419	6.00415	1.84545					FALSE
TonsilT_1851	chr1:52456012-52456784	773	11.8224	5.64204	-1.00973	0.011035	-0.984834	0.0196995	FALSE	RAB3B
TonsilT_1852	chr1:52467833-52468443	611	10.1314	4.69151	-1.04058	0.0151251	-0.988867	0.0235967	FALSE
TonsilT_1853	chr1:52498518-52499790	1273	28.2513	20.993	-0.353375	0.148238	-0.343068	0.155739	FALSE	RP11-91A18.4|KTI12
TonsilT_1854	chr1:52520700-52521210	511	24.0448	21.9645	-0.0230026	0.949302	-0.0185022	0.956133	FALSE	BTF3L4|TXNDC12
TonsilT_1855	chr1:52521701-52522664	964	58.5177	47.9618	-0.22197	0.333815	-0.201522	0.388661	FALSE	BTF3L4|TXNDC12
TonsilT_1856	chr1:52592976-52593398	423	2.50591	3.4628					FALSE
TonsilT_1857	chr1:52605532-52606009	478	1.94192	11.2825	2.67741	1.14447e-05	2.67403	0.00047175	TRUE
TonsilT_1858	chr1:52607366-52608694	1329	16.3523	16.0122	0.0379565	0.901526	0.0486303	0.861024	FALSE	ZFYVE9
TonsilT_1859	chr1:52761850-52762254	405	3.24266	1.43098					FALSE	ZFYVE9
TonsilT_1860	chr1:52831164-52832478	1315	58.1833	46.5353	-0.247653	0.226541	-0.241003	0.231433	FALSE	CC2D1B
TonsilT_1861	chr1:52869395-52870719	1325	40.1288	32.6095	-0.222276	0.365106	-0.19906	0.437296	FALSE	PRPF38A|ORC1
TonsilT_1862	chr1:52889434-52890322	889	24.0747	21.9461	-0.0587005	0.84696	-0.0545953	0.844068	FALSE
TonsilT_1863	chr1:52890577-52890835	259	7.60605	3.24122					FALSE
TonsilT_1864	chr1:53017668-53019528	1861	35.0281	27.1535	-0.290903	0.171083	-0.280236	0.188113	FALSE	ZCCHC11|RP11-25O10.2
TonsilT_1865	chr1:53033579-53034019	441	3.63514	0.80011					FALSE
TonsilT_1866	chr1:53035059-53035623	565	4.55994	0.264816					FALSE
TonsilT_1867	chr1:53067589-53068938	1350	13.8825	7.35161	-0.841087	0.00837636	-0.814231	0.0153234	FALSE	GPX7
TonsilT_1868	chr1:53079858-53080111	254	3.72641	1.28364					FALSE
TonsilT_1869	chr1:53098396-53099425	1030	22.9116	15.4243	-0.500105	0.0769015	-0.502672	0.0743691	FALSE	FAM159A
TonsilT_1870	chr1:53102355-53103440	1086	37.9147	13.0439	-1.45562	1.06161e-06	-1.46085	1.20378e-05	TRUE
TonsilT_1871	chr1:53125131-53125363	233	0.500552	3.31249					FALSE
TonsilT_1872	chr1:53151713-53152244	532	27.2257	22.9473	-0.193055	0.552406	-0.177734	0.567181	FALSE
TonsilT_1873	chr1:53163033-53164293	1261	12.1673	11.2326	-0.0339464	0.925433	0.0155863	0.965429	FALSE	SELRC1
TonsilT_1874	chr1:53168433-53169369	937	58.7506	39.7837	-0.487306	0.0573469	-0.4515	0.0977324	FALSE
TonsilT_1875	chr1:53191746-53192648	903	27.8372	18.5098	-0.518428	0.0544155	-0.508502	0.0534506	FALSE	ZYG11B
TonsilT_1876	chr1:53291634-53291853	220	3.43203	3.05665					FALSE
TonsilT_1877	chr1:53308070-53309294	1225	11.4389	11.981	0.148102	0.650972	0.15089	0.628274	FALSE	ZYG11A
TonsilT_1878	chr1:53332777-53333114	338	0.729698	4.65539					FALSE
TonsilT_1879	chr1:53370552-53371039	488	4.64696	0.293664					FALSE	ECHDC2
TonsilT_1880	chr1:53386867-53387790	924	35.4837	18.5991	-0.855419	0.0039195	-0.789828	0.0139478	FALSE	ECHDC2
TonsilT_1881	chr1:53392593-53393785	1193	17.7691	13.4376	-0.312983	0.256081	-0.317985	0.210801	FALSE	SCP2|ECHDC2|MIR1273F
TonsilT_1882	chr1:53480293-53481064	772	20.5236	12.4597	-0.632384	0.0351204	-0.63578	0.0305143	FALSE	SCP2
TonsilT_1883	chr1:53647380-53648161	782	5.08593	2.89222	-0.779085	0.161425	-0.731583	0.218638	FALSE
TonsilT_1884	chr1:53661997-53662959	963	29.2956	24.9584	-0.151837	0.560739	-0.154086	0.513303	FALSE	CPT2
TonsilT_1885	chr1:53685677-53686636	960	47.5632	40.0607	-0.16762	0.475028	-0.176737	0.435963	FALSE	C1orf123|RP5-1024G6.7
TonsilT_1886	chr1:53703856-53704721	866	34.7046	26.163	-0.326037	0.208685	-0.30633	0.223979	FALSE	RP5-1024G6.5|MAGOH
TonsilT_1887	chr1:53735595-53736673	1079	0.56525	9.18621	4.01705	5.0312e-09	3.81667	3.45346e-05	TRUE	LRP8
TonsilT_1888	chr1:53743796-53744384	589	3.89773	4.08888	0.111999	0.869612	0.3636	0.607213	FALSE
TonsilT_1889	chr1:53760076-53760676	601	3.48309	12.2649	1.95943	4.82651e-05	2.03197	0.000237369	TRUE
TonsilT_1890	chr1:53761473-53762488	1016	1.31367	7.57605	2.65578	1.9331e-06	2.89945	8.57682e-05	TRUE
TonsilT_1891	chr1:53771694-53772116	423	1.08717	3.89819					FALSE
TonsilT_1892	chr1:53774137-53774491	355	1.28164	12.6447	3.26486	4.719e-06	2.97353	0.000446287	TRUE
TonsilT_1893	chr1:53791617-53792435	819	40.8962	37.3932	-0.0416045	0.8771	-0.0404996	0.870539	FALSE	RP4-784A16.5
TonsilT_1894	chr1:53792825-53793240	416	18.6037	16.9544	-0.0699233	0.863313	-0.0855536	0.818144	FALSE	RP4-784A16.5|LRP8
TonsilT_1895	chr1:53793381-53794188	808	26.4325	25.394	0.0263351	0.932661	0.0140356	0.962282	FALSE	RP4-784A16.5|LRP8
TonsilT_1896	chr1:53833290-53834189	900	7.43277	2.18581	-1.63153	0.000357063	-1.59368	0.000978621	TRUE	RP11-117D22.2
TonsilT_1897	chr1:53851571-53852043	473	1.03253	4.46203					FALSE
TonsilT_1898	chr1:53858821-53859607	787	3.62093	2.41974	-0.405761	0.484571	-0.541887	0.342368	FALSE
TonsilT_1899	chr1:53875814-53876093	280	1.86353	15.9811	3.23935	1.3743e-05	3.30549	0.00053412	TRUE
TonsilT_1900	chr1:53878693-53879709	1017	7.14373	34.3722	2.37005	5.93175e-09	2.40568	9.08488e-07	TRUE
TonsilT_1901	chr1:53951208-53951566	359	4.72609	3.63282	-0.168478	0.811674	-0.101663	0.890007	FALSE
TonsilT_1902	chr1:54050859-54051315	457	5.72902	1.76446	-1.61652	0.0105985	-1.74539	0.0242661	TRUE
TonsilT_1903	chr1:54147409-54148354	946	1.5803	6.92261	2.17344	4.02731e-05	2.08842	0.000709022	TRUE
TonsilT_1904	chr1:54204470-54205272	803	2.17656	13.2262	2.6301	6.61521e-07	2.78411	6.43243e-05	TRUE
TonsilT_1905	chr1:54303644-54304472	829	84.9714	69.5803	-0.211891	0.328275	-0.199439	0.359068	FALSE	NDC1
TonsilT_1906	chr1:54326561-54327083	523	4.87831	2.74945	-0.808376	0.137241	-0.86784	0.108493	FALSE
TonsilT_1907	chr1:54355189-54356367	1179	23.9022	21.1577	-0.0907982	0.762774	-0.119571	0.680645	FALSE	YIPF1|DIO1
TonsilT_1908	chr1:54384863-54385316	454	1.619	2.51527					FALSE
TonsilT_1909	chr1:54410993-54412411	1419	50.1157	37.4487	-0.339002	0.100529	-0.337058	0.101077	FALSE	LRRC42|HSPB11
TonsilT_1910	chr1:54425210-54425801	592	4.59402	3.05178	-0.473534	0.378927	-0.472453	0.345772	FALSE
TonsilT_1911	chr1:54452143-54452524	382	4.11858	0.540117					FALSE
TonsilT_1912	chr1:54518394-54519483	1090	121.692	102.918	-0.162898	0.402619	-0.160871	0.378068	FALSE	TCEANC2|MIR4781|TMEM59
TonsilT_1913	chr1:54535586-54536089	504	8.01064	4.66266	-0.703185	0.14214	-0.683901	0.138274	FALSE
TonsilT_1914	chr1:54547351-54547787	437	3.5126	2.92306	-0.267415	0.70058	-0.159304	0.8306	FALSE
TonsilT_1915	chr1:54587298-54587750	453	7.17018	3.27844	-1.13051	0.0408934	-1.1574	0.0358558	TRUE
TonsilT_1916	chr1:54665367-54666234	868	57.3086	48.7312	-0.150387	0.539401	-0.128193	0.606977	FALSE	MRPL37|CYB5RL|RP11-446E24.4
TonsilT_1917	chr1:54746250-54746531	282	9.19394	0					FALSE
TonsilT_1918	chr1:54748861-54749102	242	13.4017	1.69188	-3.11948	0.000185489	-3.08754	0.00164557	TRUE
TonsilT_1919	chr1:54750646-54751185	540	22.222	0.802111	-4.57195	3.75385e-09	-4.92376	3.44231e-05	TRUE	RP5-997D24.3
TonsilT_1920	chr1:54752904-54753330	427	24.8355	2.81437	-3.04886	6.88935e-08	-2.98988	2.16498e-05	TRUE
TonsilT_1921	chr1:54775957-54776593	637	5.17451	0.637891	-2.90274	5.21913e-05	-2.70159	0.00140796	TRUE
TonsilT_1922	chr1:54778507-54778841	335	4.0731	0.884014					FALSE
TonsilT_1923	chr1:54803657-54803905	249	5.97719	2.36576					FALSE
TonsilT_1924	chr1:54821672-54823055	1384	14.4285	8.87353	-0.634619	0.0449518	-0.588759	0.0763143	FALSE	SSBP3
TonsilT_1925	chr1:54838552-54838975	424	4.61482	0					FALSE
TonsilT_1926	chr1:54842166-54842649	484	7.83536	2.03399					FALSE
TonsilT_1927	chr1:54864679-54865230	552	1.0235	4.56517	2.39402	0.001893	2.44096	0.00866013	TRUE
TonsilT_1928	chr1:54871756-54873532	1777	21.5237	19.8526	-0.0444858	0.870752	-0.0264582	0.922787	FALSE	SSBP3
TonsilT_1929	chr1:54879083-54879340	258	8.04788	1.91062					FALSE	SSBP3
TonsilT_1930	chr1:54925250-54926477	1228	6.7466	2.04075	-1.61088	0.000598603	-1.53657	0.00304049	TRUE
TonsilT_1931	chr1:54940400-54941889	1490	7.61668	9.56782	0.436345	0.147073	0.420021	0.140532	FALSE
TonsilT_1932	chr1:54942775-54942984	210	10.992	6.78048	-0.585094	0.30018	-0.506545	0.379063	FALSE
TonsilT_1933	chr1:54946304-54946530	227	7.9958	1.3807					FALSE
TonsilT_1934	chr1:54953745-54955759	2015	12.2947	9.38694	-0.305681	0.259534	-0.281384	0.274567	FALSE
TonsilT_1935	chr1:54964626-54965957	1332	5.16407	2.58614	-0.896086	0.0307851	-0.882731	0.0363548	FALSE
TonsilT_1936	chr1:55007521-55008609	1089	8.32116	9.74671	0.288764	0.390002	0.301969	0.338025	FALSE	ACOT11
TonsilT_1937	chr1:55069869-55070811	943	4.78954	5.6657	0.388531	0.360157	0.341341	0.397695	FALSE
TonsilT_1938	chr1:55126408-55126788	381	0	4.63838					FALSE
TonsilT_1939	chr1:55137738-55138181	444	5.07755	3.41975	-0.401126	0.510688	-0.361438	0.557036	FALSE
TonsilT_1940	chr1:55181075-55182104	1030	28.495	19.788	-0.441651	0.0964407	-0.44211	0.0963349	FALSE	TTC4
TonsilT_1941	chr1:55229970-55230814	845	82.7197	64.4195	-0.274058	0.17984	-0.275033	0.164644	FALSE	PARS2
TonsilT_1942	chr1:55264505-55265292	788	2.27174	13.0124	2.59215	7.74758e-07	2.55382	4.86774e-05	TRUE
TonsilT_1943	chr1:55266472-55267575	1104	22.7466	22.8173	0.094888	0.740991	0.083299	0.760358	FALSE	TTC22
TonsilT_1944	chr1:55275995-55276542	548	4.60054	3.61288	-0.250108	0.662515	-0.288068	0.591486	FALSE
TonsilT_1945	chr1:55352306-55353476	1171	21.0702	20.9048	0.0672877	0.815158	0.0730421	0.779145	FALSE	RP11-67L3.5|RP11-67L3.4|DHCR24
TonsilT_1946	chr1:55410832-55411079	248	6.71377	3.41044					FALSE
TonsilT_1947	chr1:55416386-55416581	196	3.51143	5.07862					FALSE
TonsilT_1948	chr1:55461945-55462528	584	4.1264	4.83864	0.354166	0.517268	0.215891	0.693415	FALSE
TonsilT_1949	chr1:55487787-55488032	246	5.31153	3.55971					FALSE
TonsilT_1950	chr1:55606255-55606703	449	12.5537	8.84339	-0.408226	0.321183	-0.389777	0.304854	FALSE
TonsilT_1951	chr1:55616652-55617425	774	9.38055	2.57612	-1.81884	0.000104913	-1.83456	0.000362435	TRUE
TonsilT_1952	chr1:55666348-55667089	742	4.79818	0.825689	-2.41611	0.00027889	-2.28452	0.00553962	TRUE
TonsilT_1953	chr1:55668850-55669174	325	3.88216	4.17232	0.244874	0.756167	0.0222624	0.980841	FALSE
TonsilT_1954	chr1:55675039-55675437	399	2.91102	7.21618	1.391	0.013835	1.19607	0.0501423	FALSE
TonsilT_1955	chr1:55680411-55681614	1204	36.0242	32.574	-0.0677971	0.791105	-0.0586946	0.813551	FALSE	USP24
TonsilT_1956	chr1:55683193-55683603	411	27.4806	2.64018	-3.35909	4.01848e-08	-3.47656	2.39609e-05	TRUE	RP11-101C11.1
TonsilT_1957	chr1:55723596-55724169	574	8.53224	2.07722	-1.87915	0.000648856	-1.96994	0.00218138	TRUE
TonsilT_1958	chr1:55743035-55743705	671	8.01057	4.34478	-0.855445	0.0646735	-0.74142	0.133789	FALSE
TonsilT_1959	chr1:55929775-55930051	277	4.47128	0.722064					FALSE
TonsilT_1960	chr1:56106805-56107218	414	5.47893	1.84126	-1.46924	0.0200857	-1.37448	0.0501443	FALSE
TonsilT_1961	chr1:56681911-56682187	277	3.1998	0.830008					FALSE
TonsilT_1962	chr1:57043008-57043305	298	3.24339	0.401747					FALSE
TonsilT_1963	chr1:57110832-57111303	472	2.29854	2.81307	0.271541	0.707996	0.299306	0.68461	FALSE	PRKAA2|PPAP2B
TonsilT_1964	chr1:57174862-57175280	419	6.69695	4.02609	-0.596134	0.274637	-0.578848	0.272051	FALSE
TonsilT_1965	chr1:57286587-57287199	613	4.01036	4.00575	0.0731702	0.902562	0.123482	0.819576	FALSE	C1orf168
TonsilT_1966	chr1:57297236-57298058	823	6.12122	4.30442	-0.379942	0.405578	-0.469364	0.298381	FALSE
TonsilT_1967	chr1:57772953-57773455	503	3.62532	0.125282					FALSE	DAB1
TonsilT_1968	chr1:57889469-57889952	484	1.27024	3.54053					FALSE	DAB1
TonsilT_1969	chr1:58086272-58086616	345	3.36665	0.963358					FALSE
TonsilT_1970	chr1:58236533-58236948	416	3.80238	2.19981					FALSE
TonsilT_1971	chr1:58555567-58556108	542	5.86544	4.74544	-0.227891	0.683182	-0.165063	0.760826	FALSE
TonsilT_1972	chr1:58602100-58602770	671	11.8051	3.80473	-1.60424	0.000798291	-1.58809	0.00272725	TRUE
TonsilT_1973	chr1:58672546-58672960	415	1.18862	3.3777					FALSE
TonsilT_1974	chr1:58696946-58697487	542	1.31255	2.83043	1.16808	0.104475	1.15832	0.141496	FALSE
TonsilT_1975	chr1:58715440-58716447	1008	3.37253	14.299	2.2159	6.3091e-07	2.19141	1.86969e-05	TRUE	DAB1
TonsilT_1976	chr1:58781668-58782549	882	0.893934	3.72138	2.08625	0.00101805	1.94628	0.0078683	TRUE
TonsilT_1977	chr1:58783340-58783648	309	1.87736	3.29309					FALSE
TonsilT_1978	chr1:58789911-58791144	1234	11.8118	6.9026	-0.707751	0.0250485	-0.685059	0.0313312	FALSE
TonsilT_1979	chr1:58791585-58791949	365	4.22749	5.84268	0.550073	0.344641	0.604448	0.295767	FALSE
TonsilT_1980	chr1:58803806-58803993	188	5.58381	1.43267					FALSE
TonsilT_1981	chr1:58829408-58829750	343	1.76389	3.90752					FALSE
TonsilT_1982	chr1:58845994-58846494	501	0.349188	7.02672	3.88582	1.7618e-05	3.78945	0.000177722	TRUE
TonsilT_1983	chr1:58857352-58858528	1177	9.69715	43.0541	2.26016	2.25322e-09	2.2607	6.50932e-07	TRUE
TonsilT_1984	chr1:58864266-58865292	1027	0.59387	7.79232	3.70071	4.45304e-08	3.53386	7.72769e-05	TRUE
TonsilT_1985	chr1:58888132-58888500	369	0.316067	7.10683	3.92195	4.31898e-05	3.64576	0.000148367	TRUE
TonsilT_1986	chr1:58981386-58981981	596	5.58358	3.92174	-0.374582	0.47439	-0.393339	0.412244	FALSE
TonsilT_1987	chr1:58990140-58990541	402	1.82842	3.32661					FALSE
TonsilT_1988	chr1:59011583-59012704	1122	95.712	85.143	-0.0909807	0.668649	-0.0795778	0.698536	FALSE	OMA1|DAB1
TonsilT_1989	chr1:59039305-59039920	616	3.68511	7.42772	1.04975	0.0245528	1.14318	0.0243063	TRUE
TonsilT_1990	chr1:59042028-59042351	324	4.15102	3.67523					FALSE
TonsilT_1991	chr1:59089902-59090428	527	2.72853	0.606703					FALSE
TonsilT_1992	chr1:59115310-59115673	364	3.88193	3.0246	-0.307822	0.670806	-0.380398	0.587034	FALSE
TonsilT_1993	chr1:59118146-59118587	442	10.896	11.4918	0.125523	0.777514	0.127983	0.746343	FALSE
TonsilT_1994	chr1:59165215-59166125	911	44.6376	39.3197	-0.114321	0.67382	-0.0817156	0.774622	FALSE	MYSM1
TonsilT_1995	chr1:59183625-59184573	949	5.09129	4.82953	-0.0480727	0.92397	0.0324171	0.949461	FALSE
TonsilT_1996	chr1:59205598-59206044	447	4.97681	4.22135	-0.0772073	0.902227	-0.0405991	0.945379	FALSE
TonsilT_1997	chr1:59220124-59221513	1390	4.42624	2.95173	-0.539604	0.176355	-0.561264	0.134989	FALSE
TonsilT_1998	chr1:59238933-59239453	521	7.44854	4.7131	-0.563727	0.246679	-0.480357	0.300719	FALSE
[truncated: 89,224 more rows]
