# Supplementary material for: Mapping effector genes at lupus GWAS loci using promoter Capture-C in follicular helper T cells
Source: Nat Commun. 2020 Jul 3;11:3294. doi: 10.1038/s41467-020-17089-5 (PMC7335045; doi:10.1038/s41467-020-17089-5)
Supplement: Supplementary file 5 — Supplementary Dataset 2 [file 41467_2020_17089_MOESM5_ESM.xlsx]

## Sheet: ST2_AFFY_microarray
Supplementary Data 2. Affymetrix microarray gene expression.
#%result_name=Analysis_3
#%array_type=Clariom_S_Human
#%annotation=Clariom_S_Human.na36.hg38.transcript.csv
#%comparison=NAIVE vs TFH
ID	NAIVE Avg (log2)	TFH Avg (log2)	NAIVE Standard Deviation	TFH Standard Deviation	NAIVE Expressed	TFH Expressed	Fold Change	P-val	FDR P-val	Expressed in Both Conditions	Public Gene IDs	Gene Symbol	Description	Chromosome	Strand	Group	Start	Stop
TC0100006437.hg.1	5.24	5.05	0.46	0.37	T	T	1.15	0.4899	0.7271	T	NM_001005484; ENST00000335137; OTTHUMT00000003223; uc001aal.1	OR4F5	olfactory receptor, family 4, subfamily F, member 5	chr1	+	Coding	69091	70008
TC0100006476.hg.1	6.07	6.27	0.13	0.25	T	T	-1.15	0.3683	0.6308	T	NM_152486; ENST00000341065; ENST00000342066; ENST00000420190; ENST00000437963; ENST00000455979; ENST00000464948; ENST00000466827; ENST00000474461; ENST00000478729; ENST00000616016; ENST00000616125; ENST00000617307; ENST00000618181; ENST00000618323; ENST00000618779; ENST00000620200; ENST00000622503; BC024295; BC033213; OTTHUMT00000097860; OTTHUMT00000097862; OTTHUMT00000097863; OTTHUMT00000097865;…	SAMD11	sterile alpha motif domain containing 11	chr1	+	Multiple_Complex	924880	944581
TC0100006479.hg.1	7.67	7.87	0.13	0.25	T	T	-1.14	0.202	0.465	T	NM_198317; ENST00000338591; ENST00000463212; ENST00000466300; ENST00000481067; ENST00000622660; OTTHUMT00000097875; OTTHUMT00000097877; OTTHUMT00000097878; OTTHUMT00000097931	KLHL17	kelch-like family member 17	chr1	+	Multiple_Complex	960587	965719
TC0100006480.hg.1	7.03	7.21	0.04	0.28	T	T	-1.13	0.8164	0.9195	T	NM_001160184; NM_032129; ENST00000379407; ENST00000379409; ENST00000379410; ENST00000480267; ENST00000491024; BC101386; BC101387; OTTHUMT00000097940; OTTHUMT00000097941; OTTHUMT00000097942; OTTHUMT00000473255; OTTHUMT00000473256	PLEKHN1	pleckstrin homology domain containing, family N member 1	chr1	+	Multiple_Complex	966497	975865
TC0100006483.hg.1	10.11	10.89	0.21	1.09	T	T	-1.72	0.0649	0.2527	T	NM_005101; ENST00000379389; ENST00000624652; ENST00000624697; BC009507; OTTHUMT00000097989; OTTHUMT00000479384; OTTHUMT00000479385	ISG15	ISG15 ubiquitin-like modifier	chr1	+	Multiple_Complex	1001138	1014541
TC0100006486.hg.1	7.36	7.36	0.04	0.15	T	T	1	0.7182	0.8653	T	NM_001305275; NM_198576; ENST00000379370; ENST00000419249; ENST00000461111; ENST00000466223; ENST00000469403; ENST00000477585; ENST00000478677; ENST00000479707; ENST00000492947; ENST00000620552; OTTHUMT00000097990; OTTHUMT00000097991; OTTHUMT00000097992; OTTHUMT00000097993; OTTHUMT00000097994; OTTHUMT00000097995; OTTHUMT00000097996; OTTHUMT00000097997; OTTHUMT00000099680	AGRN	agrin	chr1	+	Multiple_Complex	1020123	1056119
TC0100006490.hg.1	5.32	5.43	0.21	0.11	T	T	-1.08	0.4853	0.724	T	NR_038869; ENST00000416774	LINC01342	long intergenic non-protein coding RNA 1342	chr1	+	NonCoding	1137017	1144056
TC0100006492.hg.1	7.07	7.06	0.37	0.33	T	T	1.01	0.7164	0.8645	T	NM_001130045; NM_153254; ENST00000379288; ENST00000379289; ENST00000379290; ENST00000460998; ENST00000486379; ENST00000506177; ENST00000514695; BC126152; BC126154; OTTHUMT00000002420; OTTHUMT00000002421; OTTHUMT00000002422; OTTHUMT00000002423; OTTHUMT00000367063; OTTHUMT00000367064; uc001acy.2	TTLL10	tubulin tyrosine ligase-like family member 10	chr1	+	Multiple_Complex	1173884	1197935
TC0100006494.hg.1	6.21	6.57	0.05	0.21	T	T	-1.28	0.1565	0.4067	T	NM_080605; ENST00000379198; OTTHUMT00000005071	B3GALT6	UDP-Gal:betaGal beta 1,3-galactosyltransferase 6	chr1	+	Coding	1232249	1235041
TC0100006497.hg.1	5.65	4.89	0.01	0.2	T	T	1.69	0.006	0.0598	T	NM_001130413; NR_037668; ENST00000325425; ENST00000338555; ENST00000379099; ENST00000379101; ENST00000379116; ENST00000400928; ENST00000467651; ENST00000470022; ENST00000616713; BC125074; BC125075; OTTHUMT00000005800; OTTHUMT00000005801; OTTHUMT00000005802; OTTHUMT00000005804; OTTHUMT00000352308; OTTHUMT00000352309; OTTHUMT00000407296	SCNN1D	sodium channel, non voltage gated 1 delta subunit	chr1	+	Multiple_Complex	1280436	1292029
TC0100006499.hg.1	6.63	6.61	0.14	0.22	T	T	1.01	0.8595	0.9407	T	NM_153339; ENST00000379031; ENST00000463758; ENST00000467712; ENST00000470520; ENST00000493657; BC034304; OTTHUMT00000009438; OTTHUMT00000009439; OTTHUMT00000009440; OTTHUMT00000009441; OTTHUMT00000009442	PUSL1	pseudouridylate synthase-like 1	chr1	+	Multiple_Complex	1308567	1311677
TC0100006501.hg.1	6.15	6.28	0.34	0.19	T	T	-1.09	0.3742	0.6363	T	NM_001029885; ENST00000343938; ENST00000464957; ENST00000488011; OTTHUMT00000008742; OTTHUMT00000008743; OTTHUMT00000008744	CPTP	ceramide-1-phosphate transfer protein	chr1	+	Multiple_Complex	1324756	1328897
TC0100006502.hg.1	5.36	5.23	0.68	0.22	T	T	1.09	0.6337	0.8188	T	NM_152228; ENST00000339381; OTTHUMT00000008493	TAS1R3	taste receptor, type 1, member 3	chr1	+	Coding	1331314	1335306
TC0100006514.hg.1	4.74	4.78	0.08	0.09	F	F	-1.03	0.697	0.8542	F	NM_001146685; ENST00000378821; OTTHUMT00000331012; uc010nyp.2	TMEM88B	transmembrane protein 88B	chr1	+	Multiple_Complex	1426128	1427787
TC0100006516.hg.1	5.33	5.04	0.19	0.37	T	T	1.23	0.2884	0.5567	T	NM_022834; NM_199121; ENST00000338660; ENST00000471398; ENST00000476993; ENST00000495558; BC059409; OTTHUMT00000008291; OTTHUMT00000008292; OTTHUMT00000008293; OTTHUMT00000008294	VWA1	von Willebrand factor A domain containing 1	chr1	+	Coding	1434861	1442882
TC0100006517.hg.1	4.03	4.08	0.2	0.13	T	T	-1.03	0.9486	0.9802	T	NM_001039211; ENST00000378785; ENST00000475091; ENST00000484537; OTTHUMT00000001279; OTTHUMT00000099686; OTTHUMT00000100304; uc001aft.2	ATAD3C	ATPase family, AAA domain containing 3C	chr1	+	Multiple_Complex	1449689	1470158
TC0100006524.hg.1	7.84	7.53	0.34	0.19	T	T	1.24	0.2245	0.4915	T	NM_001170686; NM_001170687; NM_001170688; NM_001170689; NM_080875; NR_033183; ENST00000355826; ENST00000378708; ENST00000378712; ENST00000463492; ENST00000464570; ENST00000467597; ENST00000470373; ENST00000473511; ENST00000477990; ENST00000479659; ENST00000483015; ENST00000486072; ENST00000487053; ENST00000489635; ENST00000502470; ENST00000503789; ENST00000504599; ENST00000505370; ENST00000505820…	MIB2	mindbomb E3 ubiquitin protein ligase 2	chr1	+	Multiple_Complex	1615415	1630610
TC0100006540.hg.1	5.51	5.81	0.05	0.36	T	T	-1.24	0.1033	0.3234	T	NM_138705; ENST00000307786; ENST00000378604; ENST00000462293; ENST00000482402; OTTHUMT00000002778; OTTHUMT00000002779; OTTHUMT00000002780; OTTHUMT00000276929; uc001aih.1	CALML6	calmodulin-like 6	chr1	+	Multiple_Complex	1914827	1917296
TC0100006548.hg.1	3.59	3.82	0.05	0.17	F	F	-1.17	0.1597	0.4115	F	NM_000815; ENST00000378585; BC033801; OTTHUMT00000098493	GABRD	gamma-aminobutyric acid (GABA) A receptor, delta	chr1	+	Coding	2019324	2030753
TC0100006550.hg.1	7.24	8.75	0.67	0.24	T	T	-2.84	0.0012	0.0216	T	NM_001033581; NM_001033582; NM_001242874; NM_002744; ENST00000378567; ENST00000400920; ENST00000400921; ENST00000419838; ENST00000461106; ENST00000461465; ENST00000466352; ENST00000466651; ENST00000468310; ENST00000470511; ENST00000470596; ENST00000470986; ENST00000471018; ENST00000472017; ENST00000478770; ENST00000479263; ENST00000479566; ENST00000481140; ENST00000482686; ENST00000484419; ENST00…	PRKCZ	protein kinase C, zeta	chr1	+	Multiple_Complex	2050470	2185395
TC0100006565.hg.1	9	6.37	0.31	0.19	T	T	6.2	1.95e-06	0.0003	T	NM_003036; ENST00000378536; ENST00000478223; ENST00000507179; ENST00000508416; OTTHUMT00000004070; OTTHUMT00000100293; OTTHUMT00000366271; OTTHUMT00000366272	SKI	SKI proto-oncogene	chr1	+	Multiple_Complex	2228695	2310213
TC0100006571.hg.1	5.94	4.93	0.01	0.12	T	T	2.02	0.0008	0.0168	T	hsa_circ_0000009; kerlabu.aAug10-unspliced	SKI; kerlabu	Memczak2013 ALT_ACCEPTOR, ALT_DONOR, coding, INTERNAL, intronic best transcript NM_003036; Transcript Identified by AceView	chr1	+	Multiple_Complex	2293975	2295038
TC0100006577.hg.1	11.33	12.08	0.18	0.23	T	T	-1.69	0.0089	0.0759	T	NM_007033; ENST00000306256; ENST00000378512; ENST00000378513; ENST00000378518; ENST00000443438; ENST00000462129; ENST00000488353; ENST00000493207; ENST00000605895; ENST00000630837; BC004965; OTTHUMT00000004061; OTTHUMT00000004062; OTTHUMT00000004063; OTTHUMT00000100284; OTTHUMT00000100285; OTTHUMT00000100286; OTTHUMT00000100287; OTTHUMT00000471016	RER1	retention in endoplasmic reticulum sorting receptor 1	chr1	+	Multiple_Complex	2391775	2405446
TC0100006587.hg.1	8.84	8.76	0.22	0.11	T	T	1.06	0.5364	0.7586	T	NM_001195736; NM_001195737; NM_001195738; NM_001195740; NM_152371; NR_036637; NR_036638; ENST00000378424; ENST00000378425; ENST00000378427; ENST00000419916; ENST00000444521; ENST00000464043; ENST00000465233; ENST00000474659; ENST00000476686; ENST00000477045; ENST00000481683; ENST00000484099; ENST00000493183; ENST00000498083; ENST00000537325; BC022547; OTTHUMT00000002401; OTTHUMT00000002402; OTTHU…	FAM213B	family with sequence similarity 213, member B	chr1	+	Multiple_Complex	2586460	2591469
TC0100006602.hg.1	5.06	5.04	0.11	0.26	T	T	1.01	0.7411	0.8778	T	NM_080431; ENST00000378404; BC029499; OTTHUMT00000001331	ACTRT2	actin-related protein T2	chr1	+	Coding	3021482	3022903
TC0100006604.hg.1	5.45	5.37	0.36	0.26	T	T	1.05	0.738	0.8761	T	NM_022114; NM_199454; ENST00000270722; ENST00000378389; ENST00000378391; ENST00000463591; ENST00000509860; ENST00000511072; ENST00000512462; ENST00000514189; ENST00000606170; ENST00000607632; BC161614; OTTHUMT00000001382; OTTHUMT00000001383; OTTHUMT00000001384; OTTHUMT00000001508; OTTHUMT00000099319; OTTHUMT00000367522; OTTHUMT00000367523; OTTHUMT00000367524; OTTHUMT00000471223; OTTHUMT00000471224	PRDM16	PR domain containing 16	chr1	+	Multiple_Complex	3069168	3438621
TC0100006613.hg.1	4.95	4.65	0.05	0.27	T	T	1.23	0.3048	0.5727	T	NM_014448; ENST00000378371; ENST00000378373; ENST00000378378; ENST00000418137; ENST00000445297; ENST00000464620; ENST00000485984; BC002681; BC051838; OTTHUMT00000001515; OTTHUMT00000001516; OTTHUMT00000001517; OTTHUMT00000001518; OTTHUMT00000001519; OTTHUMT00000324123; OTTHUMT00000324124; uc001aki.3; uc001akj.3	ARHGEF16	Rho guanine nucleotide exchange factor 16	chr1	+	Multiple_Complex	3454426	3481113
TC0100006619.hg.1	8.55	8.24	0.2	0.16	T	T	1.24	0.1829	0.4415	T	NM_182752; ENST00000344579; ENST00000378344; BC019034; OTTHUMT00000001466; OTTHUMT00000001467	TPRG1L	tumor protein p63 regulated 1-like	chr1	+	Multiple_Complex	3624992	3630130
TC0100006620.hg.1	3.97	3.95	0.16	0.1	T	T	1.01	0.7524	0.8842	T	NM_001126240; NM_001126241; NM_001126242; NM_001204184; NM_001204185; NM_001204186; NM_001204187; NM_001204188; NM_001204189; NM_001204190; NM_001204191; NM_001204192; NM_005427; ENST00000346387; ENST00000354437; ENST00000357733; ENST00000378280; ENST00000378285; ENST00000378288; ENST00000378290; ENST00000378295; ENST00000603362; ENST00000603364; ENST00000604074; ENST00000604194; ENST00000604479;…	TP73	tumor protein p73	chr1	+	Multiple_Complex	3652520	3736201
TC0100006623.hg.1	4.49	4.64	0.11	0.19	T	F	-1.11	0.43	0.6801	F	NM_152492; ENST00000294600; ENST00000462521; BC112108; BC112112; OTTHUMT00000009740; OTTHUMT00000009741	CCDC27	coiled-coil domain containing 27	chr1	+	Coding	3752398	3771645
TC0100006624.hg.1	7.12	6.58	0.12	0.42	T	T	1.46	0.106	0.3278	T	NM_001163724; NM_001288583; ENST00000444870; ENST00000452264; ENST00000561886; OTTHUMT00000009742; OTTHUMT00000009743; OTTHUMT00000431890	SMIM1	small integral membrane protein 1 (Vel blood group)	chr1	+	Multiple_Complex	3772761	3775982
TC0100006627.hg.1	8.38	8.31	0.27	0.29	T	T	1.05	0.709	0.8607	T	NM_001282669; NM_004402; NR_104222; ENST00000338895; ENST00000339350; ENST00000341385; ENST00000378206; ENST00000378209; ENST00000461150; ENST00000468793; ENST00000475969; ENST00000477548; ENST00000481945; ENST00000491998; ENST00000625756; BC048797; OTTHUMT00000009821; OTTHUMT00000009822; OTTHUMT00000009823; OTTHUMT00000009824; OTTHUMT00000009869; OTTHUMT00000009870; OTTHUMT00000009910; OTTHUMT00…	DFFB	DNA fragmentation factor, 40kDa, beta polypeptide (caspase-activated DNase)	chr1	+	Multiple_Complex	3857267	3885429
TC0100006650.hg.1	5.03	3.89	0.28	0.08	T	F	2.2	0.0005	0.0122	F	NM_001042478; NM_018836; ENST00000378190; ENST00000378191; ENST00000466761; OTTHUMT00000001542; OTTHUMT00000001543; OTTHUMT00000001645	AJAP1	adherens junctions associated protein 1	chr1	+	Multiple_Complex	4654732	4792536
TC0100006675.hg.1	13.27	12.87	0.14	0.25	T	T	1.32	0.1131	0.3403	T	NM_001199860; NM_001199861; NM_001199862; NM_001199863; NM_003636; NM_172130; ENST00000164247; ENST00000341524; ENST00000352527; ENST00000378083; ENST00000378092; ENST00000378097; ENST00000378111; ENST00000389632; ENST00000428161; ENST00000435937; ENST00000445501; ENST00000458166; ENST00000459822; ENST00000462676; ENST00000472700; ENST00000478098; ENST00000481789; ENST00000493807; ENST00000602612…	KCNAB2	potassium channel, voltage gated subfamily A regulatory beta subunit 2	chr1	+	Multiple_Complex	5991466	6101193
TC0100006681.hg.1	6.35	6.56	0.42	0.08	T	T	-1.15	0.4651	0.7078	T	NM_207396; ENST00000377939; ENST00000463453; ENST00000466994; ENST00000483336; ENST00000484435; ENST00000485539; ENST00000492476; ENST00000496329; ENST00000496676; OTTHUMT00000003215; OTTHUMT00000003216; OTTHUMT00000003217; OTTHUMT00000003669; OTTHUMT00000003670; OTTHUMT00000003680; OTTHUMT00000099312; OTTHUMT00000099313; OTTHUMT00000099314	RNF207	ring finger protein 207	chr1	+	Multiple_Complex	6205475	6221299
TC0100006682.hg.1	6.2	6.32	0.03	0.13	T	T	-1.09	0.7727	0.8955	T	NR_103534; BC030279	LINC00337	long intergenic non-protein coding RNA 337	chr1	+	Multiple_Complex	6236240	6239451
TC0100006683.hg.1	4.85	4.81	0.25	0.26	T	T	1.03	0.7347	0.8741	T	NM_001024598; ENST00000377898; OTTHUMT00000003716; uc009vly.2	HES3	hes family bHLH transcription factor 3	chr1	+	Coding	6244192	6245578
TC0100006689.hg.1	8.05	8.01	0.52	0.11	T	T	1.03	0.7137	0.863	T	NM_031475; ENST00000377828; ENST00000416731; ENST00000418286; ENST00000434576; ENST00000461727; ENST00000468561; ENST00000475228; ENST00000475479; ENST00000477679; ENST00000478323; ENST00000632142; ENST00000632593; ENST00000632803; ENST00000633239; ENST00000633651; OTTHUMT00000001887; OTTHUMT00000001929; OTTHUMT00000001930; OTTHUMT00000001931; OTTHUMT00000001932; OTTHUMT00000001933; OTTHUMT000000…	ESPN	espin	chr1	+	Multiple_Complex	6424788	6461370
TC0100006695.hg.1	5.74	5.49	0.11	0.12	T	T	1.19	0.2402	0.5091	T	NM_138697; NM_177540; ENST00000328191; ENST00000333172; ENST00000351136; ENST00000411823; ENST00000415267; BC136515; BC136516	TAS1R1	taste receptor, type 1, member 1	chr1	+	Coding	6555181	6579757
TC0100006696.hg.1	6.17	6.5	0.17	0.37	T	T	-1.26	0.1373	0.3777	T	NM_001278647; NM_001278648; NM_005341; ENST00000319084; ENST00000377674; ENST00000435905; ENST00000466813; ENST00000466941; ENST00000482360; ENST00000488936; ENST00000498342; ENST00000619514; BC013573; OTTHUMT00000004193; OTTHUMT00000004194; OTTHUMT00000004195; OTTHUMT00000004196; OTTHUMT00000004197; OTTHUMT00000004198; OTTHUMT00000004199; OTTHUMT00000004200	ZBTB48	zinc finger and BTB domain containing 48	chr1	+	Multiple_Complex	6579991	6589280
TC0100006698.hg.1	6.88	6.71	0.08	0.1	T	T	1.13	0.3937	0.6527	T	NM_153812; ENST00000377648; ENST00000495385; BC038516; OTTHUMT00000004201; OTTHUMT00000004202	PHF13	PHD finger protein 13	chr1	+	Multiple_Complex	6613685	6624033
TC0100006699.hg.1	6.1	6.1	0.28	0.27	T	T	-1	0.8111	0.9168	T	NM_001195752; NM_001195753; NM_138350; ENST00000054650; ENST00000307896; ENST00000377627; ENST00000472925; ENST00000480647; ENST00000484669; ENST00000484676; ENST00000487819; BC092427; OTTHUMT00000004203; OTTHUMT00000004204; OTTHUMT00000004205; OTTHUMT00000004206; OTTHUMT00000004207; OTTHUMT00000004208; OTTHUMT00000004209; OTTHUMT00000004210	THAP3	THAP domain containing, apoptosis associated protein 3	chr1	+	Multiple_Complex	6624865	6635586
TC0100006707.hg.1	12.59	12.84	0.25	0.19	T	T	-1.19	0.2293	0.4971	T	NM_001195563; NM_001242701; NM_015215; NR_038934; ENST00000303635; ENST00000461311; ENST00000461580; ENST00000467267; ENST00000467404; ENST00000470648; ENST00000472283; ENST00000473578; ENST00000476163; ENST00000476864; ENST00000482934; ENST00000486138; ENST00000490738; ENST00000490905; ENST00000495233; ENST00000557126; BC151835; OTTHUMT00000003588; OTTHUMT00000003589; OTTHUMT00000003590; OTTHUMT…	CAMTA1	calmodulin binding transcription activator 1	chr1	+	Multiple_Complex	6785324	7769706
TC0100006723.hg.1	7.5	7.83	0.12	0.3	T	T	-1.26	0.3504	0.6166	T	NM_004781; ENST00000054666; ENST00000470357; ENST00000487194; BC003570; BC005941; BC007050; OTTHUMT00000003625; OTTHUMT00000003626; OTTHUMT00000099330; uc001aol.3	VAMP3	vesicle associated membrane protein 3	chr1	+	Multiple_Complex	7771269	7781432
TC0100006725.hg.1	6.32	5.37	0.21	0.47	T	T	1.92	0.0444	0.2038	T	NM_001289861; NM_001289862; NM_001289863; NM_001289864; NM_016831; ENST00000361923; ENST00000377532; ENST00000377541; ENST00000463106; ENST00000473653; ENST00000494684; ENST00000602883; ENST00000613533; ENST00000614998; BC146781; OTTHUMT00000003606; OTTHUMT00000003607; OTTHUMT00000003608; OTTHUMT00000003609; OTTHUMT00000097956; OTTHUMT00000097957; OTTHUMT00000467520; uc001aon.3	PER3	period circadian clock 3	chr1	+	Multiple_Complex	7784320	7845180
TC0100006729.hg.1	14.34	15.06	0.12	0.2	T	T	-1.65	0.0087	0.0752	T	NM_001123377; NM_007262; ENST00000338639; ENST00000377488; ENST00000377491; ENST00000377493; ENST00000460192; ENST00000465354; ENST00000469225; ENST00000493373; ENST00000493678; ENST00000497113; BC008188; OTTHUMT00000003577; OTTHUMT00000003578; OTTHUMT00000003579; OTTHUMT00000003580; OTTHUMT00000003581; OTTHUMT00000003582; OTTHUMT00000003583; OTTHUMT00000003584; OTTHUMT00000003585; OTTHUMT0000000…	PARK7	parkinson protein 7	chr1	+	Multiple_Complex	7954291	7985505
TC0100006739.hg.1	5.49	4.99	0.63	0.22	T	T	1.42	0.1077	0.3308	T	NM_001080397; ENST00000289877; ENST00000471889; ENST00000481265; ENST00000497660; OTTHUMT00000001245; OTTHUMT00000004896; OTTHUMT00000004899; uc001apb.3	SLC45A1	solute carrier family 45, member 1	chr1	+	Multiple_Complex	8317826	8344167
TC0100006755.hg.1	15.05	15.12	0.42	0.22	T	T	-1.05	0.5065	0.7385	T	hsa_circ_0000013	ENO1	Memczak2013 ANTISENSE, coding, INTERNAL, UTR3 best transcript NM_001428	chr1	+	NonCoding	8861178	8861331
TC0100006761.hg.1	5.23	4.95	0.03	0.17	T	T	1.21	0.2009	0.4639	T	NM_001215; NM_001270500; NM_001270501; NM_001270502; ENST00000377436; ENST00000377442; ENST00000377443; ENST00000476083; ENST00000480186; ENST00000549778; BC034350; OTTHUMT00000004911; OTTHUMT00000004912; OTTHUMT00000004913; OTTHUMT00000407378; OTTHUMT00000407379; OTTHUMT00000407380	CA6	carbonic anhydrase VI	chr1	+	Multiple_Complex	8945834	8975092
TC0100006771.hg.1	7.92	9.12	0.13	0.28	T	T	-2.3	0.0009	0.0183	T	NM_001282587; NM_004285; ENST00000377403; ENST00000495451; ENST00000602477; BC081559; OTTHUMT00000004928; OTTHUMT00000004929; OTTHUMT00000467543	H6PD	hexose-6-phosphate dehydrogenase (glucose 1-dehydrogenase)	chr1	+	Multiple_Complex	9234775	9271337
TC0100006773.hg.1	9.37	12.02	0.47	0.16	T	T	-6.25	2.8e-06	0.0004	T	NM_025106; ENST00000328089; ENST00000357898; ENST00000377399; ENST00000450402; BC015711; OTTHUMT00000003727; OTTHUMT00000003728; OTTHUMT00000303969; OTTHUMT00000303970	SPSB1	splA/ryanodine receptor domain and SOCS box containing 1	chr1	+	Multiple_Complex	9292880	9369532
TC0100006781.hg.1	7.9	6.95	1.27	0.31	T	T	1.93	0.0626	0.2475	T	NM_032315; ENST00000302692; BC004991; BC073135; OTTHUMT00000003851	SLC25A33	solute carrier family 25 (pyrimidine nucleotide carrier), member 33	chr1	+	Multiple_Complex	9539469	9585179
TC0100006784.hg.1	7.54	7.34	0.48	0.17	T	T	1.15	0.5881	0.7924	T	NM_001010866; NM_001130924; ENST00000340305; ENST00000340381; ENST00000416541; ENST00000508400; ENST00000510900; BC121187; BC137291; OTTHUMT00000127671; OTTHUMT00000127672; OTTHUMT00000127673; OTTHUMT00000367639; OTTHUMT00000367640	TMEM201	transmembrane protein 201	chr1	+	Multiple_Complex	9588874	9614877
TC0100006787.hg.1	14.09	13.84	0.2	0.09	T	T	1.19	0.2248	0.4917	T	NM_005026; ENST00000361110; ENST00000377346; ENST00000479223; ENST00000481137; ENST00000484851; ENST00000536656; ENST00000543390; ENST00000628140; BC132919; BC132921; BC144264; BC150297; OTTHUMT00000004235; OTTHUMT00000004237; OTTHUMT00000004238; OTTHUMT00000099298; OTTHUMT00000099299	PIK3CD	phosphatidylinositol-4,5-bisphosphate 3-kinase, catalytic subunit delta	chr1	+	Multiple_Complex	9651732	9729114
TC0100006801.hg.1	6.37	6.71	0.27	0.09	T	T	-1.27	0.1414	0.3839	T	NM_001297778; NM_001297779; NM_022787; ENST00000377205; ENST00000403197; ENST00000462686; ENST00000492735; ENST00000496751; BC014943; OTTHUMT00000005029; OTTHUMT00000005030; OTTHUMT00000005031; OTTHUMT00000005032; OTTHUMT00000092155; uc001aqp.3	NMNAT1	nicotinamide nucleotide adenylyltransferase 1	chr1	+	Multiple_Complex	9942923	9985501
TC0100006805.hg.1	5.37	5.11	0.46	0.26	T	T	1.19	0.4075	0.6632	T	NM_052960; ENST00000294435; ENST00000315901; BC063013; OTTHUMT00000005027; OTTHUMT00000005028	RBP7	retinol binding protein 7, cellular	chr1	+	Multiple_Complex	9997197	10016020
TC0100006806.hg.1	9.07	9.92	0.02	0.13	T	T	-1.81	0.0021	0.0295	T	NM_001105562; NM_006048; ENST00000253251; ENST00000343090; ENST00000377153; ENST00000462658; ENST00000465408; ENST00000466379; ENST00000470736; ENST00000475795; ENST00000487244; ENST00000488228; BC093696; OTTHUMT00000005016; OTTHUMT00000005017; OTTHUMT00000005018; OTTHUMT00000005019; OTTHUMT00000005020; OTTHUMT00000005022; OTTHUMT00000005023; OTTHUMT00000005024; OTTHUMT00000005025; OTTHUMT0000000…	UBE4B	ubiquitination factor E4B	chr1	+	Multiple_Complex	10032832	10181239
TC0100006812.hg.1	5.37	4.97	0.04	0.35	T	T	1.32	0.1695	0.4249	T	NM_015074; NM_183416; ENST00000263934; ENST00000377081; ENST00000377083; ENST00000377086; ENST00000377093; ENST00000465635; ENST00000470616; ENST00000483340; ENST00000495136; ENST00000497835; ENST00000620295; ENST00000622724; BC115395; OTTHUMT00000005102; OTTHUMT00000005103; OTTHUMT00000005104; OTTHUMT00000005105; OTTHUMT00000005106; OTTHUMT00000005107; OTTHUMT00000005108; OTTHUMT00000005109; OTT…	KIF1B	kinesin family member 1B	chr1	+	Multiple_Complex	10210706	10381603
TC0100006818.hg.1	4.68	4.78	0.18	0.39	T	T	-1.07	0.737	0.8753	T	NM_001304451; NM_001304452; NM_002631; ENST00000270776; ENST00000460189; ENST00000465632; ENST00000477958; ENST00000483936; ENST00000487775; ENST00000491493; ENST00000493288; ENST00000496718; ENST00000498356; BC000368; OTTHUMT00000005398; OTTHUMT00000005399; OTTHUMT00000005401; OTTHUMT00000005402; OTTHUMT00000005403; OTTHUMT00000005404; OTTHUMT00000005405; OTTHUMT00000005406; OTTHUMT00000083939; …	PGD	phosphogluconate dehydrogenase	chr1	+	Multiple_Complex	10398592	10420511
TC0100006819.hg.1	6.37	5.97	0.18	0.09	T	T	1.32	0.0515	0.2221	T	NM_001243768; NM_001270517; NM_001302; NM_198544; NM_199006; NM_199294; NR_036462; NR_037187; ENST00000309048; ENST00000377049; ENST00000400900; ENST00000462462; ENST00000464507; ENST00000465026; ENST00000470413; ENST00000477755; ENST00000602296; ENST00000602446; ENST00000602486; ENST00000602787; BC029430; BC119724; BC119725; OTTHUMT00000005410; OTTHUMT00000130794; OTTHUMT00000130797; OTTHUMT0000…	APITD1-CORT; CORT; APITD1	APITD1-CORT readthrough; cortistatin; apoptosis-inducing, TAF9-like domain 1	chr1	+	Multiple_Complex	10430102	10452153
TC0100006822.hg.1	8.13	7.31	0.41	0.19	T	T	1.77	0.0071	0.0657	T	NM_004565; ENST00000356607; ENST00000472851; ENST00000491661; ENST00000492696; BC006327; OTTHUMT00000005414; OTTHUMT00000005415; OTTHUMT00000005416; OTTHUMT00000005417	PEX14	peroxisomal biogenesis factor 14	chr1	+	Multiple_Complex	10472288	10630761
TC0100006840.hg.1	11.74	12.07	0.03	0.09	T	T	-1.26	0.119	0.3491	T	NM_007375; ENST00000240185; ENST00000315091; ENST00000439080; ENST00000472476; ENST00000473118; ENST00000473869; ENST00000476201; ENST00000477447; ENST00000480464; ENST00000496840; ENST00000610369; ENST00000611008; ENST00000611963; ENST00000613177; ENST00000613864; ENST00000614494; ENST00000616545; ENST00000617172; ENST00000617757; ENST00000618606; ENST00000619555; ENST00000620505; ENST0000062063…	TARDBP	TAR DNA binding protein	chr1	+	Multiple_Complex	11012344	11030528
TC0100006849.hg.1	7.7	7.49	0.2	0.14	T	T	1.16	0.4932	0.7292	T	NM_021146; ENST00000376819; ENST00000476934; BC001881; OTTHUMT00000005564; OTTHUMT00000099300	ANGPTL7	angiopoietin like 7	chr1	+	Multiple_Complex	11189289	11195981
TC0100006852.hg.1	14.06	13.19	0.19	0.12	T	T	1.83	0.0018	0.0274	T	NM_013319; ENST00000376804; ENST00000376810; ENST00000483738; ENST00000486588; BC004468; OTTHUMT00000005773; OTTHUMT00000005774; OTTHUMT00000005775; OTTHUMT00000005776	UBIAD1	UbiA prenyltransferase domain containing 1	chr1	+	Multiple_Complex	11273198	11296049
TC0100006857.hg.1	5.49	5.49	0.5	0.16	T	T	-1.01	0.9813	0.9932	T	NM_020780; ENST00000294484; ENST00000304391; ENST00000423056; OTTHUMT00000005770; OTTHUMT00000005771; OTTHUMT00000005772	PTCHD2	patched domain containing 2	chr1	+	Multiple_Complex	11479166	11537584
TC0100006861.hg.1	7.59	7.58	0.24	0.22	T	T	1.01	0.6752	0.8424	T	NM_001014765; NM_001304790; NM_001304791; NM_033182; NM_183412; NM_183413; NR_130909; ENST00000251546; ENST00000251547; ENST00000376760; ENST00000376762; ENST00000376768; ENST00000376770; ENST00000425796; ENST00000471895; ENST00000475435; BC007832; OTTHUMT00000005761; OTTHUMT00000005762; OTTHUMT00000005763; OTTHUMT00000006296; OTTHUMT00000006297; OTTHUMT00000092163; OTTHUMT00000092164; OTTHUMT000…	FBXO44	F-box protein 44	chr1	+	Multiple_Complex	11654375	11663327
TC0100006862.hg.1	6.06	5.53	0.24	0.29	T	T	1.44	0.1605	0.4127	T	NM_018438; ENST00000376753; ENST00000449067; ENST00000474239; BC020880; OTTHUMT00000006332; OTTHUMT00000006333; OTTHUMT00000006334	FBXO6	F-box protein 6	chr1	+	Multiple_Complex	11664093	11674354
TC0100006864.hg.1	5.47	5.14	0.17	0.29	T	T	1.26	0.1402	0.3819	T	NM_198545; ENST00000294485; BC111064; OTTHUMT00000006325	DRAXIN	dorsal inhibitory axon guidance protein	chr1	+	Multiple_Complex	11691722	11725857
TC0100006865.hg.1	9.73	8.99	0.22	0.41	T	T	1.66	0.0313	0.165	T	NM_001040194; NM_001040195; NM_001040196; NM_001040197; NM_020350; ENST00000314340; ENST00000376627; ENST00000376629; ENST00000376637; ENST00000400895; ENST00000452018; ENST00000471765; ENST00000476309; ENST00000476512; ENST00000491346; ENST00000494437; ENST00000510878; ENST00000513739; ENST00000514733; BC017328; OTTHUMT00000006335; OTTHUMT00000006336; OTTHUMT00000006337; OTTHUMT00000006338; OTTH…	AGTRAP	angiotensin II receptor-associated protein	chr1	+	Multiple_Complex	11736084	11754802
TC0100006866.hg.1	5.57	5.87	0.53	0.26	T	T	-1.23	0.3353	0.6031	T	NM_001010881; OTTHUMT00000006326; OTTHUMT00000006327; OTTHUMT00000006328; OTTHUMT00000006329; OTTHUMT00000006330; OTTHUMT00000006331	C1orf167	chromosome 1 open reading frame 167	chr1	+	Multiple_Complex	11761787	11789585
TC0100006874.hg.1	7.07	7.62	0.48	0.2	T	T	-1.47	0.0312	0.1648	T	NM_000302; ENST00000196061; ENST00000358133; ENST00000429000; ENST00000449038; ENST00000465920; ENST00000470133; ENST00000481933; ENST00000485046; ENST00000491536; BC016657; OTTHUMT00000006865; OTTHUMT00000006866; OTTHUMT00000006867; OTTHUMT00000006868; OTTHUMT00000006869; OTTHUMT00000006870; OTTHUMT00000006871; OTTHUMT00000006873; OTTHUMT00000092167	PLOD1	procollagen-lysine, 2-oxoglutarate 5-dioxygenase 1	chr1	+	Multiple_Complex	11934205	11975542
TC0100006875.hg.1	9.61	10.17	0.3	0.14	T	T	-1.47	0.0183	0.1182	T	NM_001127660; NM_014874; ENST00000235329; ENST00000412236; ENST00000444836; ENST00000484391; ENST00000490079; ENST00000497302; BC017061; OTTHUMT00000006859; OTTHUMT00000006861; OTTHUMT00000006862; OTTHUMT00000006863; OTTHUMT00000006864	MFN2	mitofusin 2	chr1	+	Multiple_Complex	11980181	12013515
TC0100006876.hg.1	7.47	7.77	0.13	0.21	T	T	-1.24	0.2044	0.4681	T	NM_021933; ENST00000235332; ENST00000460823; ENST00000466860; ENST00000478299; ENST00000478749; ENST00000492256; ENST00000498685; BC008068; OTTHUMT00000006941; OTTHUMT00000006942; OTTHUMT00000006943; OTTHUMT00000006944; OTTHUMT00000006945; OTTHUMT00000006946; OTTHUMT00000006947	MIIP	migration and invasion inhibitory protein	chr1	+	Multiple_Complex	12019242	12032049
TC0100006877.hg.1	5.94	5.58	0.24	0.26	T	T	1.28	0.1546	0.4031	T	MIIP.lAug10-unspliced	MIIP	Transcript Identified by AceView, Entrez Gene ID(s) 60672	chr1	+	Unassigned	12023790	12024159
TC0100006880.hg.1	7.09	7.79	0.05	0.17	T	T	-1.62	0.0087	0.0753	T	NM_001243; NM_001281430; ENST00000263932; ENST00000413146; ENST00000417814; ENST00000479933; ENST00000514649; BC136400; uc001atq.3	TNFRSF8	tumor necrosis factor receptor superfamily, member 8	chr1	+	Multiple_Complex	12063377	12144207
TC0100006881.hg.1	10.96	14.04	0.06	0.27	T	T	-8.44	6.27e-07	0.0002	T	NM_001066; NR_039775; NR_107000; ENST00000376259; ENST00000489921; ENST00000492361; ENST00000536782; ENST00000584158; ENST00000622420; BC052977; OTTHUMT00000005133; OTTHUMT00000005134; OTTHUMT00000005135	TNFRSF1B; MIR4632; MIR7846	tumor necrosis factor receptor superfamily, member 1B; microRNA 4632; microRNA 7846	chr1	+	Multiple_Complex	12166943	12209228
TC0100006884.hg.1	7.88	7.2	0.35	0.56	T	T	1.61	0.1003	0.3188	T	NM_015378; NM_018156; ENST00000011700; ENST00000460333; ENST00000466732; ENST00000469054; ENST00000473099; ENST00000476045; ENST00000476169; ENST00000481484; ENST00000487188; ENST00000489961; ENST00000543710; ENST00000543766; ENST00000613099; ENST00000620676; OTTHUMT00000036897; OTTHUMT00000036898; OTTHUMT00000036899; OTTHUMT00000036900; OTTHUMT00000036901; OTTHUMT00000036902; OTTHUMT00000036903;…	VPS13D	vacuolar protein sorting 13 homolog D (S. cerevisiae)	chr1	+	Multiple_Complex	12230039	12512047
TC0100006900.hg.1	3.93	4.13	0.03	0.11	F	T	-1.15	0.4213	0.6745	F	NM_001013630; ENST00000376221; OTTHUMT00000005328; uc001auf.3	AADACL4	arylacetamide deacetylase-like 4	chr1	+	Coding	12644547	12667086
TC0100006903.hg.1	5.34	4.84	0.01	0.19	T	T	1.41	0.0821	0.2866	T	NM_001103170; NR_111984; ENST00000359318; ENST00000620146; OTTHUMT00000005323; OTTHUMT00000005324	AADACL3	arylacetamide deacetylase-like 3	chr1	+	Multiple_Complex	12716115	12728759
TC0100006905.hg.1	3.75	3.79	0.13	0.08	F	F	-1.03	0.6926	0.8519	F	NM_152290; ENST00000376210; ENST00000474179; ENST00000614859; BC029894; OTTHUMT00000005325; OTTHUMT00000005326; OTTHUMT00000005327	C1orf158	chromosome 1 open reading frame 158	chr1	+	Multiple_Complex	12746186	12763699
TC0100006906.hg.1	4.68	4.39	0.22	0.09	T	T	1.22	0.2036	0.4669	T	C1orf158.eAug10-unspliced	C1orf158	Transcript Identified by AceView, Entrez Gene ID(s) 93190	chr1	+	Unassigned	12756790	12757297
TC0100006907.hg.1	6.28	6.45	0.21	0.14	T	T	-1.12	0.6568	0.8317	T	NM_001080830; ENST00000357726; OTTHUMT00000005457	PRAMEF12	PRAME family member 12	chr1	+	Coding	12774841	12777906
TC0100006908.hg.1	5.14	4.6	0.15	0.28	T	F	1.45	0.0535	0.2274	F	NM_001294139; NM_023013; BC144199; OTTHUMT00000005458; OTTHUMT00000005459	PRAMEF1	PRAME family member 1	chr1	+	Multiple_Complex	12791397	12796628
TC0100006910.hg.1	4.49	4.16	0.11	0.31	T	F	1.26	0.2331	0.5011	F	NM_023014; ENST00000240189; BC075008; BC075009; OTTHUMT00000005517; uc001aum.1	PRAMEF2	PRAME family member 2	chr1	+	Coding	12857086	12861909
TC0100006912.hg.1	5.13	5.02	0.38	0.35	T	T	1.08	0.7634	0.8897	T	NM_001012277; ENST00000330881; ENST00000616979; BC140755; BC144565; OTTHUMT00000005513	PRAMEF7; PRAMEF8	PRAME family member 7; PRAME family member 8	chr1	+	Coding	12916610	12920482
TC0100006920.hg.1	6.7	6.47	0.15	0.3	T	T	1.17	0.6875	0.8487	T	ENST00000415919	PRAMEF9	PRAME family member 9	chr1	+	Coding	13172455	13179464
TC0100006922.hg.1	6.48	6.67	0.16	0.17	T	T	-1.14	0.3439	0.6112	T	ENST00000622421; OTTHUMT00000468934; uc001auu.1	PRAMEF5	PRAME family member 5	chr1	+	Coding	13254198	13263435
TC0100006925.hg.1	4.74	4.68	0.09	0.1	T	F	1.05	0.7787	0.899	F	NM_001045480; NM_001099851; BC144662; BC146858; OTTHUMT00000021780	PRAMEF16; PRAMEF17	PRAME family member 16; PRAME family member 17	chr1	+	Coding	13389628	13392631
TC0100006926.hg.1	4.67	4.55	0.19	0.05	T	T	1.08	0.5839	0.7899	T	NM_001099852; ENST00000316412; ENST00000602960; OTTHUMT00000021782; uc009vnv.1	PRAMEF20	PRAME family member 20	chr1	+	Coding	13410450	13421328
TC0100006931.hg.1	4.82	4.52	0.37	0.12	T	F	1.23	0.3087	0.5771	F	NM_001006624; NM_001006625; NM_006474; NM_198389; ENST00000294489; ENST00000376057; ENST00000376061; ENST00000475043; ENST00000487038; ENST00000488631; ENST00000506205; ENST00000509009; ENST00000510906; ENST00000513143; ENST00000617617; ENST00000621990; BC014668; BC022812; OTTHUMT00000021783; OTTHUMT00000021784; OTTHUMT00000021785; OTTHUMT00000021786; OTTHUMT00000021787; OTTHUMT00000367733; OTTHU…	PDPN	podoplanin	chr1	+	Multiple_Complex	13583465	13617957
TC0100006937.hg.1	11.26	11.2	0.15	0.13	T	T	1.04	0.7228	0.8675	T	NM_001007257; NM_001135610; NM_012231; NM_015866; ENST00000235372; ENST00000311066; ENST00000343137; ENST00000376048; ENST00000407521; ENST00000413440; ENST00000484063; ENST00000487453; ENST00000491134; ENST00000491815; ENST00000502724; ENST00000502727; ENST00000503842; ENST00000505823; OTTHUMT00000021792; OTTHUMT00000021939; OTTHUMT00000021940; OTTHUMT00000021941; OTTHUMT00000021944; OTTHUMT0000…	PRDM2	PR domain containing 2, with ZNF domain	chr1	+	Multiple_Complex	13700198	13825079
TC0100006954.hg.1	4.75	4.88	0.36	0.06	T	T	-1.09	0.5553	0.7723	T	NM_001017999; NM_001018000; NM_001018001; NM_015209; NM_201628; ENST00000361144; ENST00000376028; ENST00000376030; ENST00000400797; ENST00000400798; ENST00000491547; ENST00000503743; BC035501; OTTHUMT00000005690; OTTHUMT00000005691; OTTHUMT00000005692; OTTHUMT00000005694; OTTHUMT00000367920; OTTHUMT00000367921; uc001avp.2	KAZN	kazrin, periplakin interacting protein	chr1	+	Multiple_Complex	14598704	15118048
TC0100006977.hg.1	5.61	5.48	0.68	0.11	T	T	1.09	0.654	0.8304	T	NM_001136216; NM_001136217; NM_001136218; NM_018022; ENST00000376008; ENST00000376014; ENST00000400796; ENST00000428417; ENST00000434578; ENST00000451326; BC000202; BC000593; BC005177; OTTHUMT00000005698; OTTHUMT00000005699; OTTHUMT00000145238; OTTHUMT00000145239; OTTHUMT00000467178	TMEM51	transmembrane protein 51	chr1	+	Coding	15152532	15220480
TC0100006982.hg.1	8.65	9.15	0.23	0.17	T	T	-1.41	0.0462	0.2084	T	NM_024329; ENST00000375980; ENST00000445566; BC007233; BC014923; BC023611; BC068473; OTTHUMT00000006433; OTTHUMT00000006434; uc001awh.2	EFHD2	EF-hand domain family member D2	chr1	+	Coding	15409895	15430343
TC0100006983.hg.1	4.77	4.55	0.88	0.74	F	F	1.17	0.7754	0.8969	F	NM_007272; ENST00000375943; ENST00000375949; ENST00000476813; ENST00000483406; BC015118; OTTHUMT00000006435; OTTHUMT00000006436; OTTHUMT00000006437	CTRC	chymotrypsin C (caldecrin)	chr1	+	Multiple_Complex	15438439	15449242
TC0100006989.hg.1	12.72	12.99	0.57	0.2	T	T	-1.21	0.3547	0.6194	T	NM_001287811; NM_015291; NR_109898; ENST00000375838; ENST00000375847; ENST00000375849; ENST00000472665; ENST00000475133; ENST00000479655; ENST00000483270; ENST00000490811; ENST00000495523; ENST00000616884; BC047363; OTTHUMT00000006764; OTTHUMT00000006765; OTTHUMT00000006766; OTTHUMT00000006767; OTTHUMT00000006768; OTTHUMT00000006769; OTTHUMT00000006770; OTTHUMT00000006771; OTTHUMT00000006772	DNAJC16	DnaJ (Hsp40) homolog, subfamily C, member 16	chr1	+	Multiple_Complex	15526813	15592379
TC0100006991.hg.1	9.24	9.59	0.64	0.18	T	T	-1.28	0.1667	0.4217	T	NM_006511; NM_032341; ENST00000320153; ENST00000345034; ENST00000480945; ENST00000483899; ENST00000486680; ENST00000546927; ENST00000548451; BC006011; OTTHUMT00000006826; OTTHUMT00000006827; OTTHUMT00000006828; OTTHUMT00000006829; OTTHUMT00000145500; OTTHUMT00000404333; OTTHUMT00000404334; uc010obn.2	RSC1A1; DDI2	regulatory solute carrier protein, family 1, member 1; DNA-damage inducible 1 homolog 2	chr1	+	Multiple_Complex	15617458	15669044
TC0100006994.hg.1	10.42	10.57	0.09	0.19	T	T	-1.11	0.4301	0.6801	T	NM_015164; ENST00000375793; ENST00000375799; ENST00000462455; ENST00000477849; OTTHUMT00000008463; OTTHUMT00000008464; OTTHUMT00000008465; OTTHUMT00000008466; uc010obo.2	PLEKHM2	pleckstrin homology domain containing, family M (with RUN domain) member 2	chr1	+	Multiple_Complex	15684332	15734769
TC0100006997.hg.1	9.33	9.53	0.68	0.43	T	T	-1.15	0.9606	0.9847	T	NM_207348; ENST00000294454; ENST00000465495; ENST00000489568; BC027998; OTTHUMT00000008467; OTTHUMT00000008468; OTTHUMT00000008469	SLC25A34	solute carrier family 25, member 34	chr1	+	Multiple_Complex	15736314	15741396
TC0100006998.hg.1	6.16	6.28	0.01	0.15	T	T	-1.09	0.7969	0.9092	T	NM_001013641; ENST00000375782; ENST00000465575; BC127706; BC127707; BC137239; BC137240; OTTHUMT00000008471; OTTHUMT00000008472	TMEM82	transmembrane protein 82	chr1	+	Multiple_Complex	15742422	15747982
TC0100006999.hg.1	5.99	5.69	0.23	0.28	T	T	1.23	0.4076	0.6632	T	NM_001024215; NM_001024216; NM_017556; ENST00000332305; ENST00000375766; ENST00000375771; ENST00000430076; ENST00000431771; ENST00000441801; ENST00000483633; ENST00000496928; ENST00000502638; ENST00000502739; ENST00000508310; ENST00000509138; ENST00000510393; ENST00000510929; ENST00000514156; BC019895; OTTHUMT00000008510; OTTHUMT00000008511; OTTHUMT00000008512; OTTHUMT00000008513; OTTHUMT00000008…	FBLIM1	filamin binding LIM protein 1	chr1	+	Multiple_Complex	15756607	15786594
TC0100007006.hg.1	10.74	10.75	0.27	0.23	T	T	-1.01	0.9581	0.9838	T	NM_015001; ENST00000375759; ENST00000438066; ENST00000442985; ENST00000471538; ENST00000487496; OTTHUMT00000025993; OTTHUMT00000025994; OTTHUMT00000025995; OTTHUMT00000025996; OTTHUMT00000025997	SPEN	spen family transcriptional repressor	chr1	+	Multiple_Complex	15847864	15940460
TC0100007017.hg.1	5.46	5.57	0.44	0.13	T	T	-1.08	0.6157	0.809	T	NM_178840; ENST00000329454; BC017946; OTTHUMT00000026317	C1orf64	chromosome 1 open reading frame 64	chr1	+	Coding	16004236	16008807
TC0100007020.hg.1	4.68	4.88	0.14	0.2	T	T	-1.14	0.6472	0.8263	T	NM_000085; NM_001165945; ENST00000375667; ENST00000375679; ENST00000431772; ENST00000619181; BC020873; OTTHUMT00000026331; OTTHUMT00000026332; OTTHUMT00000099351	CLCNKB	chloride channel, voltage-sensitive Kb	chr1	+	Coding	16043736	16057326
TC0100007038.hg.1	9.68	10.06	0.45	0.18	T	T	-1.3	0.1654	0.4199	T	NM_001145277; NM_001145278; NM_018090; ENST00000337132; ENST00000443980; ENST00000457722; ENST00000459640; ENST00000486390; ENST00000492095; ENST00000496239; ENST00000504551; ENST00000504858; ENST00000508680; ENST00000509727; ENST00000513161; BC017014; BC018914; OTTHUMT00000006680; OTTHUMT00000006681; OTTHUMT00000006682; OTTHUMT00000006683; OTTHUMT00000006684; OTTHUMT00000368119; OTTHUMT000003681…	NECAP2	NECAP endocytosis associated 2	chr1	+	Multiple_Complex	16440672	16460089
TC0100007050.hg.1	5.92	5.43	0.11	0.39	T	T	1.41	0.0771	0.2783	T	NM_001310155; ENST00000600179; OTTHUMT00000479157	FAM231B	family with sequence similarity 231, member B	chr1	+	Coding	16538724	16540035
TC0100007063.hg.1	9.33	8.75	0.5	0.26	T	T	1.5	0.0575	0.2367	T	NM_001310138; OTTHUMT00000479158	FAM231C; FAM231A	family with sequence similarity 231, member C; family with sequence similarity 231, member A	chr1	+	Coding	16673003	16673657
TC0100007091.hg.1	11.28	10.77	0.19	0.2	T	T	1.42	0.0427	0.1993	T	hsa_circ_0092359	CROCC	Zhang2013 ALT_ACCEPTOR, ALT_DONOR, coding, INTERNAL, intronic best transcript NM_014675	chr1	+	NonCoding	16944903	16945102
TC0100007102.hg.1	5.31	5.42	0.43	0.39	T	T	-1.08	0.4112	0.6664	T	NM_013358; ENST00000375471; ENST00000460293; ENST00000483501; BC130574; BC136402; OTTHUMT00000006621; OTTHUMT00000006622; OTTHUMT00000006797	PADI1	peptidyl arginine deiminase, type I	chr1	+	Multiple_Complex	17205126	17246006
TC0100007103.hg.1	5.2	5.11	0.46	0.31	T	T	1.06	0.7079	0.8603	T	NM_016233; ENST00000375460; BC041592; BC109091; BC109092; OTTHUMT00000006805	PADI3	peptidyl arginine deiminase, type III	chr1	+	Coding	17249098	17284233
TC0100007105.hg.1	4.42	4.28	0.25	0.22	F	F	1.1	0.5861	0.7911	F	NM_012387; ENST00000375448; ENST00000375453; ENST00000467001; ENST00000468945; ENST00000487048; BC025718; OTTHUMT00000006799; OTTHUMT00000006800; OTTHUMT00000006801; OTTHUMT00000006802; OTTHUMT00000006803	PADI4	peptidyl arginine deiminase, type IV	chr1	+	Multiple_Complex	17308195	17364004
TC0100007108.hg.1	5.22	5.55	0.06	0.29	T	T	-1.26	0.2037	0.4671	T	NM_207421; ENST00000619609; OTTHUMT00000006804	PADI6	peptidyl arginine deiminase, type VI	chr1	+	Multiple_Complex	17372196	17401699
TC0100007117.hg.1	4.34	4.29	0.48	0.36	T	T	1.03	0.7621	0.8893	T	NM_001011722; NM_018125; ENST00000167825; ENST00000361221; ENST00000375408; ENST00000375415; ENST00000466782; ENST00000469726; ENST00000482359; ENST00000482892; ENST00000495593; BC117171; BC143347; OTTHUMT00000007147; OTTHUMT00000007148; OTTHUMT00000007149; OTTHUMT00000007150; OTTHUMT00000007151; OTTHUMT00000007152; OTTHUMT00000007153; OTTHUMT00000007154; OTTHUMT00000007155	ARHGEF10L	Rho guanine nucleotide exchange factor 10 like	chr1	+	Multiple_Complex	17539835	17697875
TC0100007127.hg.1	5.44	5.23	0.79	0.32	T	T	1.15	0.5705	0.7824	T	NM_030812; ENST00000375406; ENST00000617065; BC028909; OTTHUMT00000007143; uc001bat.3	ACTL8	actin-like 8	chr1	+	Multiple_Complex	17755313	17827063
TC0100007136.hg.1	5.4	5.21	0.04	0.19	T	T	1.14	0.3924	0.6521	T	NM_032880; ENST00000251296; ENST00000412684; ENST00000473951; ENST00000497331; BC007618; OTTHUMT00000006924; OTTHUMT00000006925; OTTHUMT00000006926; OTTHUMT00000006927	IGSF21	immunoglobin superfamily, member 21	chr1	+	Multiple_Complex	18107746	18378483
TC0100007144.hg.1	3.67	3.5	0.36	0.16	T	F	1.12	0.4701	0.712	F	NM_152375; ENST00000400664; OTTHUMT00000006923	KLHDC7A	kelch domain containing 7A	chr1	+	Multiple_Complex	18480930	18486126
TC0100007147.hg.1	4.9	5.05	0.11	0.18	T	T	-1.11	0.3638	0.6273	T	NM_001135254; NM_002584; NM_013945; ENST00000375375; ENST00000400661; ENST00000420770; BC121165; BC121166; OTTHUMT00000006928; OTTHUMT00000372482; OTTHUMT00000372483; uc001bay.3	PAX7	paired box 7	chr1	+	Multiple_Complex	18631006	18748875
TC0100007160.hg.1	5.82	5.75	0.05	0.33	T	T	1.05	0.7845	0.9025	T	NM_016183; ENST00000330263; ENST00000479559; ENST00000493700; BC003013; BC006504; OTTHUMT00000007075; OTTHUMT00000007160; OTTHUMT00000007161	MRTO4	MRT4 homolog, ribosome maturation factor	chr1	+	Multiple_Complex	19251539	19260128
TC0100007162.hg.1	8.97	9.86	0.3	0.42	T	T	-1.86	0.0149	0.1039	T	NM_001040125; NM_001040126; NM_001287531; NM_017765; NR_109848; ENST00000375153; ENST00000375155; ENST00000400548; ENST00000432465; ENST00000469076; ENST00000497827; BC015324; OTTHUMT00000007164; OTTHUMT00000007255; OTTHUMT00000289784; OTTHUMT00000289785; OTTHUMT00000289786; OTTHUMT00000289787	PQLC2	PQ loop repeat containing 2	chr1	+	Multiple_Complex	19312246	19334437
TC0100007175.hg.1	4.98	5.16	0.09	0.61	F	T	-1.13	0.3928	0.6524	F	NM_000871; ENST00000289753; BC074995; BC074996; OTTHUMT00000007704	HTR6	5-hydroxytryptamine (serotonin) receptor 6, G protein-coupled	chr1	+	Multiple_Complex	19665287	19680966
TC0100007184.hg.1	9.22	8.59	0.31	0.26	T	T	1.55	0.0591	0.2411	T	NM_015207; ENST00000375120; ENST00000466697; ENST00000481686; OTTHUMT00000007655; OTTHUMT00000007656; OTTHUMT00000007657	OTUD3	OTU deubiquitinase 3	chr1	+	Multiple_Complex	19882395	19912945
TC0100007188.hg.1	6.76	6.54	0.2	0.25	T	T	1.17	0.6343	0.8193	T	NM_000929; ENST00000375108; ENST00000460175; ENST00000465698; ENST00000469069; ENST00000478803; ENST00000486277; ENST00000489871; ENST00000498348; BC036792; OTTHUMT00000007668; OTTHUMT00000007669; OTTHUMT00000007670; OTTHUMT00000007671; OTTHUMT00000007672; OTTHUMT00000007673; OTTHUMT00000007674; OTTHUMT00000091238	PLA2G5	phospholipase A2, group V	chr1	+	Multiple_Complex	20028179	20091901
TC0100007191.hg.1	5.56	5.34	0.41	0.36	T	T	1.17	0.4502	0.6956	T	NM_022819; ENST00000375102; ENST00000465062; OTTHUMT00000007687; OTTHUMT00000007688	PLA2G2F	phospholipase A2, group IIF	chr1	+	Multiple_Complex	20139326	20150386
TC0100007194.hg.1	6.38	6.42	0.22	0.43	T	T	-1.03	0.8747	0.9485	T	NM_152376; ENST00000375099; BC047428; OTTHUMT00000007693	UBXN10	UBX domain protein 10	chr1	+	Coding	20186078	20196048
TC0100007199.hg.1	5.95	5.98	0.04	0.08	T	T	-1.02	0.875	0.9486	T	NM_001039500; ENST00000289815; ENST00000375079; ENST00000467486; ENST00000473325; ENST00000485375; ENST00000525343; ENST00000530722; ENST00000534075; OTTHUMT00000007945; OTTHUMT00000007946; OTTHUMT00000007947; OTTHUMT00000242830; OTTHUMT00000389807; OTTHUMT00000389808; OTTHUMT00000389809; uc009vps.2	VWA5B1	von Willebrand factor A domain containing 5B1	chr1	+	Multiple_Complex	20290919	20354894
TC0100007205.hg.1	4.87	4.97	0.06	0.13	T	T	-1.07	0.6322	0.8184	T	NM_207334; ENST00000332947; BC142610; BC142686; OTTHUMT00000127759	FAM43B	family with sequence similarity 43, member B	chr1	+	Coding	20552439	20555020
TC0100007206.hg.1	3.59	3.78	0.09	0.23	F	F	-1.14	0.3915	0.6513	F	NM_001785; ENST00000375071; ENST00000461985; BC054036; OTTHUMT00000007965; OTTHUMT00000007966	CDA	cytidine deaminase	chr1	+	Multiple_Complex	20588948	20618908
TC0100007207.hg.1	8.17	9.05	0.38	0.39	T	T	-1.84	0.0218	0.1321	T	NM_032409; NR_106732; ENST00000321556; ENST00000400490; ENST00000492302; ENST00000622012; BC028215; OTTHUMT00000007954; OTTHUMT00000007955; OTTHUMT00000007956; uc001bdm.3	PINK1; MIR6084	PTEN induced putative kinase 1; microRNA 6084	chr1	+	Multiple_Complex	20633455	20651511
TC0100007240.hg.1	7.67	7.22	0.97	0.04	T	T	1.37	0.2364	0.5048	T	NM_001256416; NM_001256417; NM_032264; NR_046176; ENST00000318220; ENST00000318249; ENST00000342104; ENST00000434838; ENST00000454000; ENST00000467103; ENST00000469876; ENST00000475869; ENST00000477050; ENST00000478653; ENST00000485941; ENST00000486229; ENST00000619554; BC024011; OTTHUMT00000008190; OTTHUMT00000008193; OTTHUMT00000008194; OTTHUMT00000021355; OTTHUMT00000021356; OTTHUMT00000021357…	NBPF3	neuroblastoma breakpoint family, member 3	chr1	+	Multiple_Complex	21440090	21485005
TC0100007243.hg.1	3.68	3.74	0.23	0.06	F	F	-1.04	0.8907	0.9558	F	NM_000478; NM_001127501; NM_001177520; ENST00000374829; ENST00000374830; ENST00000374832; ENST00000374840; ENST00000468526; ENST00000539907; ENST00000540617; BC021289; BC066116; BC090861; BC110909; BC126165; BC136325; OTTHUMT00000008202; OTTHUMT00000008203; OTTHUMT00000008204; OTTHUMT00000008205; OTTHUMT00000008206; OTTHUMT00000476516; OTTHUMT00000476517	ALPL	alkaline phosphatase, liver/bone/kidney	chr1	+	Multiple_Complex	21509365	21578412
TC0100007254.hg.1	7.54	7.27	0.49	0.12	T	T	1.21	0.2875	0.5558	T	NM_001013693; ENST00000344642; ENST00000484271; ENST00000543870; BC146860; OTTHUMT00000007601; OTTHUMT00000007602; uc001bfg.1	LDLRAD2	low density lipoprotein receptor class A domain containing 2	chr1	+	Multiple_Complex	21812265	21825221
TC0100007255.hg.1	4.85	4.76	0.23	0.35	F	F	1.06	0.5637	0.7779	F	hsa_circ_0008411	HSPG2	Jeck2013 ANTISENSE, CDS, coding, INTERNAL, intronic, OVCODE, OVEXON best transcript NM_005529	chr1	+	NonCoding	21847534	21847691
TC0100007261.hg.1	5.23	4.97	0.29	0.32	T	T	1.19	0.2747	0.5435	T	NM_007352; ENST00000337107; ENST00000374666; ENST00000400277; ENST00000473526; BC005216; OTTHUMT00000007797; OTTHUMT00000096534; OTTHUMT00000096535; OTTHUMT00000096536	CELA3B	chymotrypsin-like elastase family, member 3B	chr1	+	Multiple_Complex	21976925	21998642
TC0100007264.hg.1	3.81	3.62	0.12	0.03	T	T	1.14	0.3198	0.5875	T	NM_005747; ENST00000290122; ENST00000374663; ENST00000400271; BC005918; BC007028; BC008383; BC015103; OTTHUMT00000007791; OTTHUMT00000007793; OTTHUMT00000096533	CELA3A	chymotrypsin-like elastase family, member 3A	chr1	+	Coding	22001656	22012542
TC0100007268.hg.1	14.87	14.87	0.19	0.11	T	T	-1	0.8894	0.9551	T	NM_001039802; NM_001791; NM_044472; ENST00000315554; ENST00000344548; ENST00000400259; ENST00000411827; ENST00000498236; BC002711; BC003682; BC018266; OTTHUMT00000007787; OTTHUMT00000008075; OTTHUMT00000008076; OTTHUMT00000008077	CDC42	cell division cycle 42	chr1	+	Multiple_Complex	22052627	22092946
TC0100007283.hg.1	9.9	9.56	0.15	0.41	T	T	1.26	0.2449	0.5141	T	NM_001083621; NM_014870; ENST00000374651; ENST00000375647; ENST00000400239; ENST00000404138; BC114607; OTTHUMT00000008094; OTTHUMT00000008095; uc001bft.2; uc009vqi.1	ZBTB40	zinc finger and BTB domain containing 40	chr1	+	Multiple_Complex	22451851	22531157
TC0100007288.hg.1	4.67	4.49	0.27	0.19	T	T	1.13	0.6928	0.852	T	NM_001006943; NM_020526; ENST00000166244; ENST00000374644; ENST00000538803; OTTHUMT00000008085; OTTHUMT00000008086	EPHA8	EPH receptor A8	chr1	+	Multiple_Complex	22563511	22603594
TC0100007290.hg.1	6.78	6.5	0.05	0.34	T	T	1.21	0.2618	0.5301	T	NM_015991; ENST00000374642; ENST00000402322; ENST00000438241; BC030153; BC071986; OTTHUMT00000008087; OTTHUMT00000096526; OTTHUMT00000317635	C1QA	complement component 1, q subcomponent, A chain	chr1	+	Coding	22636506	22639682
TC0100007291.hg.1	5.05	5.21	0.55	0.22	T	T	-1.12	0.6755	0.8427	T	NM_001114101; NM_172369; ENST00000374637; ENST00000374639; ENST00000374640; BC009016; OTTHUMT00000008083; OTTHUMT00000008084; OTTHUMT00000096530	C1QC	complement component 1, q subcomponent, C chain	chr1	+	Coding	22643625	22648110
TC0100007292.hg.1	5.47	5.25	0.11	0.12	T	T	1.17	0.2003	0.4631	T	NM_000491; ENST00000314933; ENST00000432749; ENST00000509305; ENST00000510260; BC008983; OTTHUMT00000008092; OTTHUMT00000008093; OTTHUMT00000359669; uc001bgd.3	C1QB	complement component 1, q subcomponent, B chain	chr1	+	Coding	22652762	22661538
TC0100007295.hg.1	5.53	5.16	0.22	0.31	T	T	1.29	0.1961	0.4574	T	NM_001309192; NM_001309193; NM_004442; NM_017449; ENST00000374627; ENST00000374630; ENST00000374632; ENST00000400191; ENST00000465676; ENST00000490436; ENST00000544305; OTTHUMT00000008059; OTTHUMT00000008060; OTTHUMT00000008061; OTTHUMT00000008062; OTTHUMT00000008063; OTTHUMT00000008064	EPHB2	EPH receptor B2	chr1	+	Multiple_Complex	22710838	22921500
TC0100007303.hg.1	9.03	8.4	0.28	0.3	T	T	1.54	0.0222	0.1335	T	NM_001009999; NM_015013; NR_036057; ENST00000356634; ENST00000400181; ENST00000465864; ENST00000481879; ENST00000494920; ENST00000577915; ENST00000602503; BC040194; BC048134; OTTHUMT00000008880; OTTHUMT00000008881; OTTHUMT00000008882; OTTHUMT00000091249; OTTHUMT00000091250; OTTHUMT00000467521; uc021oid.1	KDM1A; MIR3115	lysine (K)-specific demethylase 1A; microRNA 3115	chr1	+	Multiple_Complex	23019448	23083691
TC0100007305.hg.1	6.55	6.57	0.05	0.47	T	T	-1.01	0.4961	0.7312	T	KDM1A.kAug10-unspliced	KDM1A	Transcript Identified by AceView, Entrez Gene ID(s) 23028	chr1	+	Unassigned	23075097	23076965
TC0100007315.hg.1	8.42	8.69	0.58	0.22	T	T	-1.2	0.3544	0.6192	T	NR_033690; NR_033691; BC028411; BC054115; BC068594	ZNF436-AS1	ZNF436 antisense RNA 1	chr1	+	Multiple_Complex	23368967	23371839
TC0100007326.hg.1	16.98	16.66	0.14	0.16	T	T	1.24	0.1411	0.3834	T	NM_000975; NM_001199802; ENST00000374550; ENST00000443624; ENST00000458455; ENST00000467075; ENST00000482370; BC018970; OTTHUMT00000008168; OTTHUMT00000008169; OTTHUMT00000008170; OTTHUMT00000008171; OTTHUMT00000008574	RPL11	ribosomal protein L11	chr1	+	Multiple_Complex	23691779	23696426
TC0100007331.hg.1	6.39	6.45	0.12	0.18	T	T	-1.04	0.8028	0.9127	T	NM_003198; ENST00000418390; ENST00000487554; ENST00000609199; ENST00000613537; BC002883; OTTHUMT00000008230; OTTHUMT00000008231; OTTHUMT00000471733	TCEB3	transcription elongation factor B (SIII), polypeptide 3 (110kDa, elongin A)	chr1	+	Multiple_Complex	23743155	23762059
TC0100007333.hg.1	13.15	14.32	0.38	0.42	T	T	-2.25	0.0063	0.0616	T	NM_020362; ENST00000246151; ENST00000374524; ENST00000415372; BC017208; OTTHUMT00000008243; OTTHUMT00000008244; OTTHUMT00000096559	PITHD1	PITH (C-terminal proteasome-interacting domain of thioredoxin-like) domain containing 1	chr1	+	Multiple_Complex	23778386	23788232
TC0100007334.hg.1	11.7	12.66	0.04	0.26	T	T	-1.94	0.0035	0.0423	T	NM_007260; ENST00000374501; ENST00000374502; ENST00000374503; ENST00000374505; ENST00000374514; ENST00000420982; ENST00000421070; ENST00000472213; ENST00000492577; ENST00000495365; BC017034; BC017193; OTTHUMT00000008245; OTTHUMT00000008246; OTTHUMT00000008247; OTTHUMT00000008248; OTTHUMT00000008249; OTTHUMT00000008250; OTTHUMT00000096555; OTTHUMT00000096556; OTTHUMT00000096557; OTTHUMT00000096558	LYPLA2	lysophospholipase II	chr1	+	Multiple_Complex	23790970	23795539
TC0100007344.hg.1	13.89	14.05	0.22	0.07	T	T	-1.12	0.4381	0.6867	T	NM_017761; ENST00000334351; ENST00000374468; ENST00000471915; ENST00000579103; BC001959; BC078177; BC085018; OTTHUMT00000038946; OTTHUMT00000038947; OTTHUMT00000038948; OTTHUMT00000442410	PNRC2	proline-rich nuclear receptor coactivator 2	chr1	+	Multiple_Complex	23959109	23963462
TC0100007361.hg.1	4.78	4.67	0.11	0.09	T	T	1.08	0.6874	0.8487	T	NM_001195010; NM_021180; NM_198173; NM_198174; ENST00000236255; ENST00000350501; ENST00000356046; ENST00000361548; ENST00000461318; ENST00000524724; ENST00000528064; ENST00000528181; ENST00000530984; BC036890; OTTHUMT00000008411; OTTHUMT00000009047; OTTHUMT00000009048; OTTHUMT00000009170; OTTHUMT00000392498; OTTHUMT00000392499; OTTHUMT00000392500; OTTHUMT00000392501; OTTHUMT00000392502; uc001bix.…	GRHL3	grainyhead-like transcription factor 3	chr1	+	Multiple_Complex	24319322	24364482
TC0100007365.hg.1	8.07	7.5	0.02	0.34	T	T	1.48	0.0516	0.2223	T	NM_020448; ENST00000003912; ENST00000339255; ENST00000358028; ENST00000374399; ENST00000432012; ENST00000475663; ENST00000488155; BC001265; BC063583; OTTHUMT00000009178; OTTHUMT00000009179; OTTHUMT00000009180; OTTHUMT00000009181; OTTHUMT00000009182; OTTHUMT00000009183; OTTHUMT00000276996	NIPAL3	NIPA-like domain containing 3	chr1	+	Multiple_Complex	24415755	24472983
TC0100007370.hg.1	11.68	6.69	0.19	0.49	T	T	31.77	1.82e-07	7.52e-05	T	NM_001251977; NM_001251978; NM_001251979; NM_001251980; NM_001251981; NM_001251982; NM_001251983; NM_001251984; NM_001251985; NM_013441; ENST00000374393; ENST00000374395; ENST00000412742; ENST00000425530; ENST00000436717; ENST00000482807; ENST00000538532; ENST00000610732; ENST00000616511; ENST00000618490; ENST00000630217; BC035854; OTTHUMT00000009176; OTTHUMT00000009177; OTTHUMT00000096577; OTTHU…	RCAN3	RCAN family member 3	chr1	+	Multiple_Complex	24502351	24541040
TC0100007372.hg.1	5.56	5.96	0.02	0.33	T	T	-1.32	0.3484	0.6156	T	NM_001010980; ENST00000374392; ENST00000486262; BC127785; BC147014; BC147015; OTTHUMT00000009288; OTTHUMT00000009289	NCMAP	noncompact myelin associated protein	chr1	+	Multiple_Complex	24556076	24609328
TC0100007378.hg.1	6.15	6.95	0.38	0.27	T	T	-1.75	0.0092	0.0776	T	NM_013943; ENST00000374379; ENST00000488683; ENST00000489758; ENST00000497755; BC012444; OTTHUMT00000009332; OTTHUMT00000009333; OTTHUMT00000009334; OTTHUMT00000009335	CLIC4	chloride intracellular channel 4	chr1	+	Multiple_Complex	24745269	24844324
TC0100007396.hg.1	4.54	4.62	0.56	0.46	T	T	-1.05	0.867	0.9446	T	NM_001127691; NM_001282867; NM_001282868; NM_001282869; NM_001282870; NM_001282871; NM_001282872; NM_016124; ENST00000328664; ENST00000342055; ENST00000357542; ENST00000417538; ENST00000423253; ENST00000423810; ENST00000454452; ENST00000564398; ENST00000568195; ENST00000615607; ENST00000622561; BC139922; OTTHUMT00000009660; OTTHUMT00000101961; OTTHUMT00000420796; OTTHUMT00000420797; OTTHUMT000004…	RHD	Rh blood group, D antigen	chr1	+	Multiple_Complex	25272393	25330445
TC0100007398.hg.1	11.96	12.87	0.01	0.13	T	T	-1.88	0.0013	0.0217	T	NM_014313; ENST00000374358; ENST00000468704; ENST00000480937; ENST00000487234; ENST00000491936; ENST00000498135; BC007341; BC066908; OTTHUMT00000020313; OTTHUMT00000020314; OTTHUMT00000020315; OTTHUMT00000020316; OTTHUMT00000020317; OTTHUMT00000020318	TMEM50A	transmembrane protein 50A	chr1	+	Multiple_Complex	25337917	25362361
TC0100007403.hg.1	9.94	9.96	0.03	0.22	T	T	-1.01	0.9125	0.9655	T	NM_001282564; NM_018202; ENST00000374343; ENST00000399766; ENST00000470035; BC032427; OTTHUMT00000009659; OTTHUMT00000100861	TMEM57	transmembrane protein 57	chr1	+	Multiple_Complex	25430858	25500209
TC0100007406.hg.1	14.09	11.86	0.45	0.27	T	T	4.7	1.4e-05	0.0011	T	NM_015627; ENST00000374338; ENST00000462394; ENST00000470950; ENST00000474283; ENST00000484476; ENST00000485476; ENST00000488127; BC029770; OTTHUMT00000019350; OTTHUMT00000019351; OTTHUMT00000019352; OTTHUMT00000089939; OTTHUMT00000089940; OTTHUMT00000101971; OTTHUMT00000101972	LDLRAP1	low density lipoprotein receptor adaptor protein 1	chr1	+	Multiple_Complex	25543580	25568886
TC0100007412.hg.1	13.16	8.92	0.26	0.77	T	T	18.91	1e-05	0.0009	T	NM_001289010; NM_020379; ENST00000263979; ENST00000374329; ENST00000374332; ENST00000473891; ENST00000475314; ENST00000487493; ENST00000496532; ENST00000611903; BC137017; OTTHUMT00000012828; OTTHUMT00000012829; OTTHUMT00000012830; OTTHUMT00000012831; OTTHUMT00000012832; OTTHUMT00000019291; OTTHUMT00000019292	MAN1C1	mannosidase, alpha, class 1C, member 1	chr1	+	Multiple_Complex	25617468	25786207
TC0100007434.hg.1	5.03	4.8	0.35	0.17	T	T	1.17	0.5558	0.7727	T	NM_004455; ENST00000374280; ENST00000470037; ENST00000481377; ENST00000484339; BC065528; OTTHUMT00000019746; OTTHUMT00000019747; OTTHUMT00000019748; OTTHUMT00000019749	EXTL1	exostosin-like glycosyltransferase 1	chr1	+	Multiple_Complex	26019884	26036464
TC0100007439.hg.1	6.5	6.65	0.16	0.3	T	T	-1.12	0.5127	0.7424	T	NM_001243532; NM_001243533; NM_152835; ENST00000374269; ENST00000374271; ENST00000444713; ENST00000619836; BC028713; OTTHUMT00000019752; OTTHUMT00000019753; OTTHUMT00000019754	PDIK1L	PDLIM1 interacting kinase 1 like	chr1	+	Coding	26111165	26125548
TC0100007440.hg.1	4.57	4.28	0.16	0.14	T	T	1.22	0.2968	0.5645	T	NM_024869; ENST00000374268; BC025658; OTTHUMT00000019841; uc001blk.3	FAM110D	family with sequence similarity 110, member D	chr1	+	Coding	26159020	26162628
TC0100007442.hg.1	5.62	5.35	0.79	0.16	T	T	1.21	0.4629	0.7062	T	NM_015871; ENST00000270812; ENST00000374266; BC002580; BC019267; OTTHUMT00000019842; OTTHUMT00000019843	ZNF593	zinc finger protein 593	chr1	+	Multiple_Complex	26169871	26172060
TC0100007444.hg.1	4.26	4.02	0.29	0.17	F	F	1.18	0.5131	0.7425	F	NM_001297647; NM_001297648; NM_006314; ENST00000361530; ENST00000374253; ENST00000465415; ENST00000480348; ENST00000480617; ENST00000481077; ENST00000482227; ENST00000484874; ENST00000524529; ENST00000525687; ENST00000528001; ENST00000528281; ENST00000531150; ENST00000531191; BC011604; BC012797; OTTHUMT00000019856; OTTHUMT00000019857; OTTHUMT00000019858; OTTHUMT00000019859; OTTHUMT00000019860; OT…	CNKSR1	connector enhancer of kinase suppressor of Ras 1	chr1	+	Multiple_Complex	26177403	26189886
TC0100007445.hg.1	4.33	4.14	0.37	0.34	T	T	1.14	0.4267	0.6779	T	NM_198137; ENST00000338855; ENST00000456354; ENST00000518899; ENST00000611853; BC128138; BC128139; OTTHUMT00000019849; OTTHUMT00000381673; OTTHUMT00000381674	CATSPER4	cation channel, sperm associated 4	chr1	+	Coding	26190561	26202968
TC0100007447.hg.1	6.05	5.59	0.11	0.31	T	T	1.38	0.2036	0.4669	T	NM_001281517; NM_001281518; NM_022778; ENST00000252992; ENST00000451429; ENST00000453146; ENST00000468163; ENST00000469609; ENST00000476272; ENST00000480446; ENST00000491670; BC064528; OTTHUMT00000009491; OTTHUMT00000009492; OTTHUMT00000009493; OTTHUMT00000009494; OTTHUMT00000009495; OTTHUMT00000009496; OTTHUMT00000009497	CEP85	centrosomal protein 85kDa	chr1	+	Multiple_Complex	26234153	26279038
TC0100007449.hg.1	9.19	9.94	0.47	0.46	T	T	-1.68	0.0429	0.1997	T	NM_031286; ENST00000270792; ENST00000319041; ENST00000614679; BC030135; OTTHUMT00000009498; OTTHUMT00000009499	SH3BGRL3	SH3 domain binding glutamate-rich protein like 3	chr1	+	Multiple_Complex	26279176	26281522
TC0100007451.hg.1	8.93	9.54	0.41	0.35	T	T	-1.53	0.0592	0.2411	T	NM_001803; ENST00000374213; ENST00000470468; ENST00000492808; BC000644; OTTHUMT00000009704; OTTHUMT00000009705; OTTHUMT00000009706	CD52	CD52 molecule	chr1	+	Multiple_Complex	26317920	26320523
TC0100007457.hg.1	6.32	5.94	0.5	0.37	T	T	1.3	0.2489	0.518	T	NM_024674; ENST00000254231; ENST00000326279; BC028566; OTTHUMT00000009891	LIN28A	lin-28 homolog A (C. elegans)	chr1	+	Multiple_Complex	26410778	26429728
TC0100007458.hg.1	8.59	9.3	0.43	0.38	T	T	-1.63	0.0609	0.2448	T	NM_001243564; NM_001243565; NM_024887; NM_205861; ENST00000236342; ENST00000360009; ENST00000374185; ENST00000374186; ENST00000416052; ENST00000427245; ENST00000430232; ENST00000431933; ENST00000434391; ENST00000436153; ENST00000487944; ENST00000525165; ENST00000525326; ENST00000525410; ENST00000525546; ENST00000525682; ENST00000526219; ENST00000526278; ENST00000527611; ENST00000528557; ENST00000…	DHDDS	dehydrodolichyl diphosphate synthase subunit	chr1	+	Multiple_Complex	26432282	26471304
TC0100007463.hg.1	12.52	12.15	0.02	0.12	T	T	1.29	0.0894	0.2997	T	NM_005517; ENST00000361427; ENST00000460563; ENST00000463817; ENST00000464888; ENST00000466194; ENST00000467700; ENST00000468388; ENST00000479815; ENST00000493418; ENST00000619352; BC000378; BC003050; BC014644; BC032140; BC070297; BC071707; BC072010; BC072011; BC075837; BC081567; BC110390; OTTHUMT00000009901; OTTHUMT00000009902; OTTHUMT00000009903; OTTHUMT00000009904; OTTHUMT00000009905; OTTHUMT0…	HMGN2	high mobility group nucleosomal binding domain 2	chr1	+	Multiple_Complex	26472411	26476642
TC0100007469.hg.1	6.78	7.34	0.18	0.18	T	T	-1.47	0.0231	0.1363	T	NM_001006665; NM_002953; ENST00000366866; ENST00000374163; ENST00000374166; ENST00000374168; ENST00000403732; ENST00000438977; ENST00000474934; ENST00000488985; ENST00000524436; ENST00000525525; ENST00000525582; ENST00000526040; ENST00000526792; ENST00000527264; ENST00000529454; ENST00000530003; ENST00000530305; ENST00000530607; ENST00000531113; ENST00000531382; BC014966; OTTHUMT00000011431; OTTH…	RPS6KA1	ribosomal protein S6 kinase, 90kDa, polypeptide 1	chr1	+	Multiple_Complex	26529758	26575030
TC0100007471.hg.1	6.46	6.51	0.34	0.54	T	T	-1.04	0.9107	0.9643	T	hsa_circ_0092329	RPS6KA1	Zhang2013 ALT_ACCEPTOR, ALT_DONOR, coding, INTERNAL, intronic best transcript NM_002953	chr1	+	NonCoding	26572454	26572673
TC0100007477.hg.1	11.38	11.6	0.03	0.14	T	T	-1.17	0.274	0.5425	T	NM_006015; NM_139135; ENST00000324856; ENST00000374152; ENST00000430291; ENST00000430799; ENST00000457599; ENST00000466382; ENST00000524572; ENST00000532781; ENST00000615191; OTTHUMT00000011437; OTTHUMT00000011438; OTTHUMT00000011439; OTTHUMT00000096880; OTTHUMT00000096881; OTTHUMT00000393245; OTTHUMT00000393246; OTTHUMT00000393247	ARID1A	AT rich interactive domain 1A (SWI-like)	chr1	+	Multiple_Complex	26696031	26782110
TC0100007481.hg.1	7.43	7.23	0.06	0.29	T	T	1.15	0.2326	0.5006	T	NM_001202554; NM_017837; ENST00000078527; ENST00000374145; ENST00000430292; ENST00000431541; ENST00000455364; ENST00000472757; BC013568; OTTHUMT00000011440; OTTHUMT00000011441; OTTHUMT00000011442; OTTHUMT00000011702; OTTHUMT00000011703; OTTHUMT00000011704	PIGV	phosphatidylinositol glycan anchor biosynthesis class V	chr1	+	Multiple_Complex	26787472	26798403
TC0100007484.hg.1	10.29	10.68	0.3	0.18	T	T	-1.31	0.119	0.3491	T	NM_032283; ENST00000374141; ENST00000374142; ENST00000478902; ENST00000488397; ENST00000534643; BC066776; OTTHUMT00000011706; OTTHUMT00000011707; OTTHUMT00000381797; OTTHUMT00000381798; OTTHUMT00000381799	ZDHHC18	zinc finger, DHHC-type containing 18	chr1	+	Multiple_Complex	26826710	26857602
TC0100007486.hg.1	6.28	6.42	0.18	0.17	T	T	-1.1	0.5595	0.7753	T	NM_006142; ENST00000339276; BC000329; BC000995; BC001550; BC002995; BC023552; OTTHUMT00000011709	SFN	stratifin	chr1	+	Coding	26863138	26864457
TC0100007489.hg.1	9.13	9.24	0.11	0.17	T	T	-1.08	0.5731	0.784	T	NM_006600; ENST00000321265; ENST00000435827; ENST00000452707; ENST00000484772; BC002399; BC003132; BC006147; BC007280; BC015153; BC021139; OTTHUMT00000012172; OTTHUMT00000012173; OTTHUMT00000012174; OTTHUMT00000012335	NUDC	nudC nuclear distribution protein	chr1	+	Multiple_Complex	26900238	26946871
TC0100007493.hg.1	4.1	4.34	0.03	0.18	F	F	-1.18	0.2917	0.56	F	NM_001013642; ENST00000522111; ENST00000531285; BC069216; OTTHUMT00000012346; OTTHUMT00000385397	TRNP1	TMF1-regulated nuclear protein 1	chr1	+	Multiple_Complex	26993704	27000898
TC0100007505.hg.1	11.22	12.09	0.13	0.14	T	T	-1.82	0.0023	0.0321	T	NM_001276252; NM_015023; ENST00000319394; ENST00000361771; ENST00000447062; ENST00000472249; ENST00000491239; BC032523; OTTHUMT00000012341; OTTHUMT00000012342; OTTHUMT00000012791; OTTHUMT00000012792	WDTC1	WD and tetratricopeptide repeats 1	chr1	+	Multiple_Complex	27234516	27308633
TC0100007507.hg.1	7.73	8.03	0.07	0.4	T	T	-1.23	0.2336	0.5015	T	NM_032125; NR_037576; NR_037577; NR_037580; ENST00000374076; ENST00000464720; ENST00000464813; ENST00000466759; ENST00000470223; ENST00000471456; ENST00000478104; ENST00000486082; ENST00000498220; ENST00000608611; ENST00000611517; BC090039; OTTHUMT00000012809; OTTHUMT00000012810; OTTHUMT00000012811; OTTHUMT00000012812; OTTHUMT00000012813; OTTHUMT00000012814; OTTHUMT00000012815; OTTHUMT00000012816…	TMEM222	transmembrane protein 222	chr1	+	Multiple_Complex	27322145	27336400
TC0100007510.hg.1	9.84	7.42	0.1	0.33	T	T	5.37	1.06e-05	0.001	T	NM_001193308; NM_032872; ENST00000318074; ENST00000473280; ENST00000475199; ENST00000483926; ENST00000485269; ENST00000490170; ENST00000496001; ENST00000543823; ENST00000615284; ENST00000616558; ENST00000618673; BC015764; BC035725; OTTHUMT00000015778; OTTHUMT00000015779; OTTHUMT00000015780; OTTHUMT00000015781; OTTHUMT00000015782; OTTHUMT00000015783; OTTHUMT00000096879; OTTHUMT00000476525; OTTHUMT…	SYTL1	synaptotagmin like 1	chr1	+	Multiple_Complex	27341992	27353937
TC0100007512.hg.1	7.36	6.83	1.32	0.19	T	T	1.44	0.2667	0.5352	T	NM_005281; ENST00000374024; BC032702; OTTHUMT00000009522	GPR3	G protein-coupled receptor 3	chr1	+	Coding	27392644	27395814
TC0100007514.hg.1	4.53	4.19	0.54	0.7	T	F	1.27	0.9659	0.987	F	hsa_circ_0000035	WASF2	Memczak2013 ANTISENSE, coding, INTERNAL, intronic best transcript NM_006990	chr1	+	NonCoding	27420914	27421242
TC0100007529.hg.1	7.68	7.42	0.46	0.33	T	T	1.2	0.2514	0.5201	T	NM_001143912; NM_001143913; NM_001143914; NM_001143915; NM_152660; ENST00000010299; ENST00000234549; ENST00000373949; ENST00000373954; ENST00000419687; ENST00000446647; ENST00000530324; BC025768; OTTHUMT00000010514; OTTHUMT00000010515; OTTHUMT00000010516; OTTHUMT00000010517; OTTHUMT00000010518; OTTHUMT00000393242; OTTHUMT00000393243	FAM76A	family with sequence similarity 76, member A	chr1	+	Multiple_Complex	27725979	27763122
TC0100007532.hg.1	8.95	8.51	0.37	0.41	T	T	1.36	0.0688	0.2609	T	NM_177424; ENST00000373943; ENST00000440806; ENST00000468761; ENST00000472285; ENST00000481874; BC046999; OTTHUMT00000010519; OTTHUMT00000010520; OTTHUMT00000010521; OTTHUMT00000010522; OTTHUMT00000010523; uc001bou.4	STX12	syntaxin 12	chr1	+	Multiple_Complex	27773183	27824452
TC0100007538.hg.1	11.33	12.14	0.05	0.24	T	T	-1.76	0.0025	0.0339	T	NM_002713; NM_014110; NM_138558; ENST00000236412; ENST00000311772; ENST00000373931; ENST00000431586; ENST00000486634; BC013360; BC093017; OTTHUMT00000010525; OTTHUMT00000010526; OTTHUMT00000010528; OTTHUMT00000100238; OTTHUMT00000100239	PPP1R8	protein phosphatase 1, regulatory subunit 8	chr1	+	Multiple_Complex	27830741	27851676
TC0100007540.hg.1	8.56	7.15	0.43	0.19	T	T	2.67	0.0004	0.0109	T	NM_001039477; NM_001105556; NM_001286113; NM_001286115; NM_004848; ENST00000328928; ENST00000373921; ENST00000373925; ENST00000373927; ENST00000427466; ENST00000442118; ENST00000456990; ENST00000466068; ENST00000467258; ENST00000482828; ENST00000492877; OTTHUMT00000010529; OTTHUMT00000011148; OTTHUMT00000011149; OTTHUMT00000011150; OTTHUMT00000011151; OTTHUMT00000011152; OTTHUMT00000011153; OTTHU…	THEMIS2	thymocyte selection associated family member 2	chr1	+	Multiple_Complex	27872543	27886685
TC0100007542.hg.1	6.99	6.9	0.02	0.19	T	T	1.07	0.8215	0.9225	T	NM_001009568; NM_001304579; NM_014474; ENST00000373888; ENST00000373894; ENST00000411604; ENST00000466793; ENST00000548116; ENST00000549094; BC014444; OTTHUMT00000011170; OTTHUMT00000011171; OTTHUMT00000011172; OTTHUMT00000011173; OTTHUMT00000404477; OTTHUMT00000404479	SMPDL3B	sphingomyelin phosphodiesterase, acid-like 3B	chr1	+	Multiple_Complex	27934955	27959157
TC0100007543.hg.1	7.31	7.25	0.22	0.29	T	T	1.04	0.7321	0.8725	T	NM_018053; ENST00000373884; ENST00000481387; BC013379; BC028564; OTTHUMT00000011175; OTTHUMT00000011176	XKR8	X-linked Kx blood group related 8	chr1	+	Multiple_Complex	27959462	27968096
TC0100007550.hg.1	11.92	13.15	0.07	0.17	T	T	-2.36	0.0003	0.0075	T	NM_016311; NM_178190; NM_178191; ENST00000335514; ENST00000465645; ENST00000468425; ENST00000497986; BC004955; BC009677; OTTHUMT00000009841; OTTHUMT00000009842; OTTHUMT00000009843; OTTHUMT00000009844	ATPIF1	ATPase inhibitory factor 1	chr1	+	Multiple_Complex	28236091	28246906
TC0100007552.hg.1	6.75	7.11	0.36	0.45	T	T	-1.28	0.3766	0.6386	T	NM_031459; ENST00000253063; BC013304; BC033719; OTTHUMT00000009840	SESN2	sestrin 2	chr1	+	Multiple_Complex	28259452	28282491
TC0100007555.hg.1	8.17	8.5	0.58	0.59	T	T	-1.26	0.5458	0.7654	T	NM_001127350; NM_017638; ENST00000373842; ENST00000398997; ENST00000474683; ENST00000475655; ENST00000479574; BC002694; OTTHUMT00000009856; OTTHUMT00000009857; OTTHUMT00000009858; OTTHUMT00000009859	MED18	mediator complex subunit 18	chr1	+	Multiple_Complex	28329002	28335967
TC0100007556.hg.1	9.92	9.67	0.12	0.3	T	T	1.19	0.3116	0.58	T	NM_001048183; NM_023923; ENST00000373836; ENST00000373839; ENST00000463428; ENST00000493669; ENST00000632202; ENST00000632421; ENST00000632964; ENST00000633167; ENST00000633371; BC021247; BC029266; BC068508; OTTHUMT00000009868; OTTHUMT00000101984; OTTHUMT00000101985; OTTHUMT00000158544; OTTHUMT00000487875; OTTHUMT00000487876; OTTHUMT00000487877; OTTHUMT00000487878; OTTHUMT00000487879	PHACTR4	phosphatase and actin regulator 4	chr1	+	Multiple_Complex	28369582	28502771
TC0100007559.hg.1	8.45	8	0.05	0.34	T	T	1.36	0.088	0.2974	T	NM_001048194; NM_001048195; NM_001048199; NM_001269; NR_002907; NR_002909; NR_004404; NR_030725; NR_030726; NR_036473; ENST00000373831; ENST00000373832; ENST00000373833; ENST00000398958; ENST00000411533; ENST00000413987; ENST00000419074; ENST00000427469; ENST00000429051; ENST00000430407; ENST00000434290; ENST00000437681; ENST00000447507; ENST00000478232; ENST00000486790; BC010067; BC069198; OTTHU…	RCC1; SNORA73A; SNHG3; SNORA73B	regulator of chromosome condensation 1; small nucleolar RNA, H/ACA box 73A; small nucleolar RNA host gene 3; small nucleolar RNA, H/ACA box 73B	chr1	+	Multiple_Complex	28505942	28539300
TC0100007562.hg.1	7.57	7.2	0.3	0.38	T	T	1.29	0.5272	0.7525	T	NM_017846; NR_003109; ENST00000373830; ENST00000411406; ENST00000464093; ENST00000464880; ENST00000480930; ENST00000484775; ENST00000491577; ENST00000495215; ENST00000495995; ENST00000497790; BC000680; BC039879; OTTHUMT00000010346; OTTHUMT00000010347; OTTHUMT00000010348; OTTHUMT00000010349; OTTHUMT00000010350; OTTHUMT00000010351; OTTHUMT00000010352; OTTHUMT00000010353; OTTHUMT00000010354; OTTHUMT…	TRNAU1AP	tRNA selenocysteine 1 associated protein 1	chr1	+	Multiple_Complex	28553017	28578545
TC0100007564.hg.1	5.56	5.6	0.09	0.11	T	T	-1.02	0.6565	0.8317	T	NM_001193532; NM_152304; ENST00000373826; ENST00000465518; BC033175; OTTHUMT00000010371; OTTHUMT00000010372	RAB42	RAB42, member RAS oncogene family	chr1	+	Multiple_Complex	28592200	28595443
TC0100007569.hg.1	8.76	9.51	0.27	0.1	T	T	-1.68	0.0059	0.0594	T	NM_006582; NM_024482; ENST00000294409; ENST00000361872; ENST00000373816; ENST00000480454; BC001473; OTTHUMT00000010331; OTTHUMT00000010332; OTTHUMT00000010333; OTTHUMT00000010334	GMEB1	glucocorticoid modulatory element binding protein 1	chr1	+	Multiple_Complex	28668728	28719353
TC0100007570.hg.1	10.47	9.98	0.35	0.16	T	T	1.4	0.0577	0.2371	T	NM_001172828; NM_001173128; NM_016258; ENST00000373812; ENST00000468863; ENST00000474884; ENST00000475796; ENST00000476976; ENST00000478283; ENST00000496288; ENST00000541996; ENST00000542507; ENST00000621244; BC002559; OTTHUMT00000010335; OTTHUMT00000010336; OTTHUMT00000010337; OTTHUMT00000010338; OTTHUMT00000010339; OTTHUMT00000010340; OTTHUMT00000092196; OTTHUMT00000476529	YTHDF2	YTH N(6)-methyladenosine RNA binding protein 2	chr1	+	Multiple_Complex	28736621	28769775
TC0100007573.hg.1	5.47	5.37	0.7	0.19	T	T	1.07	0.8223	0.9231	T	NM_000911; ENST00000234961; ENST00000621425; OTTHUMT00000010330	OPRD1	opioid receptor, delta 1	chr1	+	Multiple_Complex	28812142	28871712
TC0100007574.hg.1	14.65	15.29	0.5	0.3	T	T	-1.56	0.0491	0.2158	T	NM_001166005; NM_001166006; NM_001166007; NM_004437; NM_203342; NM_203343; ENST00000343067; ENST00000347529; ENST00000349460; ENST00000356093; ENST00000373797; ENST00000373798; ENST00000373800; ENST00000460378; ENST00000462032; ENST00000482464; ENST00000488277; ENST00000490308; BC039079; BC096105; OTTHUMT00000010312; OTTHUMT00000010313; OTTHUMT00000010314; OTTHUMT00000010315; OTTHUMT00000010316; …	EPB41	erythrocyte membrane protein band 4.1	chr1	+	Multiple_Complex	28887091	29120446
TC0100007575.hg.1	7.35	6.86	0.25	0.59	T	T	1.4	0.23	0.4978	T	hsa_circ_0000040	EPB41	Memczak2013 ALT_ACCEPTOR, ALT_DONOR, coding, INTERNAL, intronic best transcript NM_001166007	chr1	+	NonCoding	28915000	28915140
TC0100007584.hg.1	4.95	4.66	0.26	0.18	T	T	1.22	0.2067	0.4712	T	NM_001195001; NM_005704; NM_133177; NM_133178; ENST00000345512; ENST00000373779; ENST00000415600; ENST00000428026; ENST00000460170; ENST00000465525; ENST00000492954; ENST00000493601; ENST00000526080; ENST00000527027; ENST00000531385; BC146655; OTTHUMT00000010445; OTTHUMT00000010446; OTTHUMT00000010447; OTTHUMT00000010784; OTTHUMT00000010785; OTTHUMT00000010786; OTTHUMT00000010787; OTTHUMT00000392…	PTPRU	protein tyrosine phosphatase, receptor type, U	chr1	+	Multiple_Complex	29236516	29326813
TC0100007634.hg.1	10.37	10.94	0.24	0.29	T	T	-1.48	0.0232	0.1366	T	NM_001282566; NM_001282567; NM_001282568; NM_001282569; NM_001282570; NM_001282571; NM_001282572; NM_001282573; NM_001282574; NM_016505; ENST00000344147; ENST00000373714; ENST00000422613; ENST00000479629; ENST00000546109; ENST00000615916; ENST00000616393; ENST00000616859; ENST00000618216; ENST00000627541; BC007446; BC050609; OTTHUMT00000010664; OTTHUMT00000010665; OTTHUMT00000010666; OTTHUMT00000…	ZCCHC17	zinc finger, CCHC domain containing 17	chr1	+	Multiple_Complex	31296982	31364953
TC0100007638.hg.1	5.49	5.47	0.28	0.23	T	T	1.02	0.7234	0.8678	T	NM_001199037; NM_001199038; NM_001199039; NM_018565; NM_178865; ENST00000373709; ENST00000373710; ENST00000487207; ENST00000491976; ENST00000536384; ENST00000536859; BC084580; BC126283; BC126285; OTTHUMT00000010680; OTTHUMT00000010681; OTTHUMT00000010682; OTTHUMT00000091361; uc010ogg.2; uc010ogh.2	SERINC2	serine incorporator 2	chr1	+	Multiple_Complex	31409565	31434680
TC0100007641.hg.1	6.76	7.14	0.27	0.38	T	T	-1.31	0.1187	0.3488	T	NR_034112; ENST00000562069; ENST00000562271; ENST00000562339; ENST00000563302; ENST00000563550; ENST00000566792; ENST00000570127	LINC01225	long intergenic non-protein coding RNA 1225	chr1	+	Multiple_Complex	31500085	31540885
TC0100007645.hg.1	5.21	4.51	0.01	0.26	T	F	1.62	0.0088	0.0757	F	NM_001204414; NM_001204415; NM_022164; ENST00000271064; ENST00000457433; ENST00000461030; ENST00000463112; ENST00000466998; ENST00000468635; ENST00000478398; ENST00000480586; ENST00000481165; ENST00000498429; ENST00000537531; BC064633; OTTHUMT00000011072; OTTHUMT00000011073; OTTHUMT00000011074; OTTHUMT00000011076; OTTHUMT00000011077; OTTHUMT00000011078; OTTHUMT00000011079; OTTHUMT00000011080; OTT…	TINAGL1	tubulointerstitial nephritis antigen-like 1	chr1	+	Multiple_Complex	31576485	31587686
TC0100007646.hg.1	5.16	4.65	0.57	0.26	T	T	1.43	0.1947	0.4559	T	NM_001525; ENST00000373705; ENST00000373706; ENST00000403528; ENST00000468521; ENST00000485464; BC074796; OTTHUMT00000011042; OTTHUMT00000011043; OTTHUMT00000011044; OTTHUMT00000011045	HCRTR1	hypocretin (orexin) receptor 1	chr1	+	Multiple_Complex	31617686	31632518
TC0100007659.hg.1	12.23	12.5	0.02	0.16	T	T	-1.21	0.2135	0.4792	T	NM_001271878; NM_006559; NR_073498; NR_073499; ENST00000307714; ENST00000327300; ENST00000484270; ENST00000492989; BC000717; BC010132; BC019109; OTTHUMT00000011199; OTTHUMT00000091381; OTTHUMT00000091382; OTTHUMT00000472761	KHDRBS1	KH domain containing, RNA binding, signal transduction associated 1	chr1	+	Multiple_Complex	32013694	32060859
TC0100007660.hg.1	7.06	6.84	0.41	0.31	T	T	1.17	0.4326	0.682	T	NM_018056; ENST00000336294; ENST00000438825; ENST00000441402; ENST00000466321; ENST00000468135; ENST00000472503; ENST00000476968; ENST00000487305; ENST00000498613; OTTHUMT00000011489; OTTHUMT00000091374; OTTHUMT00000091375; OTTHUMT00000091376; OTTHUMT00000091377; OTTHUMT00000091378; OTTHUMT00000091379; OTTHUMT00000091380; OTTHUMT00000099435	TMEM39B	transmembrane protein 39B	chr1	+	Multiple_Complex	32072031	32102866
TC0100007662.hg.1	12.29	12.16	0.25	0.17	T	T	1.1	0.5238	0.7505	T	NM_012316; ENST00000373625; ENST00000446515; ENST00000469790; ENST00000471599; BC020520; OTTHUMT00000012527; OTTHUMT00000012528; OTTHUMT00000012532; OTTHUMT00000012533	KPNA6	karyopherin alpha 6 (importin alpha 7)	chr1	+	Multiple_Complex	32108038	32176568
TC0100007666.hg.1	7.81	6.98	0.51	0.37	T	T	1.78	0.0202	0.1258	T	hsa_circ_0002834	KPNA6	Jeck2013 ALT_ACCEPTOR, ALT_DONOR, coding, INTERNAL, intronic best transcript NM_012316	chr1	+	NonCoding	32139179	32139864
TC0100007668.hg.1	9.02	9.85	0.1	0.27	T	T	-1.77	0.0054	0.0556	T	NM_175852; ENST00000373609; ENST00000373610; BC080578; BC103823; BC103824; OTTHUMT00000012843; OTTHUMT00000012844; uc001buj.3	TXLNA	taxilin alpha	chr1	+	Multiple_Complex	32179686	32198285
TC0100007669.hg.1	9.58	8.88	0.12	0.11	T	T	1.63	0.0042	0.0479	T	NM_001301011; NM_024296; ENST00000373602; ENST00000421922; ENST00000461819; ENST00000469003; ENST00000483009; BC022848; OTTHUMT00000015722; OTTHUMT00000015723; OTTHUMT00000015724; OTTHUMT00000015728; OTTHUMT00000313451	CCDC28B	coiled-coil domain containing 28B	chr1	+	Multiple_Complex	32200386	32205390
TC0100007670.hg.1	8.58	7.72	1.12	0.58	T	T	1.82	0.1272	0.3616	T	NM_001160042; NM_018134; ENST00000291358; ENST00000537469; ENST00000617816; BC098260; BC098317; BC098366; OTTHUMT00000015731; OTTHUMT00000476530; OTTHUMT00000476531	IQCC	IQ motif containing C	chr1	+	Multiple_Complex	32205635	32208687
TC0100007671.hg.1	7.01	6.86	0.22	0.4	T	T	1.11	0.9414	0.9775	T	NM_001099434; ENST00000409358; ENST00000487056; BC128073; OTTHUMT00000015735; OTTHUMT00000328293; uc001bun.2	DCDC2B	doublecortin domain containing 2B	chr1	+	Multiple_Complex	32209094	32216196
TC0100007672.hg.1	8.74	8.71	0.56	0.17	T	T	1.02	0.8962	0.9576	T	NM_003757; ENST00000355082; ENST00000373586; ENST00000471486; ENST00000474371; ENST00000483517; ENST00000489353; BC000413; BC003140; OTTHUMT00000019282; OTTHUMT00000019284; OTTHUMT00000019597; OTTHUMT00000019598; OTTHUMT00000019599; OTTHUMT00000099431	EIF3I	eukaryotic translation initiation factor 3, subunit I	chr1	+	Multiple_Complex	32221584	32231604
TC0100007675.hg.1	6.07	5.8	0.16	0.08	T	T	1.21	0.2049	0.4685	T	NM_032648; ENST00000373582; BC004269; OTTHUMT00000019615	FAM167B	family with sequence similarity 167, member B	chr1	+	Coding	32247217	32248860
TC0100007676.hg.1	10.9	10.81	0.32	0.33	T	T	1.07	0.7261	0.8691	T	NM_001042771; NM_005356; ENST00000333070; ENST00000336890; ENST00000355928; ENST00000373557; ENST00000373562; ENST00000373564; ENST00000461712; ENST00000469765; ENST00000469956; ENST00000476457; ENST00000477031; ENST00000482949; ENST00000495610; ENST00000619559; BC013200; OTTHUMT00000019616; OTTHUMT00000019804; OTTHUMT00000019805; OTTHUMT00000019806; OTTHUMT00000019807; OTTHUMT00000019808; OTTHUM…	LCK	LCK proto-oncogene, Src family tyrosine kinase	chr1	+	Multiple_Complex	32251239	32286167
TC0100007678.hg.1	11.61	11.56	0.2	0.08	T	T	1.04	0.8118	0.9171	T	NM_004964; ENST00000373548; ENST00000428704; ENST00000463172; ENST00000471488; ENST00000472928; ENST00000476391; ENST00000481281; ENST00000482310; ENST00000484305; ENST00000490081; BC000301; OTTHUMT00000019815; OTTHUMT00000019816; OTTHUMT00000019817; OTTHUMT00000019819; OTTHUMT00000020042; OTTHUMT00000020043; OTTHUMT00000020044; OTTHUMT00000020045; OTTHUMT00000020046; OTTHUMT00000099439	HDAC1	histone deacetylase 1	chr1	+	Multiple_Complex	32292086	32333635
TC0100007690.hg.1	10.55	10.66	0.22	0.27	T	T	-1.08	0.7025	0.857	T	NM_001135255; NM_001135256; NM_005610; ENST00000373485; ENST00000373493; ENST00000401893; ENST00000414241; ENST00000445722; ENST00000458695; ENST00000460669; ENST00000463378; ENST00000465780; ENST00000475321; ENST00000477563; ENST00000482190; ENST00000490500; ENST00000492348; ENST00000524393; ENST00000525506; ENST00000526193; ENST00000527118; ENST00000531983; BC003092; BC053904; BC075836; OTTHUMT…	RBBP4	retinoblastoma binding protein 4	chr1	+	Multiple_Complex	32651142	32686211
TC0100007691.hg.1	5.11	4.68	0.64	0.31	T	T	1.34	0.2839	0.5522	T	NM_001198972; NM_001198973; NM_020888; ENST00000294521; ENST00000373480; ENST00000373481; ENST00000401073; ENST00000468130; OTTHUMT00000022130; OTTHUMT00000022131; OTTHUMT00000022155; OTTHUMT00000095337; OTTHUMT00000382044	KIAA1522	KIAA1522	chr1	+	Multiple_Complex	32741885	32774970
TC0100007693.hg.1	9.56	9.68	0.36	0.26	T	T	-1.09	0.9508	0.981	T	NM_001256121; NM_022753; ENST00000356689; ENST00000373475; ENST00000373476; ENST00000474103; ENST00000475486; ENST00000477248; ENST00000482212; ENST00000524535; ENST00000525203; ENST00000526230; ENST00000527692; ENST00000529027; ENST00000530552; ENST00000530710; ENST00000531123; ENST00000531256; BC015175; OTTHUMT00000011266; OTTHUMT00000011267; OTTHUMT00000011268; OTTHUMT00000011269; OTTHUMT00000…	S100PBP	S100P binding protein	chr1	+	Multiple_Complex	32816767	32858879
TC0100007694.hg.1	5.72	5.74	0.39	0.27	T	T	-1.01	0.902	0.9601	T	NM_002143; ENST00000373467; ENST00000459874; ENST00000470166; ENST00000470896; ENST00000480118; BC001777; OTTHUMT00000011480; OTTHUMT00000011481; OTTHUMT00000092190; OTTHUMT00000092191; OTTHUMT00000092192	HPCA	hippocalcin	chr1	+	Multiple_Complex	32885994	32898441
TC0100007698.hg.1	5.19	5.32	0.45	0.19	T	T	-1.09	0.6009	0.7999	T	hsa_circ_0000049	RNF19B	Memczak2013 ANTISENSE, CDS, coding, INTERNAL best transcript NM_153341	chr1	+	NonCoding	32964098	32964238
TC0100007705.hg.1	7.29	6.27	0.08	0.41	T	T	2.03	0.0108	0.0853	T	NM_001293562; NM_001301823; NM_001301824; NM_001301825; NM_001301826; NM_052998; NR_126031; ENST00000294517; ENST00000373440; ENST00000373441; ENST00000373443; ENST00000462920; ENST00000471119; ENST00000473089; ENST00000475935; ENST00000477570; ENST00000478204; ENST00000478635; ENST00000481886; ENST00000483027; ENST00000484656; ENST00000492420; ENST00000492521; ENST00000495135; ENST00000497280; E…	AZIN2	antizyme inhibitor 2	chr1	+	Multiple_Complex	33081104	33120531
TC0100007716.hg.1	7.85	7.77	0.14	0.24	T	T	1.06	0.7226	0.8673	T	NM_152493; ENST00000373428; ENST00000477934; ENST00000483388; ENST00000490959; ENST00000539719; BC104779; BC112113; OTTHUMT00000011857; OTTHUMT00000011858; OTTHUMT00000011859; OTTHUMT00000011860; uc001bxc.1	ZNF362	zinc finger protein 362	chr1	+	Multiple_Complex	33256545	33300719
TC0100007725.hg.1	6.07	6.15	0.03	0.2	T	T	-1.05	0.7307	0.8716	T	NM_145238; ENST00000361328; ENST00000373413; ENST00000480917; BC008827; OTTHUMT00000012027; OTTHUMT00000012028; OTTHUMT00000277003	ZSCAN20	zinc finger and SCAN domain containing 20	chr1	+	Multiple_Complex	33472631	33496507
TC0100007734.hg.1	3.86	4.24	0.31	0.23	F	T	-1.3	0.1501	0.3965	F	NM_145205; NR_033264; ENST00000425537; ENST00000458277; ENST00000519684; ENST00000522796; BC021180; BC070148; OTTHUMT00000036849; OTTHUMT00000036850; OTTHUMT00000036851; OTTHUMT00000375773; uc001bxp.3	HMGB4	high mobility group box 4	chr1	+	Multiple_Complex	33860475	33864791
TC0100007739.hg.1	5.26	5.5	0.02	0.25	T	T	-1.19	0.2768	0.5458	T	NM_001134734; NM_032884; ENST00000373374; ENST00000488417; BC007637; BC064845; OTTHUMT00000011463; OTTHUMT00000036845	C1orf94	chromosome 1 open reading frame 94	chr1	+	Multiple_Complex	34166883	34219131
TC0100007745.hg.1	4.44	4.19	0.32	0.36	T	T	1.19	0.5294	0.7541	T	NM_005268; ENST00000338513; BC004379; OTTHUMT00000011561	GJB5	gap junction protein beta 5	chr1	+	Multiple_Complex	34755047	34758512
TC0100007746.hg.1	5.47	5.54	0.12	0.25	T	T	-1.05	0.767	0.8919	T	NM_153212; ENST00000339480; BC034709; OTTHUMT00000011560; uc001bxv.1	GJB4	gap junction protein beta 4	chr1	+	Coding	34759741	34763724
TC0100007747.hg.1	5.37	4.76	0.23	0.21	T	T	1.53	0.0262	0.1474	T	NM_001005752; NM_024009; ENST00000373362; ENST00000373366; BC012918; BC110640; OTTHUMT00000011558; OTTHUMT00000011559	GJB3	gap junction protein beta 3	chr1	+	Multiple_Complex	34781189	34786369
TC0100007748.hg.1	8.08	7.75	0.37	0.15	T	T	1.25	0.187	0.4459	T	NM_002060; ENST00000342280; ENST00000450137; BC027889; BC072389; OTTHUMT00000011556; OTTHUMT00000011557; uc001bya.3	GJA4	gap junction protein alpha 4	chr1	+	Coding	34792998	34795747
TC0100007760.hg.1	8.62	8.2	0.21	0.33	T	T	1.33	0.0962	0.3119	T	NM_001289088; NM_001289089; NM_001289090; NM_001289091; NM_024772; ENST00000359858; ENST00000373329; ENST00000373330; ENST00000417119; ENST00000463393; ENST00000466390; ENST00000475654; ENST00000476269; ENST00000488455; ENST00000611874; OTTHUMT00000012705; OTTHUMT00000012706; OTTHUMT00000012707; OTTHUMT00000012708; OTTHUMT00000012709; OTTHUMT00000012710; OTTHUMT00000012711; OTTHUMT00000012712; OT…	ZMYM1	zinc finger, MYM-type 1	chr1	+	Multiple_Complex	35059786	35115859
TC0100007765.hg.1	11.08	11.19	0.39	0.1	T	T	-1.08	0.6399	0.8223	T	NM_005095; ENST00000314607; ENST00000441447; ENST00000457946; ENST00000470175; ENST00000482131; ENST00000492456; BC127113; BC127114; OTTHUMT00000012207; OTTHUMT00000012208; OTTHUMT00000012209; OTTHUMT00000012680; OTTHUMT00000012681; OTTHUMT00000012682; uc001byt.3	ZMYM4	zinc finger, MYM-type 4	chr1	+	Multiple_Complex	35268967	35422058
TC0100007777.hg.1	9.03	9.1	0.13	0.12	T	T	-1.05	0.7258	0.869	T	NM_001014839; NM_001014841; NM_014284; ENST00000356090; ENST00000373243; ENST00000373253; ENST00000423723; ENST00000437806; ENST00000459931; BC024592; OTTHUMT00000131296; OTTHUMT00000131297; OTTHUMT00000131298; OTTHUMT00000131299; OTTHUMT00000131300; OTTHUMT00000131301; uc001bza.3	NCDN	neurochondrin	chr1	+	Multiple_Complex	35557473	35567274
TC0100007778.hg.1	5.15	5.34	0.45	0.12	T	T	-1.14	0.4383	0.6868	T	NM_178548; ENST00000373235; BC041175; OTTHUMT00000012732	TFAP2E	transcription factor AP-2 epsilon (activating enhancer binding protein 2 epsilon)	chr1	+	Coding	35573370	35595328
TC0100007784.hg.1	6.53	8.35	0.17	0.32	T	T	-3.53	3.21e-05	0.0019	T	NM_017629; ENST00000373210; ENST00000488778; ENST00000496257; BC152450; OTTHUMT00000012213; OTTHUMT00000091358; OTTHUMT00000091359	AGO4	argonaute RISC catalytic component 4	chr1	+	Multiple_Complex	35808172	35857890
TC0100007786.hg.1	11.44	11.79	0.29	0.18	T	T	-1.28	0.1532	0.4007	T	NM_012199; ENST00000373204; ENST00000373206; BC063275; OTTHUMT00000019336; OTTHUMT00000019337	AGO1	argonaute RISC catalytic component 1	chr1	+	Multiple_Complex	35869808	35929610
TC0100007789.hg.1	11	10.92	0.24	0.3	T	T	1.06	0.6242	0.8141	T	NM_024852; NM_177422; ENST00000246314; ENST00000324350; ENST00000373191; ENST00000397828; ENST00000471099; ENST00000491443; OTTHUMT00000019829; OTTHUMT00000019830; OTTHUMT00000019831; OTTHUMT00000091354; OTTHUMT00000091357; uc001bzn.1	AGO3	argonaute RISC catalytic component 3	chr1	+	Multiple_Complex	35930718	36072500
TC0100007790.hg.1	5.36	5.11	0.43	0.18	T	T	1.19	0.3346	0.6027	T	NM_014466; ENST00000207457; ENST00000469024; ENST00000473120; BC035620; OTTHUMT00000020200; OTTHUMT00000020201; OTTHUMT00000020202; uc001bzr.3	TEKT2	tektin 2 (testicular)	chr1	+	Coding	36084075	36088275
TC0100007791.hg.1	6.19	6.62	0.79	0.53	T	T	-1.35	0.5818	0.789	T	NM_017825; ENST00000373178; BC014169; OTTHUMT00000020199	ADPRHL2	ADP-ribosylhydrolase like 2	chr1	+	Multiple_Complex	36088852	36093932
TC0100007794.hg.1	9.43	9.4	0.08	0.17	T	T	1.02	0.8997	0.9589	T	NM_001286365; NM_001286366; NM_018067; ENST00000316156; ENST00000373148; ENST00000373150; ENST00000373151; ENST00000429533; ENST00000462118; ENST00000474796; ENST00000487114; ENST00000487131; ENST00000527764; ENST00000530729; ENST00000530975; ENST00000532131; BC106053; OTTHUMT00000020762; OTTHUMT00000020763; OTTHUMT00000020764; OTTHUMT00000020765; OTTHUMT00000023449; OTTHUMT00000023450; OTTHUMT00…	MAP7D1	MAP7 domain containing 1	chr1	+	Multiple_Complex	36155579	36180849
TC0100007798.hg.1	11.66	12.03	0	0.16	T	T	-1.3	0.0933	0.3069	T	NM_005119; ENST00000354618; ENST00000466743; ENST00000469141; ENST00000478853; BC112330; BC112350; OTTHUMT00000021688; OTTHUMT00000023220; OTTHUMT00000023221; OTTHUMT00000091353	THRAP3	thyroid hormone receptor associated protein 3	chr1	+	Multiple_Complex	36224416	36305357
TC0100007800.hg.1	8.45	8.68	0.42	0.13	T	T	-1.17	0.3347	0.6028	T	hsa_circ_0004157	THRAP3	Jeck2013 ALT_ACCEPTOR, ALT_DONOR, coding, INTERNAL, intronic best transcript NM_005119	chr1	+	NonCoding	36287477	36288753
TC0100007813.hg.1	4.57	4.47	0.26	0.12	T	F	1.07	0.8233	0.9234	F	hsa_circ_0000055	CSF3R	Memczak2013 ANTISENSE, CDS, coding, INTERNAL best transcript NM_156039	chr1	+	NonCoding	36473796	36475464
TC0100007832.hg.1	9.9	10.35	0.97	0.21	T	T	-1.37	0.2518	0.5201	T	NM_025079; NR_106790; ENST00000373087; ENST00000471012; ENST00000472312; ENST00000619365; BC005001; OTTHUMT00000012154; OTTHUMT00000012157; OTTHUMT00000012158	ZC3H12A; MIR6732	zinc finger CCCH-type containing 12A; microRNA 6732	chr1	+	Multiple_Complex	37474518	37484379
TC0100007838.hg.1	6.94	6.86	0.67	0.16	T	T	1.06	0.6194	0.8114	T	NM_003462; ENST00000296218; ENST00000466723; ENST00000467277; ENST00000490312; ENST00000497858; BC039074; BC046117; OTTHUMT00000012159; OTTHUMT00000012160; OTTHUMT00000012437; OTTHUMT00000012438; OTTHUMT00000091267; uc001cbj.3	DNALI1	dynein, axonemal, light intermediate chain 1	chr1	+	Multiple_Complex	37556919	37566857
TC0100007841.hg.1	7.1	7.66	0.28	0.07	T	T	-1.48	0.0208	0.128	T	NM_001256875; NM_018101; ENST00000327331; ENST00000373055; BC000703; BC001651; BC008079; BC016944; OTTHUMT00000012473; OTTHUMT00000012474	CDCA8	cell division cycle associated 8	chr1	+	Multiple_Complex	37692401	37709719
TC0100007845.hg.1	7	6.71	0.34	0.17	T	T	1.23	0.2786	0.5474	T	NM_001031740; NM_001113482; NM_152496; ENST00000329006; ENST00000373045; ENST00000397631; ENST00000525897; ENST00000532512; BC077730; OTTHUMT00000012468; OTTHUMT00000012469; OTTHUMT00000388630; OTTHUMT00000388631; OTTHUMT00000388632	MANEAL	mannosidase, endo-alpha-like	chr1	+	Coding	37793802	37801606
TC0100007846.hg.1	6.59	6.63	0.2	0.13	T	T	-1.03	0.8689	0.9451	T	NM_001142726; NM_198446; ENST00000373042; ENST00000373043; ENST00000419397; ENST00000468084; BC057819; OTTHUMT00000012471; OTTHUMT00000012472; OTTHUMT00000012946; OTTHUMT00000388633	C1orf122	chromosome 1 open reading frame 122	chr1	+	Multiple_Complex	37806979	37809454
TC0100007858.hg.1	7.78	8.23	0.47	0.47	T	T	-1.37	0.138	0.3789	T	NM_016037; ENST00000373014; ENST00000483182; ENST00000486563; ENST00000488453; BC005182; OTTHUMT00000012962; OTTHUMT00000012963; OTTHUMT00000012964; OTTHUMT00000012965	UTP11L	UTP11-like, U3 small nucleolar ribonucleoprotein (yeast)	chr1	+	Multiple_Complex	38009258	38024825
TC0100007876.hg.1	5.84	4.55	0.27	0.35	T	F	2.45	0.0015	0.0243	F	hsa_circ_0000056	RRAGC	Memczak2013 ANTISENSE, coding, INTERNAL, intronic best transcript NM_022157	chr1	+	NonCoding	38844140	38844253
TC0100007884.hg.1	8.27	8.47	0.36	0.36	T	T	-1.15	0.7504	0.8834	T	NM_001136275; NM_024595; ENST00000372984; ENST00000432648; ENST00000446189; ENST00000531822; BC119745; OTTHUMT00000019687; OTTHUMT00000388642; OTTHUMT00000388643; OTTHUMT00000388645	AKIRIN1	akirin 1	chr1	+	Multiple_Complex	38991223	39006065
TC0100007886.hg.1	14.18	14.13	0.13	0.33	T	T	1.04	0.7225	0.8672	T	NM_001184979; NM_004552; ENST00000372967; ENST00000372969; BC001884; BC093057; OTTHUMT00000019688; OTTHUMT00000019689	NDUFS5	NADH dehydrogenase (ubiquinone) Fe-S protein 5, 15kDa (NADH-coenzyme Q reductase)	chr1	+	Multiple_Complex	39026295	39034636
TC0100007898.hg.1	14.63	14.28	0.37	0.15	T	T	1.27	0.164	0.4181	T	NM_012090; NM_015038; OTTHUMT00000020986; OTTHUMT00000020987; OTTHUMT00000020988; OTTHUMT00000020989; OTTHUMT00000020990; OTTHUMT00000020991; OTTHUMT00000020992; OTTHUMT00000020993; OTTHUMT00000020994; OTTHUMT00000022993; OTTHUMT00000022994; OTTHUMT00000022995; OTTHUMT00000022996; OTTHUMT00000022997; OTTHUMT00000022998; OTTHUMT00000022999; OTTHUMT00000023000; OTTHUMT00000023001; OTTHUMT0000002300…	MACF1; KIAA0754	microtubule-actin crosslinking factor 1; KIAA0754	chr1	+	Multiple_Complex	39081316	39487177
TC0100007909.hg.1	5.43	5.56	0.18	0.13	T	T	-1.09	0.5464	0.7658	T	NM_181809; ENST00000331593; BC131617; OTTHUMT00000023079	BMP8A	bone morphogenetic protein 8a	chr1	+	Coding	39491646	39529869
TC0100007910.hg.1	5.53	5.55	0.46	0.33	T	T	-1.01	0.6389	0.8219	T	BC072388	OXCT2P1	3-oxoacid CoA-transferase 2 pseudogene 1	chr1	+	Multiple_Complex	39514866	39516667
TC0100007920.hg.1	8.92	9.5	0.61	0.12	T	T	-1.49	0.0412	0.1954	T	NM_001195007; NM_006112; NM_203456; NR_036543; NR_036544; ENST00000324379; ENST00000356511; ENST00000372830; ENST00000372835; ENST00000456578; ENST00000467741; ENST00000470018; ENST00000470213; ENST00000474804; ENST00000475350; ENST00000480169; ENST00000482751; ENST00000485507; ENST00000495526; ENST00000497370; BC004898; BC008451; BC107736; OTTHUMT00000025642; OTTHUMT00000025643; OTTHUMT000000256…	PPIE	peptidylprolyl isomerase E (cyclophilin E)	chr1	+	Multiple_Complex	39692182	39763914
TC0100007922.hg.1	7.46	7.44	0.42	0.51	T	T	1.01	0.8073	0.9148	T	PPIE.uAug10	PPIE	Transcript Identified by AceView, Entrez Gene ID(s) 10450	chr1	+	Coding	39758707	39760392
TC0100007936.hg.1	8.58	8.79	0.51	0.29	T	T	-1.16	0.7974	0.9095	T	NM_001136493; NM_001287808; NM_001287809; NM_032793; NR_109896; ENST00000372809; ENST00000372811; ENST00000420632; ENST00000434861; ENST00000459917; ENST00000469745; ENST00000480630; ENST00000481612; ENST00000483824; ENST00000491515; BC011587; BC092414; OTTHUMT00000025755; OTTHUMT00000025756; OTTHUMT00000025757; OTTHUMT00000025758; OTTHUMT00000025759; OTTHUMT00000090744; OTTHUMT00000090745; OTTHU…	MFSD2A	major facilitator superfamily domain containing 2A	chr1	+	Multiple_Complex	39955112	39969968
TC0100007940.hg.1	13.4	13.17	0.34	0.22	T	T	1.17	0.5823	0.7893	T	NM_001105530; NM_006367; ENST00000340450; ENST00000372792; ENST00000372797; ENST00000372798; ENST00000372802; ENST00000372805; ENST00000414281; ENST00000414893; ENST00000417287; ENST00000420216; ENST00000421589; ENST00000424977; ENST00000427843; ENST00000435719; ENST00000446031; ENST00000449311; ENST00000461993; ENST00000479759; ENST00000494114; BC013963; BC095440; OTTHUMT00000013106; OTTHUMT0000…	CAP1	CAP, adenylate cyclase-associated protein 1 (yeast)	chr1	+	Multiple_Complex	40040233	40072649
TC0100007943.hg.1	10.7	10.85	0.02	0.26	T	T	-1.11	0.5622	0.7768	T	NM_012421; ENST00000372771; BC113666; OTTHUMT00000015767	RLF	rearranged L-myc fusion	chr1	+	Multiple_Complex	40161369	40240921
TC0100007948.hg.1	5.14	5.24	0.16	0.34	T	T	-1.08	0.6692	0.8392	T	NM_001008740; ENST00000372766; ENST00000468258; BC108666; OTTHUMT00000015769; OTTHUMT00000015770	TMCO2	transmembrane and coiled-coil domains 2	chr1	+	Multiple_Complex	40245947	40251693
TC0100007949.hg.1	8.41	9.8	0.31	0.28	T	T	-2.62	0.0009	0.0169	T	NM_005857; ENST00000372759; ENST00000472583; ENST00000474142; ENST00000479131; BC037283; OTTHUMT00000015766; OTTHUMT00000319378; OTTHUMT00000319379; OTTHUMT00000319380	ZMPSTE24	zinc metallopeptidase STE24	chr1	+	Multiple_Complex	40258050	40294184
TC0100007954.hg.1	14.88	15.13	0.03	0.16	T	T	-1.2	0.2355	0.5039	T	NM_001198978; NM_001198979; NM_001198980; NM_022733; ENST00000372708; ENST00000372718; ENST00000435168; ENST00000487871; ENST00000539317; ENST00000614549; BC021133; OTTHUMT00000019074; OTTHUMT00000019075; OTTHUMT00000019076; OTTHUMT00000019077	SMAP2	small ArfGAP2	chr1	+	Multiple_Complex	40344850	40423326
TC0100007958.hg.1	5.26	5.06	0.61	0.39	T	T	1.15	0.9727	0.9895	T	NM_023070; ENST00000361584; ENST00000411995; ENST00000469416; ENST00000484445; BC017498; OTTHUMT00000019078; OTTHUMT00000019079; OTTHUMT00000019080	ZFP69B	ZFP69 zinc finger protein B	chr1	+	Multiple_Complex	40450102	40463718
TC0100007961.hg.1	7	6.23	0.21	0.43	T	T	1.7	0.0345	0.1751	T	NM_198494; ENST00000372705; ENST00000372706; ENST00000482712; BC041873; OTTHUMT00000019082; OTTHUMT00000019083; OTTHUMT00000019084	ZFP69	ZFP69 zinc finger protein	chr1	+	Multiple_Complex	40477215	40496343
TC0100007963.hg.1	6.16	6.52	0.32	0.3	T	T	-1.28	0.1958	0.4572	T	NM_022774; ENST00000296380; ENST00000358527; ENST00000372703; ENST00000415550; ENST00000418186; ENST00000419161; ENST00000420209; ENST00000432259; ENST00000443729; ENST00000471429; BC021969; OTTHUMT00000019086; OTTHUMT00000019087; OTTHUMT00000019088; OTTHUMT00000019089; OTTHUMT00000019090; OTTHUMT00000019091; OTTHUMT00000019092; OTTHUMT00000019093; OTTHUMT00000019094; OTTHUMT00000019095	EXO5	exonuclease 5	chr1	+	Multiple_Complex	40508741	40516556
TC0100007964.hg.1	7.03	7.24	0.14	0.07	T	T	-1.16	0.2778	0.5464	T	NM_152373; ENST00000372696; ENST00000372697; ENST00000372699; ENST00000465152; ENST00000472043; ENST00000493756; BC091518; OTTHUMT00000019260; OTTHUMT00000019261; OTTHUMT00000019262; OTTHUMT00000019263; OTTHUMT00000019264; OTTHUMT00000019575; uc001cft.2	ZNF684	zinc finger protein 684	chr1	+	Multiple_Complex	40531561	40548169
TC0100007968.hg.1	10.26	10.99	0.32	0.18	T	T	-1.66	0.0104	0.0837	T	NM_001142587; NM_001142588; NM_001142589; NM_001142590; NM_001308114; NM_001308115; NM_014223; ENST00000308733; ENST00000372651; ENST00000372652; ENST00000372653; ENST00000372654; ENST00000372669; ENST00000414185; ENST00000416859; ENST00000424419; ENST00000425457; ENST00000427410; ENST00000440226; ENST00000447388; ENST00000453631; ENST00000456393; ENST00000467203; ENST00000483091; ENST00000488635…	NFYC	nuclear transcription factor Y subunit gamma	chr1	+	Multiple_Complex	40691570	40771606
TC0100007971.hg.1	5.45	5.35	0.17	0.01	T	T	1.07	0.5982	0.7982	T	NM_004700; NM_172163; ENST00000347132; ENST00000443478; ENST00000506017; ENST00000509682; OTTHUMT00000020812; OTTHUMT00000020813; OTTHUMT00000366513; OTTHUMT00000366514; uc001cgh.2	KCNQ4	potassium channel, voltage gated KQT-like subfamily Q, member 4	chr1	+	Multiple_Complex	40784012	40840452
TC0100007980.hg.1	7.02	7.24	0.14	0.47	T	T	-1.17	0.4587	0.7029	T	NM_001301237; NM_001905; NR_125440; ENST00000372616; ENST00000372621; ENST00000463285; ENST00000463423; ENST00000464283; ENST00000470271; ENST00000475060; ENST00000479480; ENST00000480420; ENST00000486889; ENST00000497210; ENST00000498694; BC009408; OTTHUMT00000015629; OTTHUMT00000015630; OTTHUMT00000015631; OTTHUMT00000015632; OTTHUMT00000015633; OTTHUMT00000015634; OTTHUMT00000015636; OTTHUMT00…	CTPS1	CTP synthase 1	chr1	+	Multiple_Complex	40979299	41012565
TC0100007991.hg.1	5.13	5.06	0.21	0.14	T	T	1.05	0.7042	0.8581	T	NM_001291281; OTTHUMT00000015642	FOXO6	forkhead box O6	chr1	+	Coding	41361922	41383591
TC0100008012.hg.1	4.65	4.59	0.26	0.12	T	F	1.04	0.7635	0.8897	F	NM_007102; ENST00000372581; BC069301; BC093779; BC093781; OTTHUMT00000018307; uc001chc.1	GUCA2B	guanylate cyclase activator 2B (uroguanylin)	chr1	+	Coding	42153421	42155824
TC0100008017.hg.1	4.86	4.85	0.45	0.22	T	T	1.01	0.9497	0.9805	T	NM_173642; ENST00000410070; ENST00000431473; BC039737; OTTHUMT00000019174; OTTHUMT00000019175	RIMKLA	ribosomal modification protein rimK-like family member A	chr1	+	Multiple_Complex	42380795	42424229
TC0100008023.hg.1	9.63	9.45	0.62	0.25	T	T	1.13	0.5983	0.7982	T	NM_006347; ENST00000304979; ENST00000372549; ENST00000372550; ENST00000436387; ENST00000440068; ENST00000461351; BC003412; OTTHUMT00000019778; OTTHUMT00000019779; OTTHUMT00000019780; OTTHUMT00000019781; OTTHUMT00000019782; OTTHUMT00000019783	PPIH	peptidylprolyl isomerase H (cyclophilin H)	chr1	+	Multiple_Complex	42658377	42676758
TC0100008025.hg.1	13.92	13.64	0.28	0.16	T	T	1.21	0.2555	0.5239	T	NM_004559; ENST00000321358; ENST00000332220; ENST00000436427; ENST00000467957; ENST00000616651; BC002411; BC010430; BC015208; BC038384; BC065571; BC070084; BC071708; BC090038; BC098435; BC106045; OTTHUMT00000019786; OTTHUMT00000019787; OTTHUMT00000097210; OTTHUMT00000097211	YBX1	Y box binding protein 1	chr1	+	Multiple_Complex	42682395	42702362
TC0100008026.hg.1	12.73	10.25	0.99	0.57	T	T	5.56	0.0007	0.0154	T	hsa_circ_0092362	YBX1	Zhang2013 ALT_ACCEPTOR, ALT_DONOR, coding, INTERNAL, intronic best transcript NM_004559	chr1	+	NonCoding	42696409	42696608
TC0100008033.hg.1	6.49	7.31	0.4	0.18	T	T	-1.77	0.0054	0.0559	T	NM_001017922; NM_018538; ENST00000328249; ENST00000372514; ENST00000372517; ENST00000470938; ENST00000487556; BC099703; BC099707; BC099712; BC099713; OTTHUMT00000020180; OTTHUMT00000020181; OTTHUMT00000020182; OTTHUMT00000020183; OTTHUMT00000020184	ERMAP	erythroblast membrane-associated protein (Scianna blood group)	chr1	+	Multiple_Complex	42817105	42844989
TC0100008034.hg.1	6.03	6.96	0.41	0.32	T	T	-1.91	0.0081	0.0717	T	NM_001242739; NM_015911; ENST00000372502; ENST00000372503; ENST00000372504; ENST00000372506; ENST00000372507; ENST00000372508; ENST00000397034; ENST00000630961; BC000157; OTTHUMT00000020189; OTTHUMT00000020190; OTTHUMT00000020192; OTTHUMT00000020193; OTTHUMT00000097215; OTTHUMT00000468289	ZNF691	zinc finger protein 691	chr1	+	Multiple_Complex	42846573	42852477
TC0100008052.hg.1	5.36	5.19	0.22	0.13	F	F	1.12	0.4331	0.6826	F	NM_001167965; NM_001195831; NM_152498; ENST00000372492; ENST00000428122; ENST00000525227; ENST00000528956; ENST00000529956; ENST00000533339; ENST00000534615; ENST00000610710; BC117280; BC117306; OTTHUMT00000019014; OTTHUMT00000019023; OTTHUMT00000384325; OTTHUMT00000384326; OTTHUMT00000384327; OTTHUMT00000384328; OTTHUMT00000384329	CFAP57	cilia and flagella associated protein 57	chr1	+	Multiple_Complex	43172149	43254358
TC0100008054.hg.1	6.06	6.17	0.56	0.3	T	T	-1.08	0.9353	0.9749	T	NM_144626; ENST00000432792; ENST00000439858; ENST00000442284; ENST00000456751; BC016858; OTTHUMT00000019031; OTTHUMT00000019032; OTTHUMT00000019033; OTTHUMT00000019034; uc021oml.1	TMEM125	transmembrane protein 125	chr1	+	Multiple_Complex	43269994	43274002
TC0100008055.hg.1	6.29	6.64	0.6	0.21	T	T	-1.27	0.3691	0.6314	T	NM_001253357; NM_005424; ENST00000372476; ENST00000461061; ENST00000471187; ENST00000473014; ENST00000480269; ENST00000485125; ENST00000488437; ENST00000492599; ENST00000492874; ENST00000538015; BC038239; OTTHUMT00000019011; OTTHUMT00000019013; OTTHUMT00000019478; OTTHUMT00000019479; OTTHUMT00000019480; OTTHUMT00000019481; OTTHUMT00000019482; OTTHUMT00000019483; OTTHUMT00000019484	TIE1	tyrosine kinase with immunoglobulin-like and EGF-like domains 1	chr1	+	Multiple_Complex	43300895	43323110
TC0100008056.hg.1	3.92	4.16	0.27	0.07	F	F	-1.17	0.281	0.5493	F	NM_005373; ENST00000372470; ENST00000413998; ENST00000612993; OTTHUMT00000019522; OTTHUMT00000019523	MPL	MPL proto-oncogene, thrombopoietin receptor	chr1	+	Coding	43337804	43354464
TC0100008057.hg.1	6.26	6.23	0.02	0.04	T	T	1.02	0.9028	0.9605	T	NM_001255; ENST00000310955; ENST00000372462; ENST00000478882; ENST00000482046; BC000624; BC001088; BC006272; BC009425; BC009426; BC010044; BC012803; BC012827; BC013303; BC015998; BC024257; BC031294; BC110321; OTTHUMT00000019487; OTTHUMT00000019488; OTTHUMT00000019489; OTTHUMT00000019490	CDC20	cell division cycle 20	chr1	+	Multiple_Complex	43358955	43363203
TC0100008061.hg.1	9.62	10.02	0.12	0.13	T	T	-1.32	0.1238	0.3566	T	NM_015284; ENST00000357658; ENST00000372450; ENST00000406439; ENST00000460536; ENST00000470139; ENST00000470897; ENST00000471177; ENST00000478140; ENST00000562955; BC151232; OTTHUMT00000019510; OTTHUMT00000019511; OTTHUMT00000019512; OTTHUMT00000019517; OTTHUMT00000019519; OTTHUMT00000091288; OTTHUMT00000334862; OTTHUMT00000334863; OTTHUMT00000334864	SZT2	seizure threshold 2 homolog (mouse)	chr1	+	Multiple_Complex	43389882	43456995
TC0100008066.hg.1	5.92	6.08	0.12	0.27	T	T	-1.12	0.8722	0.947	T	NM_002840; NM_130440; ENST00000359947; ENST00000372405; ENST00000372407; ENST00000412568; ENST00000414879; ENST00000429895; ENST00000436724; ENST00000437607; ENST00000438120; ENST00000463041; ENST00000467464; ENST00000477970; ENST00000481019; ENST00000496043; ENST00000496447; ENST00000617451; BC048768; OTTHUMT00000019710; OTTHUMT00000019711; OTTHUMT00000019712; OTTHUMT00000019713; OTTHUMT00000019…	PTPRF	protein tyrosine phosphatase, receptor type, F	chr1	+	Multiple_Complex	43525187	43623672
TC0100008073.hg.1	7.81	9.05	0.92	0.3	T	T	-2.36	0.0084	0.0734	T	NM_014663; ENST00000372396; ENST00000463151; ENST00000472265; ENST00000481296; ENST00000485249; BC002558; OTTHUMT00000019960; OTTHUMT00000019961; OTTHUMT00000019962; OTTHUMT00000019963; OTTHUMT00000091287	KDM4A	lysine (K)-specific demethylase 4A	chr1	+	Multiple_Complex	43650126	43705518
TC0100008075.hg.1	8.57	7.87	0.45	0.5	T	T	1.62	0.2217	0.4881	T	NM_001270459; NM_001270460; NM_001270461; NM_001270462; NM_001270463; NM_001270464; NM_001270465; NM_001270466; NM_006279; NM_174963; NM_174964; NM_174965; NM_174966; NM_174967; NM_174968; NM_174969; NM_174970; NM_174971; NR_073016; NR_073017; NR_073018; NR_073019; NR_073020; NR_073021; NR_073023; NR_106727; ENST00000262915; ENST00000330208; ENST00000332628; ENST00000335430; ENST00000347631; ENST…	ST3GAL3; MIR6079	ST3 beta-galactoside alpha-2,3-sialyltransferase 3; microRNA 6079	chr1	+	Multiple_Complex	43705824	43931165
TC0100008078.hg.1	6.57	6.74	0.47	0.19	T	T	-1.12	0.5585	0.7745	T	NM_001136215; NM_057090; NM_057091; ENST00000372354; ENST00000372359; ENST00000414809; ENST00000438616; ENST00000471394; ENST00000472435; ENST00000474592; ENST00000477048; ENST00000479128; ENST00000491846; ENST00000498139; BC062375; OTTHUMT00000020713; OTTHUMT00000020714; OTTHUMT00000020715; OTTHUMT00000020716; OTTHUMT00000020717; OTTHUMT00000020718; OTTHUMT00000020719; OTTHUMT00000020720; OTTHUM…	ARTN	artemin	chr1	+	Multiple_Complex	43933320	43937241
TC0100008079.hg.1	7.84	8	0.24	0.45	T	T	-1.12	0.5371	0.759	T	NM_014652; ENST00000372339; ENST00000372343; ENST00000480902; ENST00000486876; ENST00000489061; ENST00000489773; ENST00000492152; BC008194; OTTHUMT00000022846; OTTHUMT00000022847; OTTHUMT00000022848; OTTHUMT00000022849; OTTHUMT00000022850; OTTHUMT00000022851; OTTHUMT00000022853	IPO13	importin 13	chr1	+	Multiple_Complex	43946806	43968022
TC0100008080.hg.1	7.84	7.77	0.03	0.15	T	T	1.05	0.6807	0.8452	T	NM_001039589; NM_001384; ENST00000255108; ENST00000396758; ENST00000459879; ENST00000471934; ENST00000476260; ENST00000477294; ENST00000490861; ENST00000492306; ENST00000495421; ENST00000524776; ENST00000527319; ENST00000527567; ENST00000529729; ENST00000530988; ENST00000532140; ENST00000534655; ENST00000534786; BC001389; BC003181; BC016956; OTTHUMT00000022832; OTTHUMT00000022833; OTTHUMT00000022…	DPH2	DPH2 homolog	chr1	+	Multiple_Complex	43969981	43973373
TC0100008081.hg.1	11.4	12.24	0.02	0.19	T	T	-1.79	0.0033	0.0398	T	NM_001039457; NM_001294333; NM_004047; ENST00000236067; ENST00000461670; ENST00000468183; ENST00000471859; ENST00000472174; ENST00000472277; ENST00000472505; ENST00000473485; ENST00000496131; ENST00000498208; ENST00000498664; ENST00000532072; ENST00000532642; BC000423; BC005876; OTTHUMT00000022854; OTTHUMT00000022855; OTTHUMT00000022856; OTTHUMT00000022857; OTTHUMT00000022859; OTTHUMT00000022860;…	ATP6V0B	ATPase, H+ transporting, lysosomal 21kDa, V0 subunit b	chr1	+	Multiple_Complex	43974487	43978300
TC0100008082.hg.1	5.43	5.62	0.44	0.57	T	T	-1.15	0.2426	0.512	T	NM_001005417; NM_003780; NM_030587; ENST00000309519; ENST00000356836; ENST00000372324; ENST00000434555; ENST00000481924; ENST00000485678; ENST00000497866; ENST00000498543; BC096821; OTTHUMT00000022840; OTTHUMT00000022841; OTTHUMT00000022842; OTTHUMT00000022843; OTTHUMT00000022844; OTTHUMT00000022845	B4GALT2	UDP-Gal:betaGlcNAc beta 1,4- galactosyltransferase, polypeptide 2	chr1	+	Multiple_Complex	43978943	43991171
TC0100008084.hg.1	5.88	5.68	0.35	0.14	T	T	1.14	0.5903	0.7936	T	NM_152499; ENST00000372318; ENST00000460543; ENST00000463846; ENST00000466180; ENST00000472562; ENST00000479055; ENST00000485811; ENST00000486064; ENST00000486504; ENST00000490064; ENST00000490563; BC033868; OTTHUMT00000022865; OTTHUMT00000022866; OTTHUMT00000022867; OTTHUMT00000022868; OTTHUMT00000022869; OTTHUMT00000022870; OTTHUMT00000022871; OTTHUMT00000022872; OTTHUMT00000022873; OTTHUMT0000…	CCDC24	coiled-coil domain containing 24	chr1	+	Multiple_Complex	43991359	43996528
TC0100008088.hg.1	5.94	5.78	0.15	0.28	T	T	1.12	0.681	0.8455	T	NM_173484; ENST00000372299; ENST00000476802; BC049844; OTTHUMT00000026646; OTTHUMT00000026647	KLF17	Kruppel-like factor 17	chr1	+	Multiple_Complex	44118850	44135140
TC0100008090.hg.1	7.96	8.42	0.15	0.61	T	T	-1.37	0.2459	0.5153	T	NM_001034023; NM_001034024; NM_019100; ENST00000315913; ENST00000361745; ENST00000372289; ENST00000372290; ENST00000436069; ENST00000437511; ENST00000440641; ENST00000446292; ENST00000463950; ENST00000471829; ENST00000475794; ENST00000483741; ENST00000487922; ENST00000488433; ENST00000494092; BC002855; BC008053; OTTHUMT00000020025; OTTHUMT00000020026; OTTHUMT00000020027; OTTHUMT00000020028; OTTHU…	DMAP1	DNA methyltransferase 1 associated protein 1	chr1	+	Multiple_Complex	44213453	44220681
TC0100008094.hg.1	12.41	12.35	0.03	0.21	T	T	1.05	0.8472	0.9354	T	NM_018150; ENST00000335497; ENST00000355387; ENST00000361799; ENST00000372247; ENST00000440132; ENST00000453863; ENST00000470498; ENST00000471494; ENST00000474064; ENST00000474394; ENST00000474956; ENST00000475378; ENST00000480686; ENST00000484745; ENST00000487332; ENST00000488865; ENST00000496262; ENST00000497469; BC034221; BC098266; BC098300; OTTHUMT00000020683; OTTHUMT00000021572; OTTHUMT00000…	RNF220	ring finger protein 220	chr1	+	Multiple_Complex	44405194	44651724
TC0100008100.hg.1	6.71	6.57	0.32	0.32	T	T	1.11	0.3476	0.615	T	NM_001145636; ENST00000357508; ENST00000418644; ENST00000418779; ENST00000421398; ENST00000424484; ENST00000427321; ENST00000427336; ENST00000434068; ENST00000434520; ENST00000440383; ENST00000441519; ENST00000444525; ENST00000444751; ENST00000445071; ENST00000446792; ENST00000453711; ENST00000455805; ENST00000458657; ENST00000535358; ENST00000568406; BC026115; OTTHUMT00000021608; OTTHUMT00000021…	C1orf228	chromosome 1 open reading frame 228	chr1	+	Multiple_Complex	44674692	44725591
TC0100008101.hg.1	5.31	5.49	0.4	0.06	T	T	-1.13	0.4172	0.6714	T	NM_001297655; NM_001297656; NM_001297657; NM_006845; ENST00000372217; ENST00000372224; ENST00000423289; ENST00000452259; ENST00000455186; ENST00000472235; ENST00000480574; ENST00000493027; BC008764; BC014924; OTTHUMT00000023180; OTTHUMT00000023181; OTTHUMT00000023182; OTTHUMT00000023183; OTTHUMT00000023184; OTTHUMT00000023415; OTTHUMT00000023416; OTTHUMT00000090772	KIF2C	kinesin family member 2C	chr1	+	Multiple_Complex	44739818	44767767
TC0100008102.hg.1	4.77	5.35	1.07	0.42	T	T	-1.5	0.2134	0.4791	T	hsa_circ_0006145	KIF2C	Jeck2013 ALT_DONOR, coding, INTERNAL, intronic best transcript NM_006845	chr1	+	NonCoding	44753255	44753690
TC0100008103.hg.1	18.25	18.1	0.06	0.1	T	T	1.11	0.5093	0.7403	T	NM_001012; NR_000015; NR_000024; NR_001456; NR_001457; ENST00000364043; ENST00000365161; ENST00000372209; ENST00000396651; ENST00000464658; ENST00000470475; ENST00000474582; ENST00000484599; ENST00000485390; ENST00000497035; ENST00000581525; ENST00000625943; BC070875; OTTHUMT00000023439; OTTHUMT00000023440; OTTHUMT00000023441; OTTHUMT00000023442; OTTHUMT00000023443; OTTHUMT00000023444; OTTHUMT000…	RPS8; SNORD55; SNORD46; SNORD38A; SNORD38B	ribosomal protein S8; small nucleolar RNA, C/D box 55; small nucleolar RNA, C/D box 46; small nucleolar RNA, C/D box 38A; small nucleolar RNA, C/D box 38B	chr1	+	Multiple_Complex	44775251	44778779
TC0100008105.hg.1	11.48	10.63	0.23	0.16	T	T	1.8	0.0038	0.0446	T	NM_004073; ENST00000372201; ENST00000461358; ENST00000461769; ENST00000465443; ENST00000476731; ENST00000492398; ENST00000493100; BC013899; OTTHUMT00000023429; OTTHUMT00000023430; OTTHUMT00000023431; OTTHUMT00000023432; OTTHUMT00000023433; OTTHUMT00000090770; OTTHUMT00000090771	PLK3	polo-like kinase 3	chr1	+	Multiple_Complex	44800225	44805995
TC0100008106.hg.1	5.99	5.8	0.13	0.29	T	T	1.14	0.842	0.9325	T	NM_001136537; ENST00000409335; ENST00000439563; ENST00000450269; ENST00000464114; ENST00000475105; ENST00000482715; ENST00000485668; ENST00000489976; ENST00000495433; OTTHUMT00000023435; OTTHUMT00000023436; OTTHUMT00000023437; OTTHUMT00000023438; OTTHUMT00000331101; OTTHUMT00000331102; OTTHUMT00000331103; OTTHUMT00000371448; uc010ole.1	BTBD19	BTB (POZ) domain containing 19	chr1	+	Multiple_Complex	44808482	44815585
TC0100008114.hg.1	6.33	6.58	0.23	0.32	T	T	-1.19	0.2754	0.5441	T	NM_000374; NR_036510; ENST00000246337; ENST00000428106; ENST00000434478; ENST00000460334; ENST00000460906; ENST00000461035; ENST00000462688; ENST00000463092; ENST00000465678; ENST00000466193; ENST00000469548; ENST00000472254; ENST00000473012; ENST00000478467; ENST00000486699; ENST00000490385; ENST00000491300; ENST00000491773; ENST00000494399; ENST00000496439; BC001778; OTTHUMT00000024803; OTTHUMT…	UROD	uroporphyrinogen decarboxylase	chr1	+	Multiple_Complex	45012133	45015669
TC0100008120.hg.1	4.47	4.2	0.43	0.14	T	T	1.21	0.2793	0.548	T	NM_032756; ENST00000334815; BC007293; OTTHUMT00000020527	HPDL	4-hydroxyphenylpyruvate dioxygenase-like	chr1	+	Coding	45326873	45328674
TC0100008121.hg.1	10.1	9.49	0.77	0.34	T	T	1.53	0.0812	0.2849	T	NM_025077; ENST00000372090; ENST00000460057; ENST00000471337; ENST00000477731; ENST00000495703; BC009364; OTTHUMT00000020517; OTTHUMT00000020518; OTTHUMT00000020519; OTTHUMT00000020520; OTTHUMT00000020521	TOE1	target of EGR1, member 1 (nuclear)	chr1	+	Multiple_Complex	45339670	45343978
TC0100008124.hg.1	7.31	6.37	0.96	0.23	T	T	1.92	0.037	0.1829	T	NM_015506; ENST00000401061; ENST00000477188; ENST00000616135; BC006122; OTTHUMT00000020864; OTTHUMT00000020867	MMACHC	methylmalonic aciduria (cobalamin deficiency) cblC type, with homocystinuria	chr1	+	Multiple_Complex	45500053	45513382
TC0100008126.hg.1	10.21	10.59	0.02	0.24	T	T	-1.3	0.0823	0.2868	T	NM_001202413; NM_001202414; NM_006066; NM_153326; ENST00000351829; ENST00000372070; ENST00000434299; ENST00000471651; ENST00000473038; ENST00000475919; ENST00000475985; ENST00000476957; ENST00000481885; ENST00000487654; ENST00000495913; ENST00000496999; ENST00000497973; ENST00000621846; BC000670; BC005394; OTTHUMT00000020851; OTTHUMT00000020852; OTTHUMT00000020853; OTTHUMT00000020854; OTTHUMT0000…	AKR1A1	aldo-keto reductase family 1, member A1 (aldehyde reductase)	chr1	+	Multiple_Complex	45550543	45570051
TC0100008127.hg.1	7.69	7.25	0.07	0.1	T	T	1.36	0.0463	0.2086	T	NM_001195193; NM_002482; NM_152298; ENST00000350030; ENST00000351223; ENST00000372052; ENST00000437362; ENST00000437901; ENST00000453748; ENST00000464190; ENST00000470768; ENST00000472408; ENST00000481782; ENST00000525515; ENST00000527359; ENST00000527470; ENST00000527932; ENST00000528084; ENST00000528238; ENST00000529333; ENST00000530073; ENST00000530840; ENST00000531532; ENST00000531612; ENST00…	NASP	nuclear autoantigenic sperm protein (histone-binding)	chr1	+	Multiple_Complex	45583846	45618906
TC0100008129.hg.1	5.92	5.45	1.04	0.24	T	T	1.39	0.2536	0.5219	T	hsa_circ_0092340	NASP	Zhang2013 ALT_ACCEPTOR, ALT_DONOR, coding, INTERNAL, intronic best transcript NM_002482	chr1	+	NonCoding	45613509	45613828
TC0100008130.hg.1	6.5	5.55	0.45	0.29	T	T	1.94	0.0097	0.08	T	hsa_circ_0092293	NASP	Zhang2013 ALT_DONOR, coding, INTERNAL, intronic best transcript NM_002482	chr1	+	NonCoding	45617592	45617791
TC0100008132.hg.1	8.59	9.11	0.23	0.17	T	T	-1.43	0.0408	0.1943	T	NM_016486; ENST00000372025; ENST00000496366; BC013608; BC034147; BC039718; BC046130; BC064539; BC073836; BC121117; BC133692; OTTHUMT00000098390; OTTHUMT00000098391	TMEM69	transmembrane protein 69	chr1	+	Multiple_Complex	45687214	45694443
TC0100008139.hg.1	6.24	6.98	0.08	0.25	T	T	-1.67	0.0065	0.0626	T	NM_015112; ENST00000361297; ENST00000372008; ENST00000372009; ENST00000467367; ENST00000470809; ENST00000477968; ENST00000482881; ENST00000488619; ENST00000492813; ENST00000498668; BC065499; OTTHUMT00000021977; OTTHUMT00000021982; OTTHUMT00000021983; OTTHUMT00000021984; OTTHUMT00000021985; OTTHUMT00000021986; OTTHUMT00000021987; OTTHUMT00000021988; OTTHUMT00000472429; uc001cov.3	MAST2	microtubule associated serine/threonine kinase 2	chr1	+	Multiple_Complex	45786987	46036124
TC0100008145.hg.1	5.79	5.67	0.01	0.15	T	T	1.09	0.5906	0.7936	T	NM_005727; ENST00000372003; ENST00000464786; ENST00000469330; ENST00000470318; ENST00000472170; ENST00000475163; ENST00000482143; ENST00000482928; ENST00000498443; BC007290; BC013404; OTTHUMT00000020135; OTTHUMT00000020136; OTTHUMT00000020137; OTTHUMT00000020138; OTTHUMT00000020139; OTTHUMT00000020141; OTTHUMT00000020142; OTTHUMT00000020143; OTTHUMT00000020144	TSPAN1	tetraspanin 1	chr1	+	Multiple_Complex	46175073	46185962
TC0100008146.hg.1	6.23	6.25	0.18	0.66	T	T	-1.01	0.9422	0.9778	T	NM_001013615; ENST00000371980; BC034422; OTTHUMT00000020154	LURAP1	leucine rich adaptor protein 1	chr1	+	Multiple_Complex	46203334	46221261
TC0100008150.hg.1	4.28	4.85	0.14	0.52	F	T	-1.49	0.0333	0.1713	F	NM_001142548; NM_003579; ENST00000371975; ENST00000442598; ENST00000459678; ENST00000463715; ENST00000469835; ENST00000472889; ENST00000473251; ENST00000476687; ENST00000487700; ENST00000488942; ENST00000493032; ENST00000493985; BC121059; BC121060; OTTHUMT00000021272; OTTHUMT00000021273; OTTHUMT00000021274; OTTHUMT00000021275; OTTHUMT00000021276; OTTHUMT00000021277; OTTHUMT00000021278; OTTHUMT000…	RAD54L	RAD54-like (S. cerevisiae)	chr1	+	Multiple_Complex	46247688	46278473
TC0100008151.hg.1	5.11	6.08	0.13	0.47	T	T	-1.96	0.0105	0.084	T	RAD54L.iAug10-unspliced	RAD54L	Transcript Identified by AceView, Entrez Gene ID(s) 8438	chr1	+	Coding	46280773	46283022
TC0100008152.hg.1	12.6	12.71	0.18	0.25	T	T	-1.07	0.716	0.8643	T	NM_001297565; NM_001297566; NM_006004; ENST00000311672; ENST00000460947; ENST00000486951; ENST00000489056; ENST00000496387; BC001426; BC001934; BC015177; BC093060; BC107703; OTTHUMT00000021451; OTTHUMT00000021452; OTTHUMT00000021453; OTTHUMT00000021454; OTTHUMT00000091329	UQCRH	ubiquinol-cytochrome c reductase hinge protein	chr1	+	Multiple_Complex	46303613	46316777
TC0100008156.hg.1	8.44	8	0.52	0.27	T	T	1.36	0.2511	0.5198	T	NM_001256127; NM_001256128; NM_199044; NR_045789; NR_045790; NR_045791; ENST00000307089; ENST00000469918; ENST00000472157; ENST00000474844; ENST00000475281; ENST00000486270; ENST00000495427; ENST00000498008; ENST00000537428; BC014441; OTTHUMT00000021427; OTTHUMT00000021429; OTTHUMT00000021430; OTTHUMT00000021431; OTTHUMT00000021432; OTTHUMT00000021433; OTTHUMT00000021434; OTTHUMT00000021435; OTTH…	NSUN4	NOP2/Sun domain family, member 4	chr1	+	Multiple_Complex	46340177	46365152
TC0100008158.hg.1	4.83	5.09	0.24	0.18	T	T	-1.2	0.2396	0.5082	T	NM_001441; ENST00000243167; ENST00000468718; ENST00000484697; ENST00000489366; ENST00000493636; ENST00000493735; BC093632; BC110404; BC111941; OTTHUMT00000021443; OTTHUMT00000021444; OTTHUMT00000021445; OTTHUMT00000021446; OTTHUMT00000021447; OTTHUMT00000021448	FAAH	fatty acid amide hydrolase	chr1	+	Multiple_Complex	46394265	46413848
TC0100008163.hg.1	5.83	5.67	0.53	0.27	T	T	1.11	0.4202	0.6738	T	NM_147192; NM_172225; ENST00000360032; ENST00000371956; OTTHUMT00000021895	DMBX1	diencephalon/mesencephalon homeobox 1	chr1	+	Coding	46506996	46514226
TC0100008170.hg.1	7.13	6.96	0.15	0.29	T	T	1.12	0.2281	0.4959	T	NM_001145474; NM_001300863; NM_001300864; ENST00000334122; ENST00000415500; ENST00000564071; ENST00000564373; BC144026; BC144027; OTTHUMT00000021929; OTTHUMT00000021930; OTTHUMT00000430542; OTTHUMT00000430543	TEX38	testis expressed 38	chr1	+	Coding	46668855	46673594
TC0100008182.hg.1	3.95	3.84	0.05	0.31	T	F	1.08	0.6497	0.8279	F	NM_178033; ENST00000371901; ENST00000466294; BC028102; OTTHUMT00000022017; OTTHUMT00000022018; uc001cqt.3	CYP4X1	cytochrome P450, family 4, subfamily X, polypeptide 1	chr1	+	Multiple_Complex	47023568	47050751
TC0100008183.hg.1	6.49	6.18	0.29	0.29	T	T	1.24	0.2561	0.5244	T	NM_178134; ENST00000334194; ENST00000471598; OTTHUMT00000022020; OTTHUMT00000022021	CYP4Z1	cytochrome P450, family 4, subfamily Z, polypeptide 1	chr1	+	Multiple_Complex	47067488	47118320
TC0100008185.hg.1	4.8	4.65	0.12	0.16	T	T	1.11	0.4922	0.7286	T	NM_001010969; NM_001308102; BC142607; BC142690; BC148248; OTTHUMT00000021635; OTTHUMT00000021636; OTTHUMT00000021637; OTTHUMT00000091331; OTTHUMT00000091332	CYP4A22	cytochrome P450, family 4, subfamily A, polypeptide 22	chr1	+	Multiple_Complex	47137425	47149741
TC0100008190.hg.1	6.32	6.23	0.05	0.35	T	T	1.06	0.9023	0.9602	T	NM_001136140; NM_016308; NR_046394; NR_046395; ENST00000371870; ENST00000371871; ENST00000371873; ENST00000450808; ENST00000471289; BC014961; OTTHUMT00000021646; OTTHUMT00000021647; OTTHUMT00000021826; OTTHUMT00000100397; OTTHUMT00000387233; uc001cri.3	CMPK1	cytidine monophosphate (UMP-CMP) kinase 1, cytosolic	chr1	+	Multiple_Complex	47333797	47378839
TC0100008193.hg.1	5.79	5.81	0.1	0.21	T	T	-1.02	0.5735	0.7842	T	NM_012186; ENST00000335071; OTTHUMT00000021836; uc001crk.3	FOXE3	forkhead box E3	chr1	+	Coding	47416072	47418052
TC0100008194.hg.1	4.01	4.47	0.32	0.08	F	T	-1.37	0.0505	0.2196	F	NM_004474; ENST00000334793; OTTHUMT00000021831; uc001crm.3	FOXD2	forkhead box D2	chr1	+	Coding	47436017	47440691
TC0100008216.hg.1	4.91	5.15	0.31	0.45	T	T	-1.19	0.5056	0.738	T	NM_001011547; NM_001135181; ENST00000236495; ENST00000425816; ENST00000438567; ENST00000441260; ENST00000471020; ENST00000493837; ENST00000525901; ENST00000527929; ENST00000532322; ENST00000533824; BC104857; BC104863; BC143570; BC143572; OTTHUMT00000021841; OTTHUMT00000022059; OTTHUMT00000022060; OTTHUMT00000022061; OTTHUMT00000346643; OTTHUMT00000346644; OTTHUMT00000383548; OTTHUMT00000383549; O…	SLC5A9	solute carrier family 5 (sodium/sugar cotransporter), member 9	chr1	+	Multiple_Complex	48222685	48248644
TC0100008243.hg.1	3.75	3.74	0.08	0.25	F	F	1	0.9516	0.9812	F	NM_001144774; NM_001144775; NM_001144776; NM_001144777; NM_001294348; NM_021952; ENST00000357083; ENST00000371819; ENST00000371821; ENST00000371823; ENST00000371824; ENST00000371827; ENST00000448907; ENST00000463650; ENST00000474675; ENST00000492299; ENST00000494555; BC036071; OTTHUMT00000021709; OTTHUMT00000021710; OTTHUMT00000021711; OTTHUMT00000021712; OTTHUMT00000021713; OTTHUMT00000021714; O…	ELAVL4	ELAV like neuron-specific RNA binding protein 4	chr1	+	Multiple_Complex	50048014	50203786
TC0100008260.hg.1	7.04	8.97	0.66	0.25	T	T	-3.83	0.0002	0.0054	T	NM_001262; NM_078626; ENST00000262662; ENST00000371761; ENST00000396148; BC000598; BC005041; BC016173; OTTHUMT00000022057; OTTHUMT00000022058	CDKN2C	cyclin-dependent kinase inhibitor 2C (p18, inhibits CDK4)	chr1	+	Coding	50960745	50974637
TC0100008266.hg.1	4.41	4.18	0.02	0.48	F	F	1.17	0.9835	0.9939	F	NM_001136508; ENST00000371759; ENST00000467127; ENST00000474016; ENST00000612209; OTTHUMT00000022123; OTTHUMT00000022124; OTTHUMT00000022125	C1orf185	chromosome 1 open reading frame 185	chr1	+	Multiple_Complex	51102234	51148086
TC0100008271.hg.1	7.99	7.63	0.92	0.15	T	T	1.28	0.4109	0.6661	T	NM_014372; ENST00000242719; ENST00000486691; ENST00000494873; BC020964; BC047654; OTTHUMT00000022419; OTTHUMT00000022420; OTTHUMT00000091259	RNF11	ring finger protein 11	chr1	+	Multiple_Complex	51236271	51273455
TC0100008289.hg.1	9.77	9.73	0.18	0.58	T	T	1.03	0.7317	0.8722	T	NM_024586; NM_148904; NM_148905; NM_148906; NM_148907; NM_148908; NM_148909; NR_036662; ENST00000361556; ENST00000371714; ENST00000428468; ENST00000435274; ENST00000447887; ENST00000453295; ENST00000462759; ENST00000467064; ENST00000473207; ENST00000475697; ENST00000481937; ENST00000484890; ENST00000486942; ENST00000489990; ENST00000495776; ENST00000524620; ENST00000526917; ENST00000527631; ENST0…	OSBPL9	oxysterol binding protein-like 9	chr1	+	Multiple_Complex	51577179	51799154
TC0100008306.hg.1	10.55	10.68	0.11	0.28	T	T	-1.09	0.5934	0.7952	T	NM_001136497; NM_001243767; NM_152265; ENST00000313334; ENST00000472944; ENST00000477828; ENST00000484036; ENST00000489308; ENST00000524414; ENST00000526132; ENST00000533836; BC022371; BC070378; OTTHUMT00000024848; OTTHUMT00000024849; OTTHUMT00000024850; OTTHUMT00000024851; OTTHUMT00000024852; OTTHUMT00000024853; OTTHUMT00000387583; OTTHUMT00000387584	BTF3L4	basic transcription factor 3-like 4	chr1	+	Multiple_Complex	52056125	52090716
TC0100008308.hg.1	5.88	7.84	0.18	0.1	T	T	-3.88	6.91e-06	0.0007	T	NM_004799; NM_007324; ENST00000287727; ENST00000357206; ENST00000361625; ENST00000371591; ENST00000469134; BC032680; OTTHUMT00000022083; OTTHUMT00000022084; OTTHUMT00000022085; OTTHUMT00000022086	ZFYVE9	zinc finger, FYVE domain containing 9	chr1	+	Multiple_Complex	52142094	52346686
TC0100008315.hg.1	12.27	11.67	0.13	0.1	T	T	1.52	0.0132	0.0966	T	NM_032864; ENST00000257181; ENST00000474048; ENST00000487160; BC105004; BC105006; OTTHUMT00000022459; OTTHUMT00000022460; OTTHUMT00000022461	PRPF38A	pre-mRNA processing factor 38A	chr1	+	Multiple_Complex	52404547	52420839
TC0100008321.hg.1	8.11	7.56	0.01	0.14	T	T	1.46	0.0175	0.115	T	NM_015696; ENST00000361314; ENST00000459779; BC032788; OTTHUMT00000022913; OTTHUMT00000022914	GPX7	glutathione peroxidase 7	chr1	+	Multiple_Complex	52602371	52609051
TC0100008326.hg.1	12.08	8.72	0.04	0.4	T	T	10.25	9.73e-07	0.0002	T	NM_001042693; ENST00000401050; ENST00000424164; ENST00000440303; ENST00000517870; OTTHUMT00000022931; OTTHUMT00000022932; OTTHUMT00000022933; OTTHUMT00000022934	FAM159A	family with sequence similarity 159, member A	chr1	+	Multiple_Complex	52633344	52669683
TC0100008332.hg.1	9.49	9.89	0.04	0.2	T	T	-1.32	0.0996	0.3175	T	NM_024646; ENST00000294353; ENST00000545132; OTTHUMT00000024749	ZYG11B	zyg-11 family member B, cell cycle regulator	chr1	+	Multiple_Complex	52726459	52827342
TC0100008334.hg.1	4.76	4.81	0.75	0.3	T	T	-1.03	0.5817	0.7889	T	NM_001004339; NM_001307931; ENST00000371528; ENST00000371532; ENST00000612017; OTTHUMT00000024856; OTTHUMT00000157345	ZYG11A	zyg-11 family member A, cell cycle regulator	chr1	+	Multiple_Complex	52842511	52894998
TC0100008336.hg.1	10.64	12.11	0.3	0.26	T	T	-2.78	0.0001	0.0048	T	NM_001007098; NM_001007099; NM_001007100; NM_001007250; NM_001193599; NM_001193600; NM_001193617; NM_002979; ENST00000371509; ENST00000371513; ENST00000371514; ENST00000407246; ENST00000408941; ENST00000430330; ENST00000435345; ENST00000473584; ENST00000478274; ENST00000478631; ENST00000484100; ENST00000488965; ENST00000528311; ENST00000528809; ENST00000529363; ENST00000533119; BC067108; OTTHUMT0…	SCP2	sterol carrier protein 2	chr1	+	Multiple_Complex	52927229	53051703
TC0100008341.hg.1	6.79	6.75	0.11	0.46	T	T	1.02	0.8953	0.9574	T	NM_001199080; NM_001199081; NM_001199082; NM_153703; ENST00000312553; ENST00000371500; ENST00000395871; ENST00000471210; ENST00000471285; ENST00000490650; ENST00000618387; BC028292; BC030608; OTTHUMT00000024735; OTTHUMT00000024736; OTTHUMT00000024737; OTTHUMT00000024738; OTTHUMT00000092205	PODN	podocan	chr1	+	Multiple_Complex	53062052	53085502
TC0100008342.hg.1	3.73	3.87	0.24	0.24	F	F	-1.11	0.8838	0.9528	F	PODN.kAug10-unspliced	PODN	Transcript Identified by AceView, Entrez Gene ID(s) 127435	chr1	+	Unassigned	53086705	53087184
TC0100008347.hg.1	7.21	8.22	0.07	0.51	T	T	-2.01	0.0393	0.1899	T	NM_000098; ENST00000371486; ENST00000468572; BC002445; BC005172; OTTHUMT00000024757; OTTHUMT00000024758; uc001cvb.4	CPT2	carnitine palmitoyltransferase 2	chr1	+	Multiple_Complex	53196429	53214197
TC0100008358.hg.1	4.82	5.23	0.41	0.28	T	T	-1.33	0.1466	0.392	T	NM_033067; ENST00000371445; ENST00000463126; BC029566; OTTHUMT00000022110; OTTHUMT00000022111	DMRTB1	DMRT-like family B with proline-rich C-terminal, 1	chr1	+	Multiple_Complex	53459399	53467488
TC0100008366.hg.1	4.95	5.17	1.02	0.26	T	T	-1.17	0.5564	0.7729	T	NM_000792; NM_001039715; NM_001039716; NM_213593; ENST00000322679; ENST00000361921; ENST00000388876; ENST00000524406; ENST00000525044; ENST00000525202; ENST00000526329; ENST00000527060; ENST00000528946; ENST00000529329; ENST00000529589; ENST00000530084; ENST00000532493; ENST00000534069; ENST00000610607; ENST00000613679; ENST00000617230; BC017955; BC107170; BC107171; OTTHUMT00000023247; OTTHUMT000…	DIO1	deiodinase, iodothyronine, type I	chr1	+	Multiple_Complex	53891239	53911086
TC0100008369.hg.1	6.93	7.19	1.07	0.2	T	T	-1.2	0.5311	0.7552	T	NM_001256409; NM_052940; ENST00000319223; ENST00000371368; ENST00000371370; ENST00000444987; ENST00000477905; BC013101; OTTHUMT00000023249; OTTHUMT00000023250; OTTHUMT00000023251; OTTHUMT00000023252; OTTHUMT00000023253	LRRC42	leucine rich repeat containing 42	chr1	+	Multiple_Complex	53946077	53968168
TC0100008375.hg.1	7.09	7.96	0.18	0.42	T	T	-1.83	0.0138	0.0995	T	NM_153035; NR_039942; NR_130900; ENST00000234827; ENST00000371331; ENST00000391366; ENST00000498272; ENST00000585250; BC035374; OTTHUMT00000023245; OTTHUMT00000023246; OTTHUMT00000023300; uc021ons.1	TCEANC2; MIR4781	transcription elongation factor A (SII) N-terminal and central domain containing 2; microRNA 4781	chr1	+	Multiple_Complex	54053572	54112519
TC0100008383.hg.1	10.33	10.47	0.25	0.37	T	T	-1.1	0.5493	0.7676	T	NM_016491; ENST00000336230; ENST00000360840; ENST00000398219; ENST00000487096; ENST00000490670; ENST00000605337; BC000041; OTTHUMT00000022224; OTTHUMT00000022225; OTTHUMT00000023015; OTTHUMT00000339689; OTTHUMT00000468412; uc001cxa.4	MRPL37	mitochondrial ribosomal protein L37	chr1	+	Multiple_Complex	54184041	54225464
TC0100008398.hg.1	4.56	4.68	0.16	0.23	F	F	-1.09	0.6071	0.8026	F	NM_015547; NM_147161; ENST00000343744; ENST00000371316; ENST00000479837; ENST00000481208; ENST00000498228; BC093844; BC093846; OTTHUMT00000027351; OTTHUMT00000027352; OTTHUMT00000027353; OTTHUMT00000027354; OTTHUMT00000027356	ACOT11	acyl-CoA thioesterase 11	chr1	+	Multiple_Complex	54542257	54639192
TC0100008402.hg.1	5.44	4.95	0.6	0.19	T	T	1.4	0.0753	0.2745	T	NM_001039464; NM_001291332; NM_001291333; NM_004623; NR_026782; NR_037639; NR_037640; NR_037641; NR_111931; ENST00000339553; ENST00000371281; ENST00000371284; ENST00000371287; ENST00000395690; ENST00000409996; ENST00000413188; ENST00000421030; ENST00000422659; ENST00000438846; ENST00000440047; ENST00000440217; ENST00000472987; ENST00000478097; ENST00000486091; ENST00000486621; ENST00000493533; BC…	MROH7; TTC4; MROH7-TTC4	maestro heat-like repeat family member 7; tetratricopeptide repeat domain 4; MROH7-TTC4 readthrough (NMD candidate)	chr1	+	Multiple_Complex	54641740	54742657
TC0100008410.hg.1	5.41	5.38	0.41	0.17	T	T	1.02	0.9657	0.987	T	NM_001110533; NM_152607; ENST00000358193; ENST00000371273; BC039109; BC064142; OTTHUMT00000027673; OTTHUMT00000027674	LEXM	lymphocyte expansion molecule	chr1	+	Coding	54806063	54842264
TC0100008411.hg.1	4.99	5.44	0.18	0.34	T	T	-1.37	0.2957	0.5638	T	ENST00000415336.1; ENST00000433690.1; ENST00000436033.1; ENST00000443284.1; ENST00000455380.1; OTTHUMT00000027676; OTTHUMT00000027677; OTTHUMT00000027678; OTTHUMT00000027679; OTTHUMT00000027682; TMEM61.dAug10; TMEM61.eAug10; uc021onu.2; uc057gvx.1; uc057gvy.1; uc057gvz.1; uc057gwa.1	RP11-67L3.5; RP11-67L3.4; TMEM61	novel transcript; Transcript Identified by AceView, Entrez Gene ID(s) 199964	chr1	+	Multiple_Complex	54886875	54889273
TC0100008414.hg.1	8.37	8.54	0.31	0.23	T	T	-1.12	0.803	0.9128	T	NM_182532; ENST00000371268; BC029775; OTTHUMT00000027683; uc001cyd.3	TMEM61	transmembrane protein 61	chr1	+	Coding	54980664	54992293
TC0100008416.hg.1	5.24	4.97	0.24	0.07	T	T	1.2	0.1668	0.4219	T	NM_057176; ENST00000371265; BC103898; BC103899; BC103900; OTTHUMT00000022213	BSND	barttin CLCNK-type chloride channel accessory beta subunit	chr1	+	Coding	54998933	55010883
TC0100008417.hg.1	6.12	6.31	0.03	0.55	T	T	-1.14	0.6861	0.848	T	NM_174936; NR_110451; ENST00000302118; ENST00000490692; OTTHUMT00000022279; OTTHUMT00000022280	PCSK9	proprotein convertase subtilisin/kexin type 9	chr1	+	Multiple_Complex	55039476	55064853
TC0100008450.hg.1	5.02	4.58	0.19	0.26	T	F	1.36	0.0771	0.2783	F	NM_006252; ENST00000371244; ENST00000610361; BC069680; BC069740; BC069823; OTTHUMT00000022753	PRKAA2	protein kinase, AMP-activated, alpha 2 catalytic subunit	chr1	+	Multiple_Complex	56645317	56715335
TC0100008454.hg.1	4.7	4.8	0.66	0.29	T	T	-1.07	0.6173	0.81	T	NM_000562; ENST00000361249; BC132911; BC132913; OTTHUMT00000022890	C8A	complement component 8, alpha polypeptide	chr1	+	Coding	56854770	56918221
TC0100008496.hg.1	6.7	6.8	0.03	0.31	T	T	-1.07	0.6287	0.8164	T	NM_001113411; NM_001244714; NM_001278224; NM_018291; NR_103473; ENST00000303721; ENST00000371210; ENST00000371212; ENST00000371218; ENST00000413489; ENST00000430447; ENST00000462744; ENST00000466791; ENST00000471169; ENST00000472783; ENST00000474476; ENST00000475949; ENST00000476939; ENST00000480847; ENST00000485720; ENST00000493891; ENST00000495718; ENST00000582567; ENST00000583635; BC014947; OT…	FGGY	FGGY carbohydrate kinase domain containing	chr1	+	Multiple_Complex	59296638	59767675
TC0100008503.hg.1	11.73	10.8	0.07	0.04	T	T	1.9	0.0008	0.0167	T	NM_015888; ENST00000371208; ENST00000455990; ENST00000465876; ENST00000466803; ENST00000474695; ENST00000491135; BC011621; OTTHUMT00000024934; OTTHUMT00000024935; OTTHUMT00000024936; OTTHUMT00000024937; OTTHUMT00000024938; OTTHUMT00000024939; uc001czo.3	HOOK1	hook microtubule-tethering protein 1	chr1	+	Multiple_Complex	59814786	59876378
TC0100008517.hg.1	7.18	10.27	0.3	0.89	T	T	-8.48	0.0003	0.0075	T	NM_001134673; NM_001145511; NM_001145512; NM_005595; ENST00000357977; ENST00000371184; ENST00000371185; ENST00000371187; ENST00000371189; ENST00000371191; ENST00000403491; ENST00000407417; ENST00000476646; ENST00000479364; ENST00000482020; ENST00000485903; ENST00000493627; ENST00000496712; BC022264; OTTHUMT00000023191; OTTHUMT00000023799; OTTHUMT00000023800; OTTHUMT00000023801; OTTHUMT00000023802…	NFIA	nuclear factor I/A	chr1	+	Multiple_Complex	60865259	61462793
TC0100008536.hg.1	9.3	5.89	0.59	0.4	T	T	10.6	3.06e-06	0.0004	T	NM_176877; ENST00000307297; ENST00000316485; ENST00000371158; ENST00000459752; ENST00000465798; ENST00000472512; ENST00000484562; ENST00000484937; ENST00000488913; ENST00000490547; ENST00000493967; ENST00000494842; ENST00000613764; BC142661; BC142723; OTTHUMT00000023639; OTTHUMT00000023640; OTTHUMT00000023641; OTTHUMT00000023642; OTTHUMT00000023643; OTTHUMT00000024678; OTTHUMT00000024679; OTTHUMT…	INADL	InaD-like (Drosophila)	chr1	+	Multiple_Complex	61742477	62163920
TC0100008549.hg.1	4.39	4.11	0.27	0.25	T	F	1.22	0.2096	0.4748	F	NM_001164835; NM_019079; ENST00000498273; BC111559; OTTHUMT00000024688	L1TD1	LINE-1 type transposase domain containing 1	chr1	+	Multiple_Complex	62194802	62212329
TC0100008554.hg.1	9.43	9.59	0.12	0.16	T	T	-1.12	0.3226	0.5904	T	NM_001017415; NM_001017416; NM_003368; ENST00000339950; ENST00000371146; ENST00000442679; ENST00000452143; BC050525; OTTHUMT00000024881; OTTHUMT00000025014; OTTHUMT00000025015	USP1	ubiquitin specific peptidase 1	chr1	+	Multiple_Complex	62436297	62451804
TC0100008559.hg.1	6.4	5.96	0.96	0.25	T	T	1.36	0.2505	0.5195	T	NM_014495; ENST00000371129; ENST00000482591; ENST00000493994; BC058287; OTTHUMT00000025344; OTTHUMT00000025345; OTTHUMT00000096778	ANGPTL3	angiopoietin like 3	chr1	+	Multiple_Complex	62597487	62606305
TC0100008564.hg.1	11.13	10.28	0.41	0.24	T	T	1.8	0.0094	0.0789	T	NM_032852; NM_178221; ENST00000317868; ENST00000371118; ENST00000371120; ENST00000414558; ENST00000443289; BC033024; OTTHUMT00000025332; OTTHUMT00000025333; OTTHUMT00000025334; OTTHUMT00000025335; OTTHUMT00000025336	ATG4C	autophagy related 4C, cysteine peptidase	chr1	+	Multiple_Complex	62784106	62865513
TC0100008582.hg.1	4.47	4.4	0.06	0.3	T	T	1.05	0.933	0.9737	T	NM_012183; ENST00000371116; OTTHUMT00000025331	FOXD3	forkhead box D3	chr1	+	Multiple_Complex	63323041	63325126
TC0100008584.hg.1	8.24	8.61	0.13	0.48	T	T	-1.29	0.0949	0.3097	T	NM_013339; ENST00000263440; ENST00000371108; ENST00000462390; ENST00000465969; ENST00000487136; ENST00000494765; ENST00000603108; BC001253; OTTHUMT00000025330; OTTHUMT00000037172; OTTHUMT00000037173; OTTHUMT00000037174; OTTHUMT00000096786; OTTHUMT00000252852; OTTHUMT00000468470; uc021oof.1	ALG6	ALG6, alpha-1,3-glucosyltransferase	chr1	+	Multiple_Complex	63367590	63438562
TC0100008588.hg.1	6.03	6.75	0.44	0.37	T	T	-1.65	0.022	0.133	T	NM_032437; NR_002771; ENST00000371088; ENST00000460678; ENST00000461039; ENST00000480886; ENST00000493605; ENST00000496956; BC015814; OTTHUMT00000024910; OTTHUMT00000024911; OTTHUMT00000024912; OTTHUMT00000024913; OTTHUMT00000024914; OTTHUMT00000024915	EFCAB7; DLEU2L	EF-hand calcium binding domain 7; deleted in lymphocytic leukemia 2-like	chr1	+	Multiple_Complex	63523301	63572693
TC0100008591.hg.1	7.92	9.01	0.28	0.15	T	T	-2.12	0.0007	0.0155	T	NM_001172818; NM_001172819; NM_002633; ENST00000371083; ENST00000371084; ENST00000473117; ENST00000483707; ENST00000540265; BC001756; BC019920; BC067763; OTTHUMT00000024868; OTTHUMT00000024869; OTTHUMT00000024870; OTTHUMT00000024871	PGM1	phosphoglucomutase 1	chr1	+	Multiple_Complex	63593276	63660246
TC0100008594.hg.1	7.04	8.06	0.08	0.56	T	T	-2.03	0.0578	0.2372	T	NM_001083592; NM_005012; ENST00000371079; ENST00000371080; ENST00000482426; ENST00000545203; OTTHUMT00000025002; OTTHUMT00000025003; OTTHUMT00000025004	ROR1	receptor tyrosine kinase-like orphan receptor 1	chr1	+	Multiple_Complex	63774019	64181498
TC0100008599.hg.1	5.07	5.14	0.43	0.36	T	T	-1.05	0.8801	0.9511	T	NM_152489; ENST00000371076; ENST00000371077; ENST00000464349; ENST00000608020; ENST00000608956; ENST00000611228; BC029895; OTTHUMT00000025005; OTTHUMT00000025006; OTTHUMT00000025007; OTTHUMT00000473194; OTTHUMT00000473195; OTTHUMT00000474089; uc001dbn.1	UBE2U	ubiquitin-conjugating enzyme E2U (putative)	chr1	+	Multiple_Complex	64203627	64267368
TC0100008602.hg.1	9.1	4.63	0.48	0.41	T	F	22.13	2.89e-07	9.39e-05	F	NM_001293274; NM_020925; ENST00000290039; ENST00000470527; ENST00000486580; ENST00000495994; BC039301; OTTHUMT00000025032; OTTHUMT00000025033; OTTHUMT00000025238; OTTHUMT00000313506	CACHD1	cache domain containing 1	chr1	+	Multiple_Complex	64470792	64693058
TC0100008607.hg.1	6.7	5.99	0.3	0.59	T	T	1.63	0.1012	0.3202	T	NM_018211; ENST00000294428; ENST00000371072; ENST00000418058; OTTHUMT00000025240; OTTHUMT00000025241	RAVER2	ribonucleoprotein, PTB-binding 2	chr1	+	Multiple_Complex	64745095	65202396
TC0100008618.hg.1	5.38	5.53	0.91	0.1	T	T	-1.1	0.6299	0.8169	T	NM_001005353; NM_013410; NM_203464; ENST00000327299; ENST00000395334; ENST00000470888; ENST00000474968; ENST00000479060; ENST00000497030; ENST00000545314; ENST00000546702; BC016180; BC040224; BC066944; BC136886; BC136887; BC146653; BC148270; OTTHUMT00000025040; OTTHUMT00000025041; OTTHUMT00000025042; OTTHUMT00000025043; OTTHUMT00000025044; OTTHUMT00000404161; uc001dby.3; uc001dbz.3	AK4	adenylate kinase 4	chr1	+	Multiple_Complex	65147549	65232145
TC0100008620.hg.1	4.69	4.76	0.18	0.41	F	T	-1.05	0.8679	0.9449	F	NM_001256864; NM_001256865; NM_014787; ENST00000263441; ENST00000371069; ENST00000395325; ENST00000463018; ENST00000472787; ENST00000483402; ENST00000494710; ENST00000498720; BC109279; BC109280; OTTHUMT00000025134; OTTHUMT00000025135; OTTHUMT00000025137; OTTHUMT00000025138; OTTHUMT00000025139; OTTHUMT00000025140; OTTHUMT00000468472	DNAJC6	DnaJ (Hsp40) homolog, subfamily C, member 6	chr1	+	Multiple_Complex	65248219	65416006
TC0100008621.hg.1	7.69	8.79	0.1	0.4	T	T	-2.14	0.0032	0.0393	T	NM_001003679; NM_001003680; NM_001198681; NM_001198683; NM_001198687; NM_001198688; NM_001198689; NM_002303; NM_017526; ENST00000344610; ENST00000349533; ENST00000371058; ENST00000371059; ENST00000371060; ENST00000371065; ENST00000406510; ENST00000462765; ENST00000471762; ENST00000475108; ENST00000484243; ENST00000488747; ENST00000497874; ENST00000613538; ENST00000616738; BC056250; OTTHUMT0000002…	LEPR; LEPROT	leptin receptor; leptin receptor overlapping transcript	chr1	+	Multiple_Complex	65420448	65641615
TC0100008622.hg.1	5.62	5.59	0.11	0.28	T	T	1.02	0.9439	0.9785	T	boyboy.aAug10; ENST00000429871.1; hsa_circ_0008632; OTTHUMT00000025274; uc057hhe.1	boyboy; RP4-630A11.3; LEPR	Transcript Identified by AceView; Jeck2013 ALT_ACCEPTOR, ALT_DONOR, coding, INTERNAL, intronic best transcript NM_001003679; putative novel transcript	chr1	+	NonCoding	65486391	65498770
TC0100008625.hg.1	10.7	7.63	0.39	0.7	T	T	8.4	0.0001	0.0048	T	NM_001037339; NM_001037340; NM_001037341; NM_001297440; NM_001297441; NM_001297442; NM_002600; ENST00000329654; ENST00000341517; ENST00000371045; ENST00000371048; ENST00000412480; ENST00000423207; ENST00000480109; ENST00000483863; ENST00000490695; ENST00000491340; ENST00000524999; ENST00000526197; ENST00000526666; ENST00000528771; ENST00000531025; ENST00000531358; ENST00000532040; ENST00000534463…	PDE4B	phosphodiesterase 4B, cAMP-specific	chr1	+	Multiple_Complex	65792510	66374579
TC0100008631.hg.1	4.67	5.2	0.34	0.52	T	T	-1.45	0.3312	0.5989	T	NM_001308203; NM_032291; ENST00000237247; ENST00000320161; ENST00000371037; ENST00000371039; ENST00000424320; ENST00000435165; ENST00000468286; ENST00000468570; ENST00000480548; ENST00000483060; ENST00000484988; ENST00000487507; ENST00000493564; ENST00000497055; BC040516; OTTHUMT00000025395; OTTHUMT00000025396; OTTHUMT00000025397; OTTHUMT00000025398; OTTHUMT00000100219; OTTHUMT00000100220; OTTHUM…	SGIP1	SH3-domain GRB2-like (endophilin) interacting protein 1	chr1	+	Multiple_Complex	66533383	66751139
TC0100008637.hg.1	5.59	4.88	0.7	0.57	T	F	1.64	0.1452	0.3899	F	NM_152665; ENST00000282670; ENST00000448074; ENST00000489510; ENST00000491611; ENST00000525663; ENST00000528352; BC106885; OTTHUMT00000025399; OTTHUMT00000025400; OTTHUMT00000025401; OTTHUMT00000386654; OTTHUMT00000386656; OTTHUMT00000470279	TCTEX1D1	Tctex1 domain containing 1	chr1	+	Multiple_Complex	66752457	66779047
TC0100008641.hg.1	11.24	11.31	0.26	0.08	T	T	-1.05	0.7365	0.8751	T	NM_001077700; NM_001077701; NM_001077702; NM_001077703; NM_001077704; NM_001146110; NM_001146111; NM_001146112; NM_001146113; NM_001278215; NM_020948; ENST00000355356; ENST00000355977; ENST00000357692; ENST00000371012; ENST00000371014; ENST00000371016; ENST00000371018; ENST00000401041; ENST00000401042; ENST00000479067; ENST00000493357; BC108726; BC125217; BC125218; OTTHUMT00000025490; OTTHUMT0000…	MIER1	mesoderm induction early response 1, transcriptional regulator	chr1	+	Multiple_Complex	66924895	66988619
TC0100008648.hg.1	7.21	6.03	0.36	0.95	T	T	2.27	0.0838	0.2899	T	NM_144701; ENST00000347310; ENST00000395227; ENST00000425614; ENST00000473881; OTTHUMT00000025199; OTTHUMT00000025200; OTTHUMT00000095781	IL23R	interleukin 23 receptor	chr1	+	Multiple_Complex	67166400	67259979
TC0100008653.hg.1	5.76	7.46	0.29	0.35	T	T	-3.25	0.0002	0.0052	T	NM_001258214; NM_001258215; NM_001258216; NM_001559; NR_047583; NR_047584; ENST00000262345; ENST00000371000; ENST00000441640; ENST00000465396; ENST00000541374; ENST00000544434; BC104772; BC104774; BC143249; OTTHUMT00000025202; OTTHUMT00000095782; OTTHUMT00000095783; OTTHUMT00000487773; uc001ddu.3	IL12RB2	interleukin 12 receptor, beta 2	chr1	+	Multiple_Complex	67307364	67396900
TC0100008664.hg.1	9.45	9.84	1.24	0.52	T	T	-1.31	0.3052	0.5731	T	NM_001199741; NM_001199742; NM_001924; ENST00000370985; ENST00000370986; ENST00000460575; ENST00000484245; ENST00000617962; BC011757; OTTHUMT00000025988; OTTHUMT00000025990; OTTHUMT00000025991; OTTHUMT00000095854; uc009wbc.2	GADD45A	growth arrest and DNA-damage-inducible, alpha	chr1	+	Multiple_Complex	67685061	67688338
TC0100008686.hg.1	4.42	4.35	0.13	0.36	T	F	1.05	0.7067	0.8594	F	NM_020794; ENST00000035383; ENST00000310961; ENST00000370958; ENST00000415775; ENST00000441830; ENST00000565615; ENST00000588515; ENST00000607936; ENST00000608470; ENST00000608744; ENST00000608815; ENST00000609072; ENST00000609498; BC128989; OTTHUMT00000025917; OTTHUMT00000131261; OTTHUMT00000131262; OTTHUMT00000131263; OTTHUMT00000431172; OTTHUMT00000447483; OTTHUMT00000472373; OTTHUMT0000047237…	LRRC7	leucine rich repeat containing 7	chr1	+	Multiple_Complex	69568398	70151945
TC0100008692.hg.1	13.58	13.2	0.1	0.18	T	T	1.3	0.1346	0.3731	T	NM_001190987; NM_004768; ENST00000370949; ENST00000370950; ENST00000370951; ENST00000395136; ENST00000460795; ENST00000461935; ENST00000463116; ENST00000463859; ENST00000463877; ENST00000469170; ENST00000473950; ENST00000475204; ENST00000481648; ENST00000484162; ENST00000486667; ENST00000489188; BC040436; OTTHUMT00000025889; OTTHUMT00000025890; OTTHUMT00000025891; OTTHUMT00000025892; OTTHUMT00000…	SRSF11	serine/arginine-rich splicing factor 11	chr1	+	Multiple_Complex	70205682	70253052
TC0100008696.hg.1	6.17	6.73	0.26	0.29	T	T	-1.48	0.0605	0.2437	T	NM_001031693; NM_001036645; NM_001036646; NR_027404; ENST00000359875; ENST00000361764; ENST00000370940; ENST00000463058; ENST00000486110; ENST00000525653; ENST00000531950; BC010922; OTTHUMT00000025909; OTTHUMT00000025910; OTTHUMT00000025911; OTTHUMT00000025912; OTTHUMT00000388830; OTTHUMT00000388831; OTTHUMT00000388832	HHLA3	HERV-H LTR-associating 3	chr1	+	Multiple_Complex	70354805	70385339
TC0100008697.hg.1	5.7	4.99	0.1	0.25	T	T	1.64	0.0113	0.0877	T	NM_001190463; NM_001902; NM_153742; ENST00000346806; ENST00000370938; ENST00000411986; ENST00000464926; ENST00000482383; BC015807; OTTHUMT00000025918; OTTHUMT00000025919; OTTHUMT00000025920; OTTHUMT00000025921; uc010oqq.2	CTH	cystathionine gamma-lyase	chr1	+	Multiple_Complex	70411218	70439851
TC0100008752.hg.1	9.23	9.77	0.01	0.56	T	T	-1.46	0.1228	0.3551	T	NM_001162916; NM_138467; NR_027962; ENST00000370867; ENST00000449696; ENST00000457880; ENST00000467646; ENST00000479111; ENST00000483990; ENST00000485401; ENST00000486467; BC071765; OTTHUMT00000026573; OTTHUMT00000026574; OTTHUMT00000026575; OTTHUMT00000026576; OTTHUMT00000026577; OTTHUMT00000026578; OTTHUMT00000026579	TYW3	tRNA-yW synthesizing protein 3 homolog (S. cerevisiae)	chr1	+	Multiple_Complex	74733152	74766678
TC0100008757.hg.1	5.9	5.64	0.51	0.44	T	T	1.2	0.5712	0.7827	T	NM_001001933; NM_001256114; ENST00000294638; ENST00000356261; ENST00000607240; BC040321; OTTHUMT00000026700; OTTHUMT00000026701; OTTHUMT00000470320; uc001dgo.3	LHX8	LIM homeobox 8	chr1	+	Multiple_Complex	75128434	75161533
TC0100008772.hg.1	11.11	10.49	0.09	0.21	T	T	1.53	0.017	0.1132	T	hsa_circ_0092339	RABGGTB	Zhang2013 ALT_ACCEPTOR, ALT_DONOR, coding, INTERNAL, intronic best transcript NM_004582	chr1	+	NonCoding	75790758	75790977
TC0100008773.hg.1	5.01	5.35	0.66	0.22	T	F	-1.26	0.2285	0.4963	F	NM_002440; ENST00000263187; BC033030; OTTHUMT00000026983	MSH4	mutS homolog 4	chr1	+	Multiple_Complex	75795212	75913238
TC0100008779.hg.1	7.75	8.54	0.1	0.94	T	T	-1.73	0.2091	0.4742	T	NM_001160011; NM_152996; ENST00000328299; ENST00000464140; ENST00000621530; BC059363; OTTHUMT00000026501; OTTHUMT00000026502	ST6GALNAC3	ST6 (alpha-N-acetyl-neuraminyl-2,3-beta-galactosyl-1,3)-N-acetylgalactosaminide alpha-2,6-sialyltransferase 3	chr1	+	Multiple_Complex	76074704	76634601
TC0100008787.hg.1	7.79	7.82	0.04	0.29	T	T	-1.02	0.9561	0.9828	T	NM_030965; ENST00000318803; ENST00000477717; ENST00000480428; ENST00000488940; ENST00000496845; BC001201; OTTHUMT00000026692; OTTHUMT00000026693; OTTHUMT00000026694; OTTHUMT00000314630; OTTHUMT00000314631	ST6GALNAC5	ST6 (alpha-N-acetyl-neuraminyl-2,3-beta-galactosyl-1,3)-N-acetylgalactosaminide alpha-2,6-sialyltransferase 5	chr1	+	Multiple_Complex	76867441	77065711
TC0100008797.hg.1	10.71	6.28	0.5	0.6	T	T	21.46	1.5e-06	0.0003	T	NM_012093; NM_174858; ENST00000317704; ENST00000344720; ENST00000354567; ENST00000465146; ENST00000466114; ENST00000466393; ENST00000469394; ENST00000478255; ENST00000478407; ENST00000524494; ENST00000527263; ENST00000530826; ENST00000531672; BC033896; BC036666; OTTHUMT00000026992; OTTHUMT00000026993; OTTHUMT00000026994; OTTHUMT00000092213; OTTHUMT00000092214; OTTHUMT00000092215; OTTHUMT000000922…	AK5	adenylate kinase 5	chr1	+	Multiple_Complex	77281977	77559969
TC0100008803.hg.1	9.83	9.56	0.34	0.33	T	T	1.21	0.2742	0.5428	T	NM_001270384; NM_198549; ENST00000370791; ENST00000443751; ENST00000476203; ENST00000477627; BC130387; BC144167; OTTHUMT00000026931; OTTHUMT00000026932; OTTHUMT00000097546	FAM73A	family with sequence similarity 73, member A	chr1	+	Multiple_Complex	77779624	77879540
TC0100008807.hg.1	5.87	5.55	0.46	0.24	T	T	1.25	0.2804	0.5489	T	NM_001172309; NM_144573; ENST00000330010; ENST00000334785; ENST00000342754; ENST00000401035; ENST00000440324; ENST00000464998; ENST00000470735; ENST00000480732; BC111395; BC114444; BC114445; OTTHUMT00000097549; OTTHUMT00000097550; OTTHUMT00000097551; OTTHUMT00000097552; OTTHUMT00000097553; OTTHUMT00000097554; OTTHUMT00000099423	NEXN	nexilin (F actin binding protein)	chr1	+	Multiple_Complex	77888513	77943895
TC0100008812.hg.1	3.85	3.96	0.19	0.57	T	F	-1.08	0.3079	0.5761	F	NM_000959; NM_001039585; ENST00000370756; ENST00000370757; ENST00000370758; ENST00000497923; BC112965; OTTHUMT00000026582; OTTHUMT00000026583; OTTHUMT00000095325; OTTHUMT00000095326	PTGFR	prostaglandin F receptor (FP)	chr1	+	Coding	78303884	78540701
TC0100008815.hg.1	7.29	9.3	2.6	2.41	T	T	-4.03	0.2083	0.4734	T	NM_006820; ENST00000370751; ENST00000450498; ENST00000452835; ENST00000459784; ENST00000462041; ENST00000474002; ENST00000476521; ENST00000476876; ENST00000486882; ENST00000494910; BC015932; OTTHUMT00000026834; OTTHUMT00000026835; OTTHUMT00000026836; OTTHUMT00000026837; OTTHUMT00000026838; OTTHUMT00000026839; OTTHUMT00000026840; OTTHUMT00000026841; OTTHUMT00000096291; OTTHUMT00000324180; uc010oro…	IFI44L	interferon-induced protein 44-like	chr1	+	Multiple_Complex	78619922	78646145
TC0100008816.hg.1	10.09	11.66	0.21	1.21	T	T	-2.97	0.026	0.1464	T	NM_006417; ENST00000370747; ENST00000438486; ENST00000446486; ENST00000467790; ENST00000470323; ENST00000472152; ENST00000476911; ENST00000485662; ENST00000495254; BC022870; OTTHUMT00000026825; OTTHUMT00000026826; OTTHUMT00000026827; OTTHUMT00000026828; OTTHUMT00000026829; OTTHUMT00000026830; OTTHUMT00000026831; OTTHUMT00000026832; OTTHUMT00000026833	IFI44	interferon-induced protein 44	chr1	+	Multiple_Complex	78649792	78664078
TC0100008845.hg.1	5.25	4.91	0.76	0.48	T	T	1.27	0.6471	0.8263	T	NM_001297704; NM_001297705; NM_001297706; NM_012302; ENST00000319517; ENST00000359929; ENST00000370713; ENST00000370715; ENST00000370717; ENST00000370721; ENST00000370723; ENST00000370725; ENST00000370727; ENST00000370728; ENST00000370730; ENST00000402328; ENST00000449420; ENST00000464551; ENST00000464775; ENST00000468283; ENST00000469377; ENST00000472424; ENST00000473719; ENST00000492666; ENST00…	ADGRL2	adhesion G protein-coupled receptor L2	chr1	+	Multiple_Complex	81306160	81992738
TC0100008874.hg.1	12.25	12.69	0.49	0.17	T	T	-1.36	0.068	0.2593	T	NM_001242857; NM_001242858; NM_001242859; NM_001242860; NM_001242861; NM_001242862; NM_001300915; NM_001300916; NM_001300917; NM_002731; NM_182948; NM_207578; ENST00000370680; ENST00000370682; ENST00000370684; ENST00000370685; ENST00000370688; ENST00000370689; ENST00000394838; ENST00000394839; ENST00000413538; ENST00000417530; ENST00000432111; ENST00000436133; ENST00000446538; ENST00000450730; EN…	PRKACB	protein kinase, cAMP-dependent, catalytic, beta	chr1	+	Multiple_Complex	84077975	84238498
TC0100008879.hg.1	6.27	6.18	1.44	0.73	T	T	1.06	0.8485	0.9362	T	NM_001010971; NM_001134663; NM_001134664; ENST00000370668; ENST00000370669; ENST00000370670; ENST00000370671; ENST00000370673; ENST00000394834; ENST00000454967; ENST00000463429; ENST00000479082; OTTHUMT00000027241; OTTHUMT00000027242; OTTHUMT00000027243; OTTHUMT00000027244; OTTHUMT00000027245; OTTHUMT00000027246; OTTHUMT00000027247; OTTHUMT00000337355; OTTHUMT00000337356; uc001djr.3	SAMD13	sterile alpha motif domain containing 13	chr1	+	Multiple_Complex	84298366	84389957
TC0100008882.hg.1	5.76	5.59	0.36	0.36	T	T	1.13	0.365	0.6281	T	NM_021233; NM_058248; ENST00000370662; ENST00000370665; BC126136; BC126138; OTTHUMT00000027248; OTTHUMT00000027249	DNASE2B	deoxyribonuclease II beta	chr1	+	Coding	84398532	84415018
TC0100008884.hg.1	11.79	11.6	0.34	0.2	T	T	1.14	0.4491	0.6949	T	NM_025065; ENST00000370654; ENST00000370656; BC016051; OTTHUMT00000027238; OTTHUMT00000027239	RPF1	ribosome production factor 1 homolog	chr1	+	Coding	84479237	84498350
TC0100008885.hg.1	4.95	5.39	0.26	0.49	T	T	-1.36	0.2057	0.4699	T	NM_001310156; BC127634	SPATA1	spermatogenesis associated 1	chr1	+	Multiple_Complex	84506291	84567106
TC0100008897.hg.1	4.96	5.6	0.28	0.75	T	T	-1.57	0.1911	0.4513	T	NM_001288563; NM_145172; ENST00000294664; ENST00000326813; ENST00000370596; ENST00000464801; ENST00000484007; ENST00000528899; BC040265; OTTHUMT00000027564; OTTHUMT00000027565; OTTHUMT00000027566; OTTHUMT00000092673; OTTHUMT00000092674; OTTHUMT00000394255	WDR63	WD repeat domain 63	chr1	+	Multiple_Complex	84999147	85133138
TC0100008912.hg.1	6.19	6.09	0.11	0.33	T	T	1.08	0.6597	0.8334	T	NM_001554; ENST00000451137; ENST00000480413; ENST00000617517; BC001271; BC009199; BC016952; OTTHUMT00000029187; OTTHUMT00000029188	CYR61	cysteine-rich, angiogenic inducer, 61	chr1	+	Multiple_Complex	85580761	85583965
TC0100008921.hg.1	4.88	4.46	1.05	0.33	T	F	1.33	0.1831	0.4417	F	NM_006536; ENST00000370565; ENST00000490884; ENST00000498802; BC041096; OTTHUMT00000028284; OTTHUMT00000028285; OTTHUMT00000028286	CLCA2	chloride channel accessory 2	chr1	+	Multiple_Complex	86424086	86456558
TC0100008922.hg.1	5.26	4.87	0.21	0.26	T	T	1.31	0.2882	0.5566	T	NM_001285; ENST00000234701; ENST00000394711; OTTHUMT00000028277	CLCA1	chloride channel accessory 1	chr1	+	Coding	86468368	86500291
TC0100008924.hg.1	6.08	5.6	0.48	0.33	T	T	1.4	0.1399	0.3815	T	NM_012128; NR_024602; ENST00000370563; ENST00000496322; BC113687; BC113689; OTTHUMT00000028292; OTTHUMT00000028293	CLCA4	chloride channel accessory 4	chr1	+	Multiple_Complex	86547076	86580754
TC0100008927.hg.1	7.72	9.23	0.05	0.44	T	T	-2.85	0.0006	0.0128	T	NM_001206651; NM_001206652; NM_001206653; NM_016009; ENST00000370558; ENST00000482504; ENST00000535010; ENST00000602603; ENST00000616170; BC007455; OTTHUMT00000028287; OTTHUMT00000028288; OTTHUMT00000467810	SH3GLB1	SH3-domain GRB2-like endophilin B1	chr1	+	Multiple_Complex	86704570	86748184
TC0100008937.hg.1	5.17	4.49	0.75	0.59	T	T	1.6	0.1402	0.3819	T	NM_001290053; serfawbu.bAug10	LOC101927844; serfawbu	uncharacterized LOC101927844; Transcript Identified by AceView	chr1	+	Coding	87212669	87251331
TC0100008938.hg.1	3.98	3.67	0.08	0.11	T	F	1.24	0.1478	0.3938	F	NM_006769; ENST00000370542; ENST00000370544; ENST00000489303; ENST00000495705; BC003600; BC017673; BC065818; OTTHUMT00000028264; OTTHUMT00000028265; OTTHUMT00000028266; OTTHUMT00000028267	LMO4	LIM domain only 4	chr1	+	Multiple_Complex	87328468	87348923
TC0100008955.hg.1	12.42	11.82	0.31	0.08	T	T	1.52	0.022	0.1329	T	NM_006256; ENST00000316005; ENST00000370505; ENST00000370513; ENST00000370521; ENST00000436111; ENST00000449189; ENST00000495119; BC125199; OTTHUMT00000027828; OTTHUMT00000029261; OTTHUMT00000029262; OTTHUMT00000029263; OTTHUMT00000029264	PKN2	protein kinase N2	chr1	+	Multiple_Complex	88684222	88836255
TC0100008965.hg.1	7.12	7.48	0.65	0.51	T	T	-1.28	0.3816	0.6429	T	flawmawbo.aAug10; hsa_circ_0000090	flawmawbo; GBP3	Transcript Identified by AceView; Memczak2013 ANTISENSE, CDS, coding, INTERNAL, intronic, UTR5 best transcript NM_018284	chr1	+	NonCoding	89012127	89050043
TC0100008975.hg.1	5.05	5.03	0.01	0.38	T	T	1.01	0.9528	0.9815	T	NM_198460; ENST00000370456; BC131713; OTTHUMT00000028001	GBP6	guanylate binding protein family, member 6	chr1	+	Coding	89363877	89388160
TC0100008978.hg.1	10.43	11.22	0.21	0.41	T	T	-1.74	0.0337	0.1725	T	NM_001134476; NM_015350; ENST00000330947; ENST00000358200; ENST00000439853; ENST00000449440; BC030607; BC060782; OTTHUMT00000028008; OTTHUMT00000097363	LRRC8B	leucine rich repeat containing 8 family, member B	chr1	+	Multiple_Complex	89524836	89597864
TC0100008996.hg.1	7.75	8.03	1.24	0.33	T	T	-1.21	0.3732	0.6355	T	NM_182975; NM_182976; ENST00000340281; ENST00000361911; ENST00000370447; ENST00000394583; BC090866; OTTHUMT00000029428; OTTHUMT00000029429; OTTHUMT00000029430; OTTHUMT00000029431	ZNF326	zinc finger protein 326	chr1	+	Multiple_Complex	89995112	90035531
TC0100009020.hg.1	4.93	6.71	0.49	0.6	T	T	-3.43	0.0015	0.0245	T	NM_001134419; NM_001134420; NM_003503; ENST00000234626; ENST00000426137; ENST00000428239; ENST00000486509; ENST00000497611; BC110526; BC110527; BC111044; OTTHUMT00000027928; OTTHUMT00000027929; OTTHUMT00000027930; OTTHUMT00000027931; uc009wdc.3	CDC7	cell division cycle 7	chr1	+	Multiple_Complex	91500847	91525764
TC0100009029.hg.1	8.96	9.24	0.39	0.19	T	T	-1.22	0.2565	0.5249	T	NM_001242805; NM_001242806; NM_001242807; NM_001242808; NM_001242810; NM_001726; NM_207189; ENST00000355011; ENST00000362005; ENST00000370389; ENST00000394530; ENST00000399546; ENST00000402388; ENST00000423434; ENST00000426141; ENST00000427104; ENST00000440509; ENST00000448194; ENST00000449584; ENST00000450792; ENST00000457265; ENST00000461218; ENST00000470955; ENST00000476711; ENST00000484781; E…	BRDT	bromodomain, testis-specific	chr1	+	Multiple_Complex	91949371	92014428
TC0100009030.hg.1	4.3	4.71	0.3	0.26	T	T	-1.32	0.1701	0.4255	T	NM_173567; ENST00000370383; ENST00000480758; BC041475; OTTHUMT00000027985; OTTHUMT00000027986	EPHX4	epoxide hydrolase 4	chr1	+	Multiple_Complex	92029976	92063536
TC0100009032.hg.1	5.72	6.15	0.28	0.42	T	T	-1.35	0.1722	0.4277	T	NM_183242; ENST00000342818; ENST00000370382; BC013922; OTTHUMT00000028371; OTTHUMT00000028372	BTBD8	BTB (POZ) domain containing 8	chr1	+	Multiple_Complex	92080305	92147841
TC0100009035.hg.1	6.05	5.98	0.2	0.48	T	T	1.04	0.6408	0.8229	T	NM_015237; ENST00000370378; OTTHUMT00000028375; uc010otd.2	KIAA1107	KIAA1107	chr1	+	Coding	92167052	92184723
TC0100009038.hg.1	5.19	4.49	0.52	0.13	T	F	1.62	0.0202	0.1259	F	NM_001012425; ENST00000370373; ENST00000370375; BC130499; OTTHUMT00000028364; OTTHUMT00000028365	C1orf146	chromosome 1 open reading frame 146	chr1	+	Coding	92217940	92245813
TC0100009040.hg.1	9.56	9.37	0.22	0.27	T	T	1.14	0.8253	0.924	T	NM_024813; ENST00000477322; ENST00000484158; ENST00000610020; BC031070; BC039014; OTTHUMT00000028368; OTTHUMT00000028369; OTTHUMT00000028370	RPAP2	RNA polymerase II associated protein 2	chr1	+	Multiple_Complex	92298965	92402057
TC0100009046.hg.1	17.11	16.91	0.08	0.08	T	T	1.15	0.2423	0.5115	T	NM_000969; NR_000006; NR_002444; ENST00000315741; ENST00000370321; ENST00000383953; ENST00000384792; ENST00000461952; ENST00000470843; ENST00000497519; BC109370; BC132970; BC132972; OTTHUMT00000030058; OTTHUMT00000030060; OTTHUMT00000030061; OTTHUMT00000030062; OTTHUMT00000092744; uc001dpe.2; uc009wdi.1	RPL5; SNORD21; SNORA66	ribosomal protein L5; small nucleolar RNA, C/D box 21; small nucleolar RNA, H/ACA box 66	chr1	+	Multiple_Complex	92832025	92841924
TC0100009048.hg.1	10.09	8.88	0.49	0.38	T	T	2.32	0.0065	0.0625	T	hsa_circ_0000092	RPL5	Memczak2013 ALT_ACCEPTOR, ALT_DONOR, coding, INTERNAL, intronic best transcript NM_000969	chr1	+	NonCoding	92839497	92839610
TC0100009054.hg.1	11.5	11.3	0.08	0.19	T	T	1.15	0.2831	0.5515	T	NM_001164391; NM_001164392; NM_001164393; NM_007358; ENST00000370298; ENST00000370303; ENST00000467953; ENST00000468457; ENST00000471953; ENST00000473430; ENST00000474314; ENST00000476037; ENST00000487263; ENST00000489480; ENST00000494963; ENST00000497976; ENST00000540243; ENST00000545708; BC010013; OTTHUMT00000028075; OTTHUMT00000029526; OTTHUMT00000029527; OTTHUMT00000029528; OTTHUMT00000089730…	MTF2	metal response element binding transcription factor 2	chr1	+	Multiple_Complex	93079235	93139081
TC0100009056.hg.1	6.88	7.4	0.54	0.22	T	T	-1.44	0.0939	0.3074	T	NM_001306076; NM_206886; ENST00000343253; ENST00000370276; ENST00000401026; ENST00000421014; ENST00000447456; ENST00000448243; ENST00000455267; ENST00000479653; ENST00000481180; ENST00000528942; OTTHUMT00000029241; OTTHUMT00000029242; OTTHUMT00000029243; OTTHUMT00000029244; OTTHUMT00000029245; OTTHUMT00000029246; OTTHUMT00000029247; OTTHUMT00000382327; OTTHUMT00000382328; OTTHUMT00000382329	CCDC18	coiled-coil domain containing 18	chr1	+	Multiple_Complex	93179919	93278730
TC0100009061.hg.1	11.56	12.62	0.19	0.19	T	T	-2.09	0.0016	0.0256	T	NM_001938; ENST00000370267; ENST00000370272; ENST00000481583; BC002809; BC035507; BC068553; OTTHUMT00000029976; OTTHUMT00000029977; OTTHUMT00000029978	DR1	down-regulator of transcription 1	chr1	+	Multiple_Complex	93345888	93369498
TC0100009064.hg.1	4.62	4.36	0.62	0.25	T	F	1.19	0.5128	0.7424	F	NM_001024948; NM_001164473; NM_017737; ENST00000260506; ENST00000271234; ENST00000370253; ENST00000424449; ENST00000603526; ENST00000604705; OTTHUMT00000029979; OTTHUMT00000030023; OTTHUMT00000030024; OTTHUMT00000468870	FNBP1L	formin binding protein 1-like	chr1	+	Multiple_Complex	93448131	93554661
TC0100009067.hg.1	12.04	12.14	0.09	0.08	T	T	-1.07	0.5355	0.7581	T	FNBP1L.gAug10-unspliced	FNBP1L	Transcript Identified by AceView, Entrez Gene ID(s) 54874	chr1	+	Unassigned	93541765	93568183
TC0100009097.hg.1	10.01	9.06	0.2	0.17	T	T	1.94	0.0016	0.0256	T	NM_001122674; NM_002858; ENST00000315713; ENST00000370214; ENST00000464165; ENST00000468860; ENST00000484213; ENST00000493416; BC068509; OTTHUMT00000029597; OTTHUMT00000029598; OTTHUMT00000029599; OTTHUMT00000029600; OTTHUMT00000029601; OTTHUMT00000029602	ABCD3	ATP binding cassette subfamily D member 3	chr1	+	Multiple_Complex	94418377	94518666
TC0100009101.hg.1	6.49	5.41	0.16	0.57	T	T	2.12	0.0123	0.0926	T	ABCD3.rAug10-unspliced	ABCD3	Transcript Identified by AceView, Entrez Gene ID(s) 5825	chr1	+	Unassigned	94500423	94501322
TC0100009102.hg.1	4.15	4.02	0.04	0.76	T	T	1.1	0.6306	0.8172	T	ABCD3.vaAug10-unspliced	ABCD3	Transcript Identified by AceView, Entrez Gene ID(s) 5825	chr1	+	Unassigned	94521491	94522026
TC0100009109.hg.1	4.76	4.77	0.37	0.06	T	T	-1	0.9672	0.9875	T	NM_001114106; NM_001258340; NM_001258341; NM_001258342; NM_001258343; NM_001301079; NM_152369; ENST00000271227; ENST00000422520; ENST00000446120; ENST00000467909; ENST00000475883; ENST00000527077; ENST00000529450; ENST00000530397; ENST00000532427; ENST00000532670; BC053877; OTTHUMT00000029544; OTTHUMT00000029545; OTTHUMT00000029546; OTTHUMT00000029547; OTTHUMT00000382368; OTTHUMT00000382369; OTTH…	SLC44A3	solute carrier family 44, member 3	chr1	+	Multiple_Complex	94820342	94895247
TC0100009112.hg.1	6.37	5.9	0.1	0.33	T	T	1.39	0.0863	0.2945	T	NR_033998; ENST00000438509; ENST00000452846; ENST00000456582; ENST00000438509.1; ENST00000452846.1; ENST00000456582.1; OTTHUMT00000029697; OTTHUMT00000029698; OTTHUMT00000095405; uc021oqc.4; uc057iml.1; uc057imm.1	LOC729970; RP4-639F20.1	hCG2028352-like; novel transcript	chr1	+	NonCoding	94927298	94967461
TC0100009116.hg.1	7.07	7.74	0.08	0.2	T	T	-1.59	0.0251	0.1431	T	NM_001128142; NM_001199679; NM_001199682; NM_001199691; NM_001278247; NM_001278248; NM_015485; NM_152487; NR_103483; NR_103484; ENST00000263893; ENST00000370202; ENST00000370203; ENST00000455656; ENST00000456991; ENST00000460571; ENST00000463375; ENST00000473397; ENST00000492639; ENST00000495272; ENST00000497058; ENST00000604203; ENST00000604534; BC125142; BC137457; BC137458; BC139737; OTTHUMT000…	RWDD3; TMEM56; TMEM56-RWDD3	RWD domain containing 3; transmembrane protein 56; TMEM56-RWDD3 readthrough	chr1	+	Multiple_Complex	95092517	95247225
TC0100009142.hg.1	10.44	10.34	0.37	0.26	T	T	1.07	0.9606	0.9847	T	NM_001300985; NM_001300986; NM_001300987; NM_001300988; NM_001300989; NM_001300990; NM_021190; NR_125356; NR_125357; ENST00000370197; ENST00000370198; ENST00000426398; ENST00000459735; ENST00000460706; ENST00000462433; ENST00000476419; ENST00000476783; ENST00000482253; ENST00000492905; ENST00000609116; BC016582; OTTHUMT00000029452; OTTHUMT00000029453; OTTHUMT00000029454; OTTHUMT00000029455; OTTHU…	PTBP2	polypyrimidine tract binding protein 2	chr1	+	Multiple_Complex	96721605	96823738
TC0100009149.hg.1	7.32	7.39	0.94	0.35	T	T	-1.04	0.9832	0.9938	T	PTBP2.oAug10-unspliced	PTBP2	Transcript Identified by AceView, Entrez Gene ID(s) 58155	chr1	+	Unassigned	96801934	96804763
TC0100009176.hg.1	5.89	5.09	0.38	0.42	T	T	1.74	0.0812	0.2849	T	NM_015976; NM_152238; NR_033716; ENST00000306121; ENST00000454199; ENST00000473868; ENST00000528824; ENST00000529992; BC010349; BC018105; OTTHUMT00000029609; OTTHUMT00000029610; OTTHUMT00000343385; OTTHUMT00000343386; OTTHUMT00000395126	SNX7	sorting nexin 7	chr1	+	Multiple_Complex	98661680	98760500
TC0100009181.hg.1	5.17	5.16	0.27	0.11	T	F	1.01	0.815	0.9186	F	NM_001166252; NM_014839; ENST00000370184; ENST00000370185; ENST00000457765	PLPPR4	phospholipid phosphatase related 4	chr1	+	Multiple_Complex	99263953	99309590
TC0100009183.hg.1	5.56	5.15	0.72	0.35	T	T	1.33	0.2647	0.5332	T	NM_017734; ENST00000263174; ENST00000496843; ENST00000605497; ENST00000605613; ENST00000615664; BC012570; OTTHUMT00000029672; OTTHUMT00000029673; OTTHUMT00000468886; OTTHUMT00000468887	PALMD	palmdelphin	chr1	+	Multiple_Complex	99645875	99694541
TC0100009191.hg.1	7.9	8.11	0.43	0.43	T	T	-1.16	0.5889	0.7929	T	NM_000028; NM_000642; NM_000643; NM_000644; NM_000645; NM_000646; ENST00000294724; ENST00000361302; ENST00000361522; ENST00000361915; ENST00000370161; ENST00000370163; ENST00000370165; ENST00000477753; BC078663; OTTHUMT00000029775; OTTHUMT00000029776; OTTHUMT00000029777; OTTHUMT00000029778; OTTHUMT00000029779; OTTHUMT00000029780; OTTHUMT00000029781	AGL	amylo-alpha-1, 6-glucosidase, 4-alpha-glucanotransferase	chr1	+	Multiple_Complex	99850084	99924023
TC0100009195.hg.1	9.09	9.33	0.38	0.16	T	T	-1.19	0.3174	0.585	T	NM_001271684; NM_001271685; NM_012243; ENST00000370153; ENST00000370155; ENST00000370156; ENST00000422078; ENST00000427993; ENST00000465289; ENST00000532693; ENST00000533028; BC005136; OTTHUMT00000029783; OTTHUMT00000029784; OTTHUMT00000029785; OTTHUMT00000029786; OTTHUMT00000029787; OTTHUMT00000387343; OTTHUMT00000387344	SLC35A3	solute carrier family 35 (UDP-N-acetylglucosamine (UDP-GlcNAc) transporter), member A3	chr1	+	Multiple_Complex	99969789	100026979
TC0100009199.hg.1	9.05	8.87	0.11	0.19	T	T	1.13	0.3445	0.6117	T	NM_033055; ENST00000370152; ENST00000421661; OTTHUMT00000029657; OTTHUMT00000029658	MFSD14A	major facilitator superfamily domain containing 14A	chr1	+	Multiple_Complex	100038097	100083377
TC0100009204.hg.1	11.51	11.41	0.34	0.29	T	T	1.08	0.3758	0.638	T	NM_019083; ENST00000370139; ENST00000370141; ENST00000370143; ENST00000482437; ENST00000493651; BC075811; OTTHUMT00000029919; OTTHUMT00000029920; OTTHUMT00000029921; OTTHUMT00000097429; OTTHUMT00000097430	TRMT13	tRNA methyltransferase 13 homolog (S. cerevisiae)	chr1	+	Multiple_Complex	100133150	100150498
TC0100009211.hg.1	9.1	9.23	0.41	0.1	T	T	-1.1	0.6092	0.804	T	NM_001130841; NM_003729; ENST00000260563; ENST00000370126; ENST00000370128; ENST00000483474; ENST00000498617; BC012604; OTTHUMT00000030098; OTTHUMT00000030099; OTTHUMT00000030100; OTTHUMT00000030200; OTTHUMT00000030201	RTCA	RNA 3-terminal phosphate cyclase	chr1	+	Multiple_Complex	100266158	100292769
TC0100009215.hg.1	14.43	11.83	0.19	0.47	T	T	6.06	1.62e-05	0.0012	T	NM_003672; NM_033312; NM_033313; ENST00000336454; ENST00000361544; ENST00000370124; ENST00000455467; ENST00000469387; BC093916; BC093918; OTTHUMT00000030220; OTTHUMT00000030221; OTTHUMT00000030222; OTTHUMT00000030223; OTTHUMT00000030224	CDC14A	cell division cycle 14A	chr1	+	Multiple_Complex	100351734	100520277
TC0100009218.hg.1	4.05	4.23	0.15	0.22	T	F	-1.13	0.7559	0.8861	F	NM_022049; ENST00000315033; OTTHUMT00000030212	GPR88	G protein-coupled receptor 88	chr1	+	Coding	100538137	100542027
TC0100009221.hg.1	5.77	6.12	0.67	0.26	T	T	-1.27	0.1531	0.4007	T	NM_001078; NM_001199834; NM_080682; ENST00000294728; ENST00000347652; ENST00000370115; ENST00000370119; ENST00000603679; BC017276; BC068490; BC085003; OTTHUMT00000030213; OTTHUMT00000030214; OTTHUMT00000030215; OTTHUMT00000097431; OTTHUMT00000468890	VCAM1	vascular cell adhesion molecule 1	chr1	+	Multiple_Complex	100719640	100739046
TC0100009226.hg.1	12.61	12.38	0.18	0.21	T	T	1.17	0.2801	0.5488	T	NM_001144884; NM_133496; ENST00000357650; ENST00000370111; ENST00000370112; BC064692; OTTHUMT00000032711; OTTHUMT00000032712; OTTHUMT00000032713	SLC30A7	solute carrier family 30 (zinc transporter), member 7	chr1	+	Multiple_Complex	100896076	100981755
TC0100009241.hg.1	14.54	8.08	0.03	0.54	T	T	87.99	2.41e-08	2.29e-05	T	NM_001400; ENST00000305352; ENST00000475289; ENST00000475821; BC018650; OTTHUMT00000029908; OTTHUMT00000029909; OTTHUMT00000029910	S1PR1	sphingosine-1-phosphate receptor 1	chr1	+	Multiple_Complex	101236749	101241520
TC0100009273.hg.1	7.2	7.13	0.41	0.51	T	T	1.05	0.9933	0.9977	T	NM_000699; ENST00000414303; ENST00000423678; ENST00000497748; ENST00000622339; BC007060; BC146997; OTTHUMT00000030315; OTTHUMT00000030316; OTTHUMT00000030317	AMY2A	amylase, alpha 2A (pancreatic)	chr1	+	Multiple_Complex	103616811	103625780
TC0100009274.hg.1	6.69	7	0.17	0.37	T	T	-1.24	0.2702	0.5389	T	NM_001008219; ENST00000370083; ENST00000422549; ENST00000430659; ENST00000461518; ENST00000494409; OTTHUMT00000030304; OTTHUMT00000030305; OTTHUMT00000030306; OTTHUMT00000030307; OTTHUMT00000030308	AMY1C; AMY1A	amylase, alpha 1C (salivary); amylase, alpha 1A (salivary)	chr1	+	Multiple_Complex	103655290	103664554
TC0100009276.hg.1	7.6	7.75	0.46	0.35	T	T	-1.11	0.3109	0.5792	T	NM_001008221; ENST00000370079; OTTHUMT00000030375	AMY1A; AMY1C	amylase, alpha 1A (salivary); amylase, alpha 1C (salivary)	chr1	+	Coding	103749657	103758690
TC0100009305.hg.1	6.35	6.54	0.08	0.39	T	T	-1.14	0.4602	0.704	T	NM_018137; ENST00000370078; BC002729; BC063446; BC073866; OTTHUMT00000030185	PRMT6	protein arginine methyltransferase 6	chr1	+	Coding	107056645	107059296
TC0100009307.hg.1	5.74	5.64	0.56	0.39	T	T	1.07	0.9971	0.9991	T	NM_001113226; NM_001113228; NM_014917; ENST00000294649; ENST00000370065; ENST00000370066; ENST00000370067; ENST00000370068; ENST00000370071; ENST00000370073; ENST00000370074; ENST00000370076; ENST00000462149; ENST00000477948; BC030220; OTTHUMT00000030186; OTTHUMT00000030336; OTTHUMT00000030337; OTTHUMT00000030338; OTTHUMT00000030339; OTTHUMT00000030340; OTTHUMT00000030341; OTTHUMT00000030342; OTT…	NTNG1	netrin G1	chr1	+	Multiple_Complex	107140007	107484899
TC0100009324.hg.1	8.1	8.98	0.44	0.3	T	T	-1.83	0.0125	0.0931	T	NM_001010883; ENST00000370035; ENST00000405454; ENST00000483371; BC127898; BC140863; BC140865; BC150530; OTTHUMT00000030188; OTTHUMT00000323367; OTTHUMT00000323368	FAM102B	family with sequence similarity 102, member B	chr1	+	Multiple_Complex	108560089	108644900
TC0100009328.hg.1	11.54	11.57	0.32	0.06	T	T	-1.02	0.9149	0.9667	T	NM_018061; NR_037185; ENST00000370021; ENST00000370022; ENST00000370025; ENST00000467302; ENST00000485810; BC130346; BC132963; OTTHUMT00000030231; OTTHUMT00000030232; OTTHUMT00000030233; OTTHUMT00000030234; OTTHUMT00000030580	PRPF38B	pre-mRNA processing factor 38B	chr1	+	Multiple_Complex	108692310	108701803
TC0100009329.hg.1	4.27	4.59	0.24	0.31	F	F	-1.25	0.4297	0.68	F	NM_001144937; ENST00000370017; ENST00000445274; BC130421; OTTHUMT00000030589; OTTHUMT00000346718	FNDC7	fibronectin type III domain containing 7	chr1	+	Multiple_Complex	108712657	108742745
TC0100009331.hg.1	8.29	8.35	0.03	0.29	T	T	-1.04	0.6688	0.839	T	NM_007269; ENST00000370008; ENST00000469338; ENST00000472099; ENST00000483586; ENST00000485167; ENST00000486601; ENST00000495245; BC038099; BC047764; OTTHUMT00000030591; OTTHUMT00000030917; OTTHUMT00000030918; OTTHUMT00000030919; OTTHUMT00000030920; OTTHUMT00000317167; OTTHUMT00000317168	STXBP3	syntaxin binding protein 3	chr1	+	Multiple_Complex	108746663	108809526
TC0100009333.hg.1	4.76	5.22	0.23	0.38	F	T	-1.38	0.1299	0.3654	F	NM_013296; ENST00000264126; ENST00000406462; ENST00000435475; ENST00000435987; ENST00000441735; ENST00000446797; BC027732; OTTHUMT00000032400; OTTHUMT00000032401; OTTHUMT00000032402; OTTHUMT00000324129; OTTHUMT00000324130	GPSM2	G-protein signaling modulator 2	chr1	+	Multiple_Complex	108875350	108934545
TC0100009339.hg.1	10.33	11	0.23	0.08	T	T	-1.6	0.0087	0.0751	T	NM_020141; ENST00000338272; ENST00000473828; ENST00000479160; BC008739; BC065186; BC066918; BC067116; BC146873; BC146879; BC171849; OTTHUMT00000100611; OTTHUMT00000100612; OTTHUMT00000100613	TMEM167B	transmembrane protein 167B	chr1	+	Multiple_Complex	109089803	109096934
TC0100009341.hg.1	6.65	10.77	0.22	0.61	T	T	-17.42	1.92e-06	0.0003	T	NM_001267048; NM_001284352; NM_001284353; NM_020775; ENST00000369936; ENST00000369938; ENST00000369939; ENST00000457623; ENST00000464345; ENST00000490758; ENST00000526264; ENST00000527501; ENST00000527996; ENST00000529753; ENST00000531664; ENST00000533147; ENST00000533374; ENST00000534476; BC125208; OTTHUMT00000032388; OTTHUMT00000032389; OTTHUMT00000032390; OTTHUMT00000032392; OTTHUMT00000032393…	KIAA1324	KIAA1324	chr1	+	Multiple_Complex	109113679	109206781
TC0100009344.hg.1	9.49	9.68	0.13	0.3	T	T	-1.14	0.27	0.5387	T	NM_006513; NR_034072; ENST00000234677; ENST00000369923; ENST00000468588; ENST00000471705; ENST00000477544; ENST00000482384; BC000716; BC009390; BC111398; OTTHUMT00000032394; OTTHUMT00000032528; OTTHUMT00000032529; OTTHUMT00000032530; OTTHUMT00000032531; OTTHUMT00000032532	SARS	seryl-tRNA synthetase	chr1	+	Multiple_Complex	109213893	109238182
TC0100009345.hg.1	5.13	4.97	0.06	0.11	T	T	1.12	0.2943	0.5628	T	NM_001408; ENST00000271332; ENST00000459940; ENST00000489018; ENST00000498157; OTTHUMT00000033200; OTTHUMT00000033201; OTTHUMT00000033202; OTTHUMT00000033204	CELSR2	cadherin, EGF LAG seven-pass G-type receptor 2	chr1	+	Multiple_Complex	109250019	109275756
TC0100009352.hg.1	5.71	5.59	0.34	0.21	T	T	1.08	0.6697	0.8394	T	NM_001040709; ENST00000369872; ENST00000475497; BC113102; BC113103; OTTHUMT00000030191; OTTHUMT00000030192	SYPL2	synaptophysin-like 2	chr1	+	Multiple_Complex	109466478	109482142
TC0100009353.hg.1	7.43	6.57	0.29	0.38	T	T	1.82	0.0095	0.0793	T	NM_153340; ENST00000369869; ENST00000369870; ENST00000459635; ENST00000463678; ENST00000497545; ENST00000604728; ENST00000615509; BC036849; OTTHUMT00000030331; OTTHUMT00000030332; OTTHUMT00000030333; OTTHUMT00000030334; OTTHUMT00000030335; OTTHUMT00000469029	ATXN7L2	ataxin 7-like 2	chr1	+	Multiple_Complex	109483479	109492804
TC0100009354.hg.1	5.16	5.22	0.33	0.19	T	T	-1.04	0.6518	0.8293	T	NM_001134400; NM_001134402; NM_001134403; NM_001134404; NM_182580; ENST00000310611; ENST00000369868; ENST00000393709; ENST00000420578; ENST00000430195; ENST00000496961; ENST00000527072; ENST00000528785; ENST00000533024; BC093683; BC111999; OTTHUMT00000030384; OTTHUMT00000030385; OTTHUMT00000030386; OTTHUMT00000030387; OTTHUMT00000390140; OTTHUMT00000390141; OTTHUMT00000390142; OTTHUMT00000390143;…	CYB561D1	cytochrome b561 family, member D1	chr1	+	Coding	109494036	109502932
TC0100009355.hg.1	5.49	5.18	0.34	0.18	T	T	1.24	0.1352	0.374	T	NM_031936; ENST00000404129; ENST00000469383; ENST00000526744; ENST00000527748; ENST00000533959; ENST00000616874; ENST00000618721; BC067464; uc001dxy.2	GPR61	G protein-coupled receptor 61	chr1	+	Multiple_Complex	109539872	109548406
TC0100009364.hg.1	8.09	10.48	0.06	1.09	T	T	-5.22	0.0044	0.0488	T	NM_000757; NM_172210; NM_172211; NM_172212; ENST00000329608; ENST00000357302; ENST00000369801; ENST00000369802; ENST00000420111; ENST00000488198; ENST00000525659; ENST00000526001; ENST00000527192; BC021117; OTTHUMT00000032208; OTTHUMT00000032209; OTTHUMT00000032210; OTTHUMT00000032211; OTTHUMT00000032212; OTTHUMT00000390376; OTTHUMT00000390377; OTTHUMT00000390378; OTTHUMT00000390379	CSF1	colony stimulating factor 1 (macrophage)	chr1	+	Multiple_Complex	109910242	109930994
TC0100009365.hg.1	11.41	11.53	0.24	0.12	T	T	-1.09	0.741	0.8778	T	NM_001242673; NM_001242674; NM_001242675; NM_001242676; NM_006621; ENST00000359172; ENST00000369799; ENST00000393614; ENST00000469401; ENST00000475081; ENST00000481423; BC007576; BC010681; BC016942; BC065254; BC095476; BC110896; OTTHUMT00000032243; OTTHUMT00000032244; OTTHUMT00000032245; OTTHUMT00000032246; OTTHUMT00000092920	AHCYL1	adenosylhomocysteinase like 1	chr1	+	Multiple_Complex	109984686	110023742
TC0100009366.hg.1	9.96	10.18	0.24	0.27	T	T	-1.17	0.392	0.6517	T	NM_001270768; NM_033088; NR_073071; ENST00000369795; ENST00000369796; ENST00000461054; ENST00000473429; ENST00000485775; ENST00000489059; ENST00000535003; ENST00000539541; ENST00000540970; BC094786; BC119814; BC121793; OTTHUMT00000032213; OTTHUMT00000032214; OTTHUMT00000032215; OTTHUMT00000032217; OTTHUMT00000032218; OTTHUMT00000032219; OTTHUMT00000032220; OTTHUMT00000032221; OTTHUMT00000470363	STRIP1	striatin interacting protein 1	chr1	+	Multiple_Complex	110031577	110074641
TC0100009370.hg.1	6.86	6.42	0.06	0.5	T	T	1.35	0.2791	0.5479	T	NM_203412; ENST00000334179; BC058929; OTTHUMT00000392303	UBL4B	ubiquitin-like 4B	chr1	+	Coding	110112440	110113947
TC0100009373.hg.1	5.7	5.64	0.14	0.13	T	T	1.05	0.9441	0.9786	T	NM_001010898; ENST00000331565; ENST00000465159; BC140908; OTTHUMT00000032550; OTTHUMT00000032551	SLC6A17	solute carrier family 6 (neutral amino acid transporter), member 17	chr1	+	Multiple_Complex	110150486	110202202
TC0100009383.hg.1	10.78	10.9	0.19	0.26	T	T	-1.09	0.6265	0.8154	T	NM_001201545; NM_022768; ENST00000369784; ENST00000487146; ENST00000602849; ENST00000617047; ENST00000618772; BC098140; BC103493; BC103507; OTTHUMT00000031114; OTTHUMT00000035930; OTTHUMT00000467905; OTTHUMT00000475899; uc001dzl.1	RBM15	RNA binding motif protein 15	chr1	+	Coding	110338506	110346681
TC0100009386.hg.1	5.77	5.77	0.04	0.31	T	T	1	0.5341	0.7572	T	NM_032414; ENST00000271331; BC025399; OTTHUMT00000031969	PROK1	prokineticin 1	chr1	+	Coding	110451166	110457354
TC0100009394.hg.1	15.59	16.16	0.11	0.26	T	T	-1.49	0.0464	0.2088	T	NM_000560; NM_001040033; ENST00000271324; ENST00000464329; ENST00000471220; ENST00000476408; ENST00000497404; BC040693; OTTHUMT00000032931; OTTHUMT00000098106; OTTHUMT00000098107; OTTHUMT00000098108; OTTHUMT00000098109	CD53	CD53 molecule	chr1	+	Multiple_Complex	110871199	110899936
TC0100009395.hg.1	10.66	10.35	0.13	0.81	T	T	1.24	0.5026	0.7356	T	hsa_circ_0000104	CD53	Memczak2013 ALT_ACCEPTOR, ALT_DONOR, coding, INTERNAL, intronic best transcript NM_001040033	chr1	+	NonCoding	110887809	110888074
TC0100009402.hg.1	11.8	10.39	0.36	0.18	T	T	2.65	0.0003	0.0077	T	NM_001007794; NM_006090; ENST00000357172; ENST00000460443; ENST00000467362; ENST00000473474; ENST00000476865; ENST00000478042; ENST00000480324; ENST00000483427; ENST00000498239; ENST00000545121; ENST00000615636; BC032610; BC049196; OTTHUMT00000034462; OTTHUMT00000034463; OTTHUMT00000034464; OTTHUMT00000034465; OTTHUMT00000034771; OTTHUMT00000034772; OTTHUMT00000035925; OTTHUMT00000035926; OTTHUMT…	CEPT1	choline/ethanolamine phosphotransferase 1	chr1	+	Multiple_Complex	111139627	111185102
TC0100009403.hg.1	13.83	15.03	0.71	0.36	T	T	-2.31	0.0031	0.0383	T	NM_001025197; NM_001025199; NM_004000; ENST00000369744; ENST00000369748; ENST00000445067; ENST00000466741; ENST00000467038; ENST00000472825; ENST00000474304; ENST00000477185; ENST00000486561; ENST00000497220; ENST00000497587; ENST00000524472; ENST00000526684; ENST00000528451; ENST00000529459; ENST00000530597; ENST00000533831; BC011460; OTTHUMT00000033669; OTTHUMT00000033670; OTTHUMT00000033672; O…	CHI3L2	chitinase 3-like 2	chr1	+	Multiple_Complex	111200771	111243440
TC0100009406.hg.1	4.78	4.41	0.14	0.23	T	T	1.29	0.119	0.3492	T	NM_001040623; NM_001258001; NM_001258002; NM_001258003; NM_001258004; NM_001258005; NM_021797; NM_201653; ENST00000343320; ENST00000352594; ENST00000353665; ENST00000369740; ENST00000422815; ENST00000430615; ENST00000451398; ENST00000477918; ENST00000483391; ENST00000489524; BC036339; BC047336; BC106910; OTTHUMT00000030710; OTTHUMT00000030711; OTTHUMT00000030712; OTTHUMT00000030713; OTTHUMT000000…	CHIA	chitinase, acidic	chr1	+	Multiple_Complex	111290852	111320566
TC0100009408.hg.1	6.63	6.61	0.78	0.2	T	T	1.01	0.7192	0.8658	T	NM_001300831; NM_181643; NR_125338; ENST00000369737; ENST00000369738; ENST00000468395; ENST00000484512; BC050319; BC093891; BC101501; OTTHUMT00000030718; OTTHUMT00000030719; OTTHUMT00000030720; OTTHUMT00000030721	PIFO	primary cilia formation	chr1	+	Multiple_Complex	111346288	111353017
TC0100009414.hg.1	9.05	8.91	0.4	0.07	T	T	1.1	0.6449	0.8252	T	NM_001688; ENST00000369721; ENST00000369722; ENST00000464154; ENST00000468818; ENST00000483994; ENST00000493119; BC005366; BC005960; BC016350; OTTHUMT00000032455; OTTHUMT00000032456; OTTHUMT00000032457; OTTHUMT00000032458; OTTHUMT00000032459; OTTHUMT00000032460	ATP5F1	ATP synthase, H+ transporting, mitochondrial Fo complex subunit B1	chr1	+	Multiple_Complex	111448864	111462773
TC0100009417.hg.1	10.42	7.81	0.39	0.4	T	T	6.11	1.33e-05	0.0011	T	NM_001300834; NM_001300835; NM_174896; ENST00000343534; ENST00000369718; ENST00000464591; BC017973; OTTHUMT00000032471; OTTHUMT00000032472; OTTHUMT00000032473	C1orf162	chromosome 1 open reading frame 162	chr1	+	Multiple_Complex	111473792	111478512
TC0100009418.hg.1	12.03	13.73	0.1	0.15	T	T	-3.26	1.84e-05	0.0013	T	NM_001010935; NM_001291896; NM_002884; ENST00000356415; ENST00000369709; ENST00000433097; ENST00000494982; BC014086; OTTHUMT00000033071; OTTHUMT00000033072; OTTHUMT00000033073; OTTHUMT00000033074	RAP1A	RAP1A, member of RAS oncogene family	chr1	+	Multiple_Complex	111542218	111716695
TC0100009428.hg.1	9.09	8.47	0.04	0.13	T	T	1.53	0.0106	0.0846	T	NM_007204; ENST00000369702; ENST00000475700; ENST00000524894; ENST00000533164; ENST00000534200; BC011556; BC031062; BC034953; OTTHUMT00000033063; OTTHUMT00000033064; OTTHUMT00000388433; OTTHUMT00000388434; OTTHUMT00000388435	DDX20	DEAD (Asp-Glu-Ala-Asp) box polypeptide 20	chr1	+	Multiple_Complex	111755245	111768016
TC0100009433.hg.1	5.58	5.56	0.44	0.36	T	T	1.01	0.8379	0.9303	T	NM_001270945; ENST00000428461.1; ENST00000438293.1; ENST00000442751.1; OTTHUMT00000033148; OTTHUMT00000033149; OTTHUMT00000470314; toyfawbu.bAug10; uc001ebw.5; uc057jjz.1; uc057jka.1	LOC643355; RP11-88H9.2; toyfawbu	uncharacterized LOC643355; putative novel transcript; Transcript Identified by AceView	chr1	+	Multiple_Complex	111989770	111998842
TC0100009441.hg.1	5.06	5.25	0.23	0.59	T	T	-1.14	0.7609	0.8886	T	NM_018704; ENST00000271277; ENST00000441739; ENST00000502356; ENST00000607039; BC016029; OTTHUMT00000030686; OTTHUMT00000030687; OTTHUMT00000470347; OTTHUMT00000472480	CTTNBP2NL	CTTNBP2 N-terminal like	chr1	+	Multiple_Complex	112396178	112463456
TC0100009442.hg.1	4.62	4.9	0.35	0.24	T	T	-1.21	0.2932	0.5618	T	NM_001291880; NM_004185; NM_024494; ENST00000256640; ENST00000369684; ENST00000369686; ENST00000478360; BC141825; OTTHUMT00000030691; OTTHUMT00000030692; OTTHUMT00000030693; OTTHUMT00000030694	WNT2B	wingless-type MMTV integration site family, member 2B	chr1	+	Multiple_Complex	112466541	112530165
TC0100009444.hg.1	11.37	12.11	0.09	0.21	T	T	-1.68	0.0091	0.0775	T	NM_006135; ENST00000263168; ENST00000466066; ENST00000476820; ENST00000476936; ENST00000485542; ENST00000498626; BC000144; OTTHUMT00000032567; OTTHUMT00000032875; OTTHUMT00000032876; OTTHUMT00000032877; OTTHUMT00000032878; OTTHUMT00000032879	CAPZA1	capping protein (actin filament) muscle Z-line, alpha 1	chr1	+	Multiple_Complex	112619173	112671619
TC0100009449.hg.1	9.85	9.43	0.16	0.52	T	T	1.34	0.1801	0.438	T	NM_001130079; NM_001286072; NM_020963; ENST00000357443; ENST00000369644; ENST00000369645; ENST00000413052; ENST00000465579; ENST00000468624; ENST00000471160; ENST00000475429; ENST00000479858; ENST00000481711; ENST00000482545; ENST00000486416; ENST00000488160; ENST00000490413; ENST00000494319; ENST00000495374; ENST00000496577; BC002548; BC009312; OTTHUMT00000032906; OTTHUMT00000032908; OTTHUMT0000…	MOV10	Mov10 RISC complex RNA helicase	chr1	+	Multiple_Complex	112673141	112700746
TC0100009452.hg.1	6.99	7.1	0.04	0.28	T	T	-1.08	0.8994	0.9588	T	NM_001004440; NM_182759; ENST00000361886; ENST00000369630; BC112268; BC117479; BC144043; OTTHUMT00000033255; OTTHUMT00000033256	FAM19A3	family with sequence similarity 19 (chemokine (C-C motif)-like), member A3	chr1	+	Coding	112720419	112727235
TC0100009468.hg.1	7.82	7.67	0.24	0.26	T	T	1.12	0.8439	0.9336	T	NM_014813; ENST00000361127; ENST00000466069; ENST00000466161; ENST00000470000; ENST00000492207; BC117368; BC117370; OTTHUMT00000033549; OTTHUMT00000033550; OTTHUMT00000033551; OTTHUMT00000033690; OTTHUMT00000033691	LRIG2	leucine-rich repeats and immunoglobulin-like domains 2	chr1	+	Multiple_Complex	113073170	113132260
TC0100009474.hg.1	7.02	6.28	0.19	0.44	T	T	1.67	0.0325	0.1688	T	NM_001142782; NM_152900; ENST00000307546; ENST00000369611; ENST00000369615; ENST00000369617; ENST00000477955; ENST00000486456; BC130409; OTTHUMT00000032426; OTTHUMT00000032427; OTTHUMT00000032428; OTTHUMT00000032429; OTTHUMT00000032650; OTTHUMT00000032651	MAGI3	membrane associated guanylate kinase, WW and PDZ domain containing 3	chr1	+	Multiple_Complex	113390749	113685923
TC0100009475.hg.1	7.32	7.49	0.22	0.25	T	T	-1.12	0.3068	0.5748	T	hsa_circ_0008767	MAGI3	Jeck2013 ALT_ACCEPTOR, ALT_DONOR, coding, INTERNAL, intronic best transcript NM_152900	chr1	+	Multiple_Complex	113449700	113450728
TC0100009479.hg.1	6.83	7.29	0.59	0.36	T	T	-1.38	0.1648	0.4192	T	NM_022836; ENST00000369563; ENST00000466480; BC029687; OTTHUMT00000033020; OTTHUMT00000033021	DCLRE1B	DNA cross-link repair 1B	chr1	+	Multiple_Complex	113905141	113914086
TC0100009480.hg.1	14.54	14.38	0.23	0.16	T	T	1.11	0.4437	0.6908	T	NM_152696; NM_181358; NM_198268; NM_198269; ENST00000340480; ENST00000361587; ENST00000369553; ENST00000369555; ENST00000369558; ENST00000369559; ENST00000369561; ENST00000426820; ENST00000503968; ENST00000514621; ENST00000626993; BC028408; BC033012; BC036057; OTTHUMT00000033127; OTTHUMT00000033128; OTTHUMT00000033129; OTTHUMT00000033130; OTTHUMT00000033132; OTTHUMT00000033133; OTTHUMT00000033134…	HIPK1	homeodomain interacting protein kinase 1	chr1	+	Multiple_Complex	113929192	113977869
TC0100009482.hg.1	6.73	7.05	0.4	0.43	T	T	-1.25	0.2621	0.5305	T	hsa_circ_0000113	HIPK1	Memczak2013 ALT_DONOR, coding, INTERNAL, intronic best transcript NM_198268	chr1	+	NonCoding	113962439	113962686
TC0100009509.hg.1	4.14	4.21	0.04	0.07	F	F	-1.05	0.6982	0.8547	F	NM_001282541; NM_001282542; NM_003176; NR_104211; ENST00000369518; ENST00000369522; ENST00000455987; ENST00000468191; ENST00000477215; ENST00000477590; ENST00000482717; ENST00000493377; ENST00000613524; ENST00000618516; BC126266; BC144019; OTTHUMT00000033386; OTTHUMT00000033387; OTTHUMT00000033388; OTTHUMT00000033389; OTTHUMT00000033390; OTTHUMT00000033391; OTTHUMT00000033392; OTTHUMT00000033393	SYCP1	synaptonemal complex protein 1	chr1	+	Multiple_Complex	114854803	114995370
TC0100009511.hg.1	5.79	5.49	1.42	0.4	T	T	1.23	0.7626	0.8894	T	NM_000549; NM_001277991; ENST00000256592; ENST00000369517; BC069298; OTTHUMT00000032833	TSHB	thyroid stimulating hormone, beta	chr1	+	Coding	115029824	115034309
TC0100009524.hg.1	6.54	7.79	0.26	0.75	T	T	-2.39	0.0186	0.1194	T	NM_001172411; NM_001172412; NM_138959; ENST00000310260; ENST00000355485; ENST00000369509; ENST00000369510; ENST00000474344; ENST00000478369; BC065272; OTTHUMT00000033094; OTTHUMT00000033095; OTTHUMT00000033096; OTTHUMT00000033097; OTTHUMT00000033098; uc001efv.1	VANGL1	VANGL planar cell polarity protein 1	chr1	+	Multiple_Complex	115641953	115698224
TC0100009534.hg.1	5.96	7.26	0.17	0.56	T	T	-2.47	0.0064	0.0617	T	NM_018420; ENST00000369502; ENST00000369503; ENST00000481127; BC026358; OTTHUMT00000033220; OTTHUMT00000033221; OTTHUMT00000097502; uc001egb.4	SLC22A15	solute carrier family 22, member 15	chr1	+	Multiple_Complex	115976498	116070054
TC0100009535.hg.1	4.47	4.45	0.62	0.29	T	T	1.02	0.9251	0.9711	T	NM_152367; ENST00000369500; ENST00000464946; BC128148; BC128149; OTTHUMT00000033486; OTTHUMT00000037847; uc001egc.1	MAB21L3	mab-21-like 3 (C. elegans)	chr1	+	Multiple_Complex	116111755	116135240
TC0100009553.hg.1	4.55	4.45	0.39	0.18	F	F	1.07	0.6822	0.8461	F	NM_001013643	C1orf137	chromosome 1 open reading frame 137	chr1	+	Multiple_Complex	116694112	116706603
TC0100009555.hg.1	11.87	12.86	0.47	0.22	T	T	-1.98	0.0034	0.0414	T	NM_001767; ENST00000369477; ENST00000369478; BC033583; OTTHUMT00000059039; OTTHUMT00000059112	CD2	CD2 molecule	chr1	+	Coding	116754385	116769229
TC0100009558.hg.1	7.52	6.7	0.76	0.32	T	T	1.77	0.0403	0.1929	T	NM_020440; ENST00000393203; ENST00000496699; ENST00000497385; BC152454; OTTHUMT00000033271; OTTHUMT00000033272; OTTHUMT00000033273	PTGFRN	prostaglandin F2 receptor inhibitor	chr1	+	Multiple_Complex	116909923	116990358
TC0100009560.hg.1	8.85	7.96	0.87	0.49	T	T	1.86	0.0548	0.2304	T	NM_001256106; NM_001256109; NM_001256111; NM_004258; ENST00000256652; ENST00000369470; ENST00000460180; ENST00000467588; BC130327; BC136484; BC171768; OTTHUMT00000033274; OTTHUMT00000033275; OTTHUMT00000033276	CD101	CD101 molecule	chr1	+	Multiple_Complex	117001750	117036551
TC0100009561.hg.1	7.64	8.2	1.16	0.44	T	T	-1.47	0.267	0.5354	T	NM_003594; ENST00000369466; ENST00000427271; ENST00000463696; ENST00000469638; ENST00000470935; ENST00000480701; ENST00000492682; BC030058; OTTHUMT00000033277; OTTHUMT00000033313; OTTHUMT00000033314; OTTHUMT00000033315; OTTHUMT00000033316; OTTHUMT00000033317; OTTHUMT00000096454	TTF2	transcription termination factor, RNA polymerase II	chr1	+	Multiple_Complex	117060303	117107453
TC0100009568.hg.1	13.33	13.84	0.21	0.25	T	T	-1.42	0.0471	0.2108	T	NM_006699; ENST00000356554; ENST00000421535; ENST00000422329; ENST00000449370; ENST00000482811; BC063300; OTTHUMT00000033593; OTTHUMT00000033594; OTTHUMT00000033595; OTTHUMT00000033596; OTTHUMT00000033597	MAN1A2	mannosidase, alpha, class 1A, member 2	chr1	+	Multiple_Complex	117367449	117528872
TC0100009572.hg.1	7.45	9.28	1.64	0.3	T	T	-3.57	0.0129	0.0952	T	NM_017709; ENST00000369448; BC036516; BC131726; OTTHUMT00000038424	FAM46C	family with sequence similarity 46, member C	chr1	+	Coding	117605934	117628389
TC0100009580.hg.1	8.3	7.78	0.09	0.16	T	T	1.44	0.0207	0.1278	T	NM_006784; ENST00000349139; ENST00000369441; ENST00000471680; ENST00000487202; OTTHUMT00000033720; OTTHUMT00000033721; OTTHUMT00000033722	WDR3	WD repeat domain 3	chr1	+	Multiple_Complex	117929720	117966542
TC0100009608.hg.1	4.24	4.14	0.16	0.23	F	T	1.08	0.974	0.9896	F	NM_001005783; NM_016527; ENST00000325945; ENST00000361035; ENST00000457318; ENST00000482991; ENST00000622548; BC020863; OTTHUMT00000034532; OTTHUMT00000034984; OTTHUMT00000034985; OTTHUMT00000034986; uc001ehq.1	HAO2	hydroxyacid oxidase 2 (long chain)	chr1	+	Multiple_Complex	119368776	119394130
TC0100009611.hg.1	5.56	5.22	0.29	0.15	T	T	1.26	0.1519	0.3992	T	NM_000198; NM_001166120; ENST00000369416; ENST00000433745; ENST00000443865; ENST00000448448; ENST00000471656; ENST00000543831; BC038419; BC131488; OTTHUMT00000034994; OTTHUMT00000034995; OTTHUMT00000034996; OTTHUMT00000034997; OTTHUMT00000034998	HSD3B2	hydroxy-delta-5-steroid dehydrogenase, 3 beta- and steroid delta-isomerase 2	chr1	+	Multiple_Complex	119414647	119423039
TC0100009614.hg.1	4.26	4.67	0.38	0.52	T	T	-1.33	0.0849	0.2922	T	NM_000862; ENST00000369413; ENST00000487520; ENST00000492140; ENST00000528909; ENST00000531340; BC031999; OTTHUMT00000034993; OTTHUMT00000099267; OTTHUMT00000099268; OTTHUMT00000392407; OTTHUMT00000392408	HSD3B1	hydroxy-delta-5-steroid dehydrogenase, 3 beta- and steroid delta-isomerase 1	chr1	+	Multiple_Complex	119507198	119515058
TC0100009621.hg.1	6.7	6.35	0.32	0.1	T	T	1.27	0.1454	0.3903	T	NM_006623; ENST00000369407; ENST00000369409; ENST00000462324; ENST00000469443; ENST00000482968; ENST00000493622; ENST00000496756; BC000303; BC001349; BC011262; OTTHUMT00000033464; OTTHUMT00000033465; OTTHUMT00000033466; OTTHUMT00000033467; OTTHUMT00000033468; OTTHUMT00000036399; OTTHUMT00000095702	PHGDH	phosphoglycerate dehydrogenase	chr1	+	Multiple_Complex	119659798	119744226
TC0100009641.hg.1	9.35	8.36	0.02	0.36	T	T	1.98	0.0045	0.05	T	NM_001037501; NR_102404; NR_102405; BC086308	NBPF8	neuroblastoma breakpoint family, member 8	chr1	+	Multiple_Complex	120436351	120467844
TC0100009646.hg.1	11.8	11.2	0.14	0.2	T	T	1.51	0.019	0.121	T	ENST00000609741; ENST00000611287; ENST00000611702; ENST00000615145; ENST00000615219; ENST00000617913; ENST00000619748; ENST00000620612	NBPF26	neuroblastoma breakpoint family, member 26	chr1	+	Coding	120805418	120841481
TC0100009651.hg.1	8.9	7.72	0.85	0.34	T	T	2.26	0.0092	0.078	T	NM_001143883; ENST00000577856	PPIAL4A	peptidylprolyl isomerase A (cyclophilin A)-like 4A	chr1	+	Coding	120889746	120890530
TC0100009656.hg.1	4.65	4.23	0.75	0.36	T	T	1.34	0.2312	0.4991	T	NM_001004340; NM_001017986; NM_001244910; NR_045213; ENST00000369178; ENST00000369383; ENST00000369384; ENST00000453173; ENST00000466915; ENST00000471609; ENST00000472543; ENST00000615565; ENST00000616817; ENST00000623603; OTTHUMT00000098241; OTTHUMT00000098242; OTTHUMT00000098243; OTTHUMT00000098244; OTTHUMT00000098245; OTTHUMT00000098246; OTTHUMT00000477643; OTTHUMT00000477644; OTTHUMT000004776…	FCGR1B	Fc fragment of IgG, high affinity Ib, receptor (CD64)	chr1	+	Multiple_Complex	121087345	121097161
TC0100009658.hg.1	8.8	10.54	0.06	0.46	T	T	-3.33	0.0001	0.0049	T	NM_001271872; ENST00000304465; ENST00000367123; ENST00000412759; ENST00000613462; ENST00000617209; OTTHUMT00000099264; OTTHUMT00000476712; OTTHUMT00000476713; OTTHUMT00000476714	SRGAP2C	SLIT-ROBO Rho GTPase activating protein 2C	chr1	+	Multiple_Complex	121184810	121392822
TC0100009696.hg.1	7.97	6.64	0.3	0.3	T	T	2.51	0.0013	0.0221	T	NR_111933_2; NR_111934_2; ENST00000424684.1; ENST00000433084.1; OTTHUMT00000099630; uc057jyj.1	LOC388692; FAM231D; RP11-403I13.7; RP11-403I13.8	Homo sapiens uncharacterized LOC388692 (LOC388692), long non-coding RNA.; Homo sapiens family with sequence similarity 231, member D (FAM231D), long non-coding RNA.; novel transcript	chr1	+	NonCoding	143784836	143797108
TC0100009715.hg.1	13.57	13.45	0.15	0.27	T	T	1.09	0.578	0.787	T	ENST00000581138; OTTHUMT00000479161	PPIAL4F	peptidylprolyl isomerase A (cyclophilin A)-like 4F	chr1	+	Coding	144592868	144593652
TC0100009723.hg.1	5.26	5.98	0.46	0.42	T	T	-1.64	0.0566	0.2344	T	NM_207418; ENST00000400889; OTTHUMT00000158589	FAM72D	family with sequence similarity 72, member D	chr1	+	Coding	145096000	145112696
TC0100009738.hg.1	9.35	9.26	0.24	0.1	T	T	1.06	0.6336	0.8188	T	NM_001097612; NM_001097613; NR_036541; BC003187; BC067816; BC146880; OTTHUMT00000038507; OTTHUMT00000038509; OTTHUMT00000100709; OTTHUMT00000100710; OTTHUMT00000157351; OTTHUMT00000392521; OTTHUMT00000392522; OTTHUMT00000392523; OTTHUMT00000392524; OTTHUMT00000392525; OTTHUMT00000392526; OTTHUMT00000392527; OTTHUMT00000392528	GPR89A	G protein-coupled receptor 89A	chr1	+	Multiple_Complex	145607960	145670648
TC0100009742.hg.1	5.36	6.04	0.17	0.14	T	T	-1.6	0.0055	0.0564	T	NM_007053; NR_103845; ENST00000235933; ENST00000369288; ENST00000401557; ENST00000584442; ENST00000616463; BC014465; OTTHUMT00000038531; OTTHUMT00000038532; OTTHUMT00000477672; OTTHUMT00000477673	CD160	CD160 molecule	chr1	+	Multiple_Complex	145719446	145739288
TC0100009745.hg.1	10.75	10.85	0.08	0.32	T	T	-1.07	0.7285	0.8703	T	NM_001303456; NM_006468; ENST00000334163; ENST00000369294; ENST00000466003; ENST00000471254; ENST00000479819; ENST00000489436; BC002586; BC004424; OTTHUMT00000038542; OTTHUMT00000038543; OTTHUMT00000100718; OTTHUMT00000100719; OTTHUMT00000100720; OTTHUMT00000100721; uc001eoh.3	POLR3C	polymerase (RNA) III (DNA directed) polypeptide C (62kD)	chr1	+	Multiple_Complex	145824069	145844401
TC0100009746.hg.1	7.26	6.69	0.71	0.3	T	T	1.49	0.0971	0.3136	T	NM_001012758; ENST00000334513; ENST00000444015; ENST00000460879; ENST00000477878; ENST00000498192; OTTHUMT00000038540; OTTHUMT00000038541; OTTHUMT00000100714; OTTHUMT00000100715; OTTHUMT00000100716	NUDT17	nudix hydrolase 17	chr1	+	Multiple_Complex	145844607	145848953
TC0100009760.hg.1	14.67	14.06	0.02	0.15	T	T	1.52	0.0148	0.1034	T	NR_002212; NR_104005; BC051310; OTTHUMT00000477855	NUDT4P1; NUDT4P2; NUDT4	nudix hydrolase 4 pseudogene 1; nudix hydrolase 4 pseudogene 2; nudix hydrolase 4	chr1	+	Multiple_Complex	146297773	146301614
TC0100009770.hg.1	13.52	12.99	0.25	0.32	T	T	1.44	0.0555	0.2317	T	NM_001278141; ENST00000439206; ENST00000579935; ENST00000611443; ENST00000613714; ENST00000617614; ENST00000617844; ENST00000617864; ENST00000617931; OTTHUMT00000102086	NBPF12	neuroblastoma breakpoint family, member 12	chr1	+	Multiple_Complex	146938545	146996202
TC0100009788.hg.1	11.46	10.47	0.16	0.2	T	T	1.98	0.0029	0.0373	T	NM_004326; ENST00000234739; ENST00000473292; ENST00000497938; ENST00000622552; BC116451; OTTHUMT00000039468; OTTHUMT00000039469; OTTHUMT00000039470	BCL9	B-cell CLL/lymphoma 9	chr1	+	Multiple_Complex	147541412	147626219
TC0100009799.hg.1	4.65	4.57	0.01	0.57	T	T	1.06	0.8922	0.9563	T	NM_005267; ENST00000369235; OTTHUMT00000060647	GJA8	gap junction protein alpha 8	chr1	+	Coding	147902820	147909268
TC0100009800.hg.1	9.51	9.3	0.17	0.28	T	T	1.16	0.1797	0.438	T	NM_016334; OTTHUMT00000037481; OTTHUMT00000037482; OTTHUMT00000037483; OTTHUMT00000037484; OTTHUMT00000037485; OTTHUMT00000037486; OTTHUMT00000037487; OTTHUMT00000157352	GPR89B	G protein-coupled receptor 89B	chr1	+	Multiple_Complex	147928393	147993521
TC0100009833.hg.1	14.67	14.06	0.02	0.15	T	T	1.52	0.0148	0.1034	T	BC012069; OTTHUMT00000477870	NUDT4; NUDT4P1	nudix hydrolase 4; nudix hydrolase 4 pseudogene 1	chr1	+	Multiple_Complex	148748556	148752397
TC0100009837.hg.1	6.39	6.56	0.7	0.48	T	T	-1.13	0.6133	0.8073	T	NM_001002810; NM_001002811; NM_001002812; NM_001195260; NM_001195261; NM_001198832; NM_001198834; NM_014644; NM_022359; ENST00000313431; ENST00000369347; ENST00000369349; ENST00000369351; ENST00000369354; ENST00000369356; ENST00000460027; ENST00000464103; ENST00000464924; ENST00000467859; ENST00000469668; ENST00000477941; ENST00000479369; ENST00000479408; ENST00000481227; ENST00000491426; ENST000…	PDE4DIP	phosphodiesterase 4D interacting protein	chr1	+	Multiple_Complex	148808181	149048286
TC0100009846.hg.1	5.27	7.11	0.64	0.26	T	T	-3.59	0.0002	0.0059	T	PDE4DIP.wgAug10-unspliced	PDE4DIP	Transcript Identified by AceView, Entrez Gene ID(s) 9659	chr1	+	Unassigned	149016666	149017300
TC0100009858.hg.1	12.14	10.87	1.23	0.34	T	T	2.41	0.0254	0.1445	T	NM_001135789; ENST00000585245; BC130376; BC130378; OTTHUMT00000477872	PPIAL4C	peptidylprolyl isomerase A (cyclophilin A)-like 4C	chr1	+	Coding	149583823	149584607
TC0100009866.hg.1	6.04	5.41	0.54	0.28	T	T	1.55	0.1125	0.3393	T	NM_000566; ENST00000369168; ENST00000444948; ENST00000489479; ENST00000489704; BC032634; BC152383; OTTHUMT00000033446; OTTHUMT00000033449; OTTHUMT00000095777; OTTHUMT00000095779	FCGR1A	Fc fragment of IgG, high affinity Ia, receptor (CD64)	chr1	+	Multiple_Complex	149782671	149792518
TC0100009870.hg.1	9.51	8.26	1.08	0.28	T	T	2.38	0.0206	0.1274	T	NM_001034077; ENST00000578186; ENST00000613412; ENST00000614272; ENST00000618193; OTTHUMT00000477881; OTTHUMT00000477882; OTTHUMT00000477883; OTTHUMT00000477884	HIST2H4B; HIST2H4A	histone cluster 2, H4b; histone cluster 2, H4a	chr1	+	Coding	149832657	149839767
TC0100009876.hg.1	13.22	12.42	1.86	0.09	T	T	1.73	0.206	0.4702	T	NM_003516; ENST00000607355; OTTHUMT00000033457	HIST2H2AA3; HIST2H2AA4	histone cluster 2, H2aa3; histone cluster 2, H2aa4	chr1	+	Coding	149851061	149851624
TC0100009877.hg.1	7.04	6.91	0.35	0.49	T	T	1.09	0.7889	0.9049	T	ENST00000403683; OTTHUMT00000033454	HIST2H3A	histone cluster 2, H3a	chr1	+	Coding	149852619	149854274
TC0100009880.hg.1	15.2	15.08	0.2	0.14	T	T	1.09	0.6024	0.8007	T	NM_003517; ENST00000331380; BC060324; OTTHUMT00000087128	HIST2H2AC	histone cluster 2, H2ac	chr1	+	Coding	149886940	149887411
TC0100009881.hg.1	9.12	9.16	0.08	0.15	T	T	-1.03	0.9567	0.983	T	NM_016074; ENST00000369150; ENST00000369152; ENST00000369153; ENST00000476344; BC063405; OTTHUMT00000033442; OTTHUMT00000033443; OTTHUMT00000033444; OTTHUMT00000095780	BOLA1	bolA family member 1	chr1	+	Multiple_Complex	149887890	149900798
TC0100009889.hg.1	10.39	11.21	0.1	0.4	T	T	-1.77	0.0147	0.1027	T	NM_001279353; NM_001279354; NM_001279355; NM_007259; NR_103998; ENST00000369128; ENST00000369130; ENST00000419023; ENST00000460366; ENST00000462852; ENST00000472756; ENST00000477558; ENST00000478999; ENST00000491789; ENST00000497638; ENST00000535106; ENST00000611412; ENST00000618148; BC012932; BC028382; OTTHUMT00000034964; OTTHUMT00000034965; OTTHUMT00000034966; OTTHUMT00000034967; OTTHUMT0000003…	VPS45	vacuolar protein sorting 45 homolog (S. cerevisiae)	chr1	+	Multiple_Complex	150067293	150145327
TC0100009897.hg.1	5.64	5.38	0.45	0.2	T	T	1.2	0.2777	0.5464	T	NM_012113; ENST00000369111; ENST00000483993; ENST00000582010; ENST00000607082; ENST00000607652; BC034412; OTTHUMT00000035064; OTTHUMT00000035065; OTTHUMT00000471002; OTTHUMT00000471003; OTTHUMT00000471004	CA14	carbonic anhydrase XIV	chr1	+	Multiple_Complex	150257159	150265078
TC0100009899.hg.1	6.33	5.83	0.06	0.25	T	T	1.41	0.0536	0.2276	T	NM_001301039; NM_001301040; NM_001301041; NM_001301042; NM_024579; ENST00000369098; ENST00000369099; ENST00000369102; BC017761; OTTHUMT00000035053; OTTHUMT00000035054; OTTHUMT00000035055	C1orf54	chromosome 1 open reading frame 54	chr1	+	Multiple_Complex	150268200	150280924
TC0100009900.hg.1	5.85	5.34	0.12	0.34	T	T	1.42	0.201	0.4639	T	NM_001300838; NM_001300839; NM_001300840; NM_001300841; NM_144697; ENST00000290363; ENST00000369094; ENST00000369095; ENST00000417398; ENST00000447007; ENST00000469255; ENST00000497211; BC027999; BC047238; OTTHUMT00000035058; OTTHUMT00000035059; OTTHUMT00000035060; OTTHUMT00000035061; OTTHUMT00000035062; OTTHUMT00000035063; OTTHUMT00000095848	CIART	circadian associated repressor of transcription	chr1	+	Multiple_Complex	150282533	150287093
TC0100009901.hg.1	14.16	14.56	0.15	0.23	T	T	-1.31	0.054	0.2288	T	NM_018997; NM_031901; ENST00000581066; ENST00000614145; BC004566; BC006554; OTTHUMT00000035046; OTTHUMT00000035813	MRPS21	mitochondrial ribosomal protein S21	chr1	+	Multiple_Complex	150293720	150308979
TC0100009902.hg.1	13.81	13.43	0.02	0.18	T	T	1.31	0.0705	0.2644	T	NM_004698; ENST00000324862; ENST00000467329; ENST00000467514; ENST00000470824; ENST00000476970; ENST00000493553; ENST00000496202; BC000184; BC001954; OTTHUMT00000035836; OTTHUMT00000035837; OTTHUMT00000035838; OTTHUMT00000035839; OTTHUMT00000035840; OTTHUMT00000035841; OTTHUMT00000035842	PRPF3	pre-mRNA processing factor 3	chr1	+	Multiple_Complex	150321476	150353228
TC0100009903.hg.1	11.66	12.23	0.25	0.11	T	T	-1.48	0.0147	0.1028	T	NM_001297673; NM_001297674; NM_015203; ENST00000369067; ENST00000369068; ENST00000401000; ENST00000492220; BC045623; OTTHUMT00000035843; OTTHUMT00000035844; OTTHUMT00000035845; OTTHUMT00000035846	RPRD2	regulation of nuclear pre-mRNA domain containing 2	chr1	+	Multiple_Complex	150363091	150476566
TC0100009907.hg.1	9.35	9.53	0.02	0.14	T	T	-1.13	0.3785	0.6402	T	NM_001271895; NM_001271896; NM_025150; NR_073513; NR_073514; NR_106938; ENST00000369051; ENST00000369053; ENST00000369054; ENST00000369064; ENST00000438568; ENST00000460794; ENST00000462578; ENST00000463555; ENST00000466989; ENST00000467982; ENST00000479372; ENST00000480070; ENST00000483046; ENST00000606933; BC000541; BC009997; OTTHUMT00000035847; OTTHUMT00000035848; OTTHUMT00000035849; OTTHUMT00…	TARS2; MIR6878	threonyl-tRNA synthetase 2, mitochondrial (putative); microRNA 6878	chr1	+	Multiple_Complex	150487364	150507609
TC0100009908.hg.1	5.79	6.39	0.03	0.34	T	T	-1.52	0.0372	0.1838	T	NM_001202858; NM_004425; NM_022664; ENST00000346569; ENST00000369047; ENST00000369049; ENST00000470432; ENST00000490346; ENST00000496744; ENST00000498579; BC023505; OTTHUMT00000035832; OTTHUMT00000035833; OTTHUMT00000035834; OTTHUMT00000035835; OTTHUMT00000087250; OTTHUMT00000087251; OTTHUMT00000087252	ECM1	extracellular matrix protein 1	chr1	+	Multiple_Complex	150508011	150513789
TC0100009913.hg.1	7.86	6.63	1.36	0.4	T	T	2.36	0.038	0.1854	T	NM_001288607; NM_001288608; NM_019032; NM_025008; ENST00000271643; ENST00000369038; ENST00000369039; ENST00000369041; ENST00000483335; ENST00000489159; ENST00000622417; BC140800; BC144581; OTTHUMT00000084395; OTTHUMT00000084396; OTTHUMT00000084397; OTTHUMT00000084400	ADAMTSL4	ADAMTS like 4	chr1	+	Multiple_Complex	150549369	150560937
TC0100009929.hg.1	8.75	8.54	0.01	0.34	T	T	1.16	0.4394	0.6871	T	NM_001145415; NM_001243491; NM_012432; ENST00000271640; ENST00000368962; ENST00000368963; ENST00000368964; ENST00000368969; ENST00000423081; ENST00000448029; ENST00000459773; ENST00000463774; ENST00000481219; ENST00000487584; ENST00000497314; ENST00000498193; ENST00000525956; ENST00000528749; ENST00000533529; ENST00000534805; BC028671; OTTHUMT00000084717; OTTHUMT00000084718; OTTHUMT00000084719; O…	SETDB1	SET domain, bifurcated 1	chr1	+	Multiple_Complex	150926263	150964744
TC0100009934.hg.1	5.52	6.42	0.35	0.25	T	T	-1.87	0.0054	0.0559	T	NM_003568; ENST00000368947; ENST00000474997; BC005830; OTTHUMT00000084895; OTTHUMT00000084896	ANXA9	annexin A9	chr1	+	Multiple_Complex	150982017	150995638
TC0100009935.hg.1	7.23	6.85	0.09	0.09	T	T	1.3	0.08	0.2831	T	NM_001303229; NM_001303242; NM_001303243; NM_021222; NR_130130; NR_130131; NR_130132; NR_130135; ENST00000271620; ENST00000368934; ENST00000368935; ENST00000368936; ENST00000368937; ENST00000431193; ENST00000450884; ENST00000462440; ENST00000467771; ENST00000475722; BC014886; BC025304; OTTHUMT00000084885; OTTHUMT00000084886; OTTHUMT00000084887; OTTHUMT00000084888; OTTHUMT00000084889; OTTHUMT00000…	PRUNE	prune exopolyphosphatase	chr1	+	Multiple_Complex	151008391	151035713
TC0100009936.hg.1	7.01	5.58	0.31	0.36	T	T	2.7	0.0015	0.0238	T	NM_001159642; NM_138278; ENST00000295294; ENST00000361277; ENST00000368931; ENST00000392802; ENST00000485855; ENST00000491386; BC027868; BC074779; BC074780; OTTHUMT00000085092; OTTHUMT00000085093; OTTHUMT00000085094; OTTHUMT00000085095; OTTHUMT00000095843; OTTHUMT00000309082	BNIPL	BCL2/adenovirus E1B 19kD interacting protein like	chr1	+	Multiple_Complex	151036553	151047600
TC0100009937.hg.1	8.23	6.88	0.18	0.52	T	T	2.54	0.0083	0.0729	T	NM_017860; ENST00000368926; ENST00000465135; ENST00000473308; BC002469; OTTHUMT00000085101; OTTHUMT00000085102; OTTHUMT00000095838	C1orf56	chromosome 1 open reading frame 56	chr1	+	Multiple_Complex	151047740	151051986
TC0100009938.hg.1	7.66	6.76	0.33	0.41	T	T	1.86	0.0129	0.0954	T	NM_006818; ENST00000368921; BC006471; BC008445; BC009624; BC019253; BC021703; BC022448; OTTHUMT00000085103	MLLT11	myeloid/lymphoid or mixed-lineage leukemia; translocated to, 11	chr1	+	Multiple_Complex	151057758	151068497
TC0100009939.hg.1	13.39	12.64	0.35	0.15	T	T	1.69	0.0089	0.0761	T	NM_144618; ENST00000368916; ENST00000368918; ENST00000462520; ENST00000467551; ENST00000486076; ENST00000489549; BC027033; OTTHUMT00000033700; OTTHUMT00000033767; OTTHUMT00000033768; OTTHUMT00000033769; OTTHUMT00000033770; OTTHUMT00000033771	GABPB2	GA binding protein transcription factor, beta subunit 2	chr1	+	Multiple_Complex	151070578	151125542
TC0100009943.hg.1	11.85	11.59	0.17	0.13	T	T	1.2	0.2276	0.495	T	NM_001204856; NM_024041; NM_024575; NR_037937; ENST00000368910; BC000264; BC063014; OTTHUMT00000034064; OTTHUMT00000034065; OTTHUMT00000034067; OTTHUMT00000034069; OTTHUMT00000034329; OTTHUMT00000034330; OTTHUMT00000034331; OTTHUMT00000467608; uc001ewx.2	SCNM1; TNFAIP8L2	sodium channel modifier 1; tumor necrosis factor, alpha-induced protein 8-like 2	chr1	+	Multiple_Complex	151156629	151170297
TC0100009944.hg.1	12.84	12.93	0.06	0.11	T	T	-1.06	0.6092	0.804	T	NM_001135636; NM_001135637; NM_001135638; NM_003557; ENST00000349792; ENST00000368888; ENST00000368890; ENST00000409426; ENST00000418435; ENST00000424999; ENST00000441902; ENST00000447555; ENST00000454769; ENST00000460157; ENST00000461816; ENST00000464105; ENST00000468772; ENST00000481713; ENST00000486048; ENST00000486866; ENST00000489625; BC007833; OTTHUMT00000034423; OTTHUMT00000034424; OTTHUMT…	PIP5K1A	phosphatidylinositol-4-phosphate 5-kinase, type I, alpha	chr1	+	Multiple_Complex	151197949	151249536
TC0100009949.hg.1	9.48	10.67	0.09	0.32	T	T	-2.28	0.0005	0.0121	T	NM_002810; ENST00000368881; ENST00000368884; ENST00000427779; ENST00000437736; ENST00000445776; ENST00000453615; ENST00000461434; ENST00000462970; ENST00000469786; ENST00000470396; ENST00000476855; ENST00000491857; BC002365; BC072008; OTTHUMT00000034409; OTTHUMT00000034410; OTTHUMT00000034412; OTTHUMT00000034414; OTTHUMT00000034415; OTTHUMT00000034416; OTTHUMT00000034417; OTTHUMT00000034418; OTTH…	PSMD4	proteasome 26S subunit, non-ATPase 4	chr1	+	Multiple_Complex	151254703	151267479
TC0100009950.hg.1	9.33	9.49	0.3	0.25	T	T	-1.12	0.2842	0.5524	T	NM_001304763; NM_001304764; NM_020832; ENST00000324048; ENST00000336715; ENST00000426871; ENST00000436614; ENST00000443959; ENST00000449313; ENST00000459919; BC032463; OTTHUMT00000034397; OTTHUMT00000034398; OTTHUMT00000034399; OTTHUMT00000268492; OTTHUMT00000316361; OTTHUMT00000316362; OTTHUMT00000330523	ZNF687	zinc finger protein 687	chr1	+	Multiple_Complex	151281555	151292180
TC0100009955.hg.1	14.66	15.09	0.11	0.12	T	T	-1.35	0.0557	0.2322	T	NM_002796; ENST00000290541; ENST00000466425; ENST00000474100; ENST00000476467; ENST00000493673; ENST00000495288; ENST00000495805; OTTHUMT00000034885; OTTHUMT00000034886; OTTHUMT00000034887; OTTHUMT00000034888; OTTHUMT00000034889; OTTHUMT00000034890; OTTHUMT00000034891	PSMB4	proteasome subunit beta 4	chr1	+	Multiple_Complex	151399534	151401944
TC0100009958.hg.1	5.16	4.81	0.61	0.24	T	T	1.28	0.4246	0.6764	T	NM_020770; ENST00000271636; ENST00000416743; ENST00000427934; ENST00000464886; ENST00000467998; ENST00000473377; ENST00000502442; ENST00000505188; BC146657; BC150604; BC152445; OTTHUMT00000034900; OTTHUMT00000034901; OTTHUMT00000034902; OTTHUMT00000034903; OTTHUMT00000258041; OTTHUMT00000258042; OTTHUMT00000316360; OTTHUMT00000330644	CGN	cingulin	chr1	+	Multiple_Complex	151510510	151538692
TC0100009959.hg.1	7.56	7.3	0.02	0.5	T	T	1.2	0.4151	0.6698	T	NM_001126337; NM_001301317; NM_020127; ENST00000353024; ENST00000368848; ENST00000368849; ENST00000392712; ENST00000461859; ENST00000490156; ENST00000498606; BC002933; BC008301; OTTHUMT00000035022; OTTHUMT00000035023; OTTHUMT00000035024; OTTHUMT00000316340; OTTHUMT00000316341; OTTHUMT00000316342; uc001eyl.3	TUFT1	tuftelin 1	chr1	+	Multiple_Complex	151540305	151583583
TC0100009965.hg.1	10.55	9.85	0.28	0.15	T	T	1.63	0.0145	0.1019	T	NM_030918; ENST00000368838; ENST00000368841; ENST00000368843; ENST00000458013; ENST00000482791; BC100998; BC100999; BC101000; BC101822; BC101824; OTTHUMT00000036622; OTTHUMT00000036623; OTTHUMT00000036624; OTTHUMT00000104568; OTTHUMT00000316339	SNX27	sorting nexin family member 27	chr1	+	Multiple_Complex	151612038	151699091
TC0100009969.hg.1	5.9	5.86	0.03	0.2	T	T	1.03	0.8237	0.9236	T	NM_001144956; ENST00000326413; ENST00000426175; ENST00000427205; ENST00000451222; ENST00000451484; ENST00000479191; OTTHUMT00000036630; OTTHUMT00000036631; OTTHUMT00000036632; OTTHUMT00000036633; OTTHUMT00000036634; OTTHUMT00000036635	RIIAD1	regulatory subunit of type II PKA R-subunit (RIIa) domain containing 1	chr1	+	Multiple_Complex	151710433	151729805
TC0100009974.hg.1	5.97	5.57	0.04	0.44	T	T	1.32	0.2111	0.4765	T	NM_001134939; NM_001301371; NM_016178; ENST00000321531; ENST00000400999; ENST00000453029; ENST00000479764; ENST00000577465; ENST00000582415; ENST00000627780; BC073949; OTTHUMT00000036641; OTTHUMT00000036642; OTTHUMT00000276842; OTTHUMT00000442108; OTTHUMT00000442109; OTTHUMT00000442110	OAZ3	ornithine decarboxylase antizyme 3	chr1	+	Multiple_Complex	151762969	151771332
TC0100009994.hg.1	6.15	6.88	0.49	0.28	T	T	-1.66	0.0633	0.2491	T	NM_019060; ENST00000368790; BC119710; OTTHUMT00000034511	CRCT1	cysteine rich C-terminal 1	chr1	+	Coding	152514502	152516010
TC0100009996.hg.1	8.83	8.18	0.53	0.33	T	T	1.56	0.1146	0.3428	T	NM_178433; ENST00000335633; OTTHUMT00000034515; uc010pds.2	LCE3B	late cornified envelope 3B	chr1	+	Coding	152613811	152614098
TC0100009998.hg.1	6.91	6.34	0.03	0.34	T	T	1.49	0.0523	0.2238	T	NM_178430; ENST00000368784; BC130603; BC130605; OTTHUMT00000040058	LCE2D	late cornified envelope 2D	chr1	+	Coding	152663396	152664659
TC0100009999.hg.1	4.61	4.55	0.46	0.34	T	T	1.04	0.6608	0.8337	T	NM_178429; ENST00000368783; OTTHUMT00000034509	LCE2C	late cornified envelope 2C	chr1	+	Coding	152675295	152676574
TC0100010000.hg.1	7.74	7.25	0.85	0.38	T	T	1.4	0.2165	0.4828	T	NM_014357; ENST00000368780; OTTHUMT00000034524	LCE2B	late cornified envelope 2B	chr1	+	Coding	152686123	152687401
TC0100010001.hg.1	6.71	6.04	0.28	0.23	T	T	1.59	0.0221	0.1333	T	NM_178428; ENST00000368779; BC119707; OTTHUMT00000034512; uc001faj.3	LCE2A	late cornified envelope 2A	chr1	+	Coding	152698364	152699442
TC0100010002.hg.1	7.44	7.68	0.56	0.42	T	T	-1.18	0.6961	0.8537	T	NM_178356; ENST00000335535; ENST00000368777; BC113446; BC113448; OTTHUMT00000040048; uc001fak.2	LCE4A	late cornified envelope 4A	chr1	+	Coding	152708160	152709491
TC0100010003.hg.1	5.77	5.84	0.2	0.48	T	T	-1.05	0.9667	0.9872	T	NM_001024679; ENST00000368775; OTTHUMT00000034521	C1orf68	chromosome 1 open reading frame 68	chr1	+	Multiple_Complex	152719522	152720470
TC0100010006.hg.1	6.27	5.9	0.51	0.13	T	T	1.29	0.1661	0.4209	T	NM_001025231; ENST00000606109; OTTHUMT00000034522	KPRP	keratinocyte proline-rich protein	chr1	+	Coding	152758030	152762053
TC0100010007.hg.1	5.89	6.08	0.02	0.19	T	T	-1.14	0.433	0.6824	T	NM_178354; ENST00000334371; OTTHUMT00000034523	LCE1F	late cornified envelope 1F	chr1	+	Coding	152776372	152776969
TC0100010008.hg.1	15.08	14.77	0.25	0.25	T	T	1.24	0.1767	0.4336	T	NM_178353; ENST00000368770; ENST00000368771; ENST00000619588; OTTHUMT00000034525; OTTHUMT00000034656	LCE1E	late cornified envelope 1E	chr1	+	Coding	152786214	152788426
TC0100010009.hg.1	7.69	7.64	0.56	0.43	T	T	1.03	0.4782	0.7184	T	NM_178352; ENST00000326233; OTTHUMT00000034657; uc009wnp.3	LCE1D	late cornified envelope 1D	chr1	+	Coding	152796751	152798181
TC0100010010.hg.1	6.46	6.19	0.05	0.19	T	T	1.21	0.1651	0.4195	T	NM_178348; ENST00000335123; OTTHUMT00000034660	LCE1A	late cornified envelope 1A	chr1	+	Coding	152827473	152828097
TC0100010011.hg.1	5.36	5	0.23	0.2	T	F	1.29	0.2488	0.5179	F	NM_001128600; ENST00000431011	LCE6A	late cornified envelope 6A	chr1	+	Coding	152842854	152843983
TC0100010012.hg.1	4.67	4.25	0.12	0.75	T	F	1.34	0.8205	0.9218	F	NM_030663; ENST00000368765; BC014593; BC016744; OTTHUMT00000034665	SMCP	sperm mitochondria-associated cysteine-rich protein	chr1	+	Coding	152878317	152885047
TC0100010013.hg.1	5.26	5.04	0.28	0.16	T	T	1.16	0.3287	0.5965	T	NM_005547; ENST00000368764; BC046391; OTTHUMT00000034664	IVL	involucrin	chr1	+	Multiple_Complex	152908545	152911886
TC0100010016.hg.1	6.99	6.43	0.02	0.35	T	T	1.47	0.0772	0.2784	T	NM_173080; ENST00000328051; BC069445; BC069549; BC112170; BC112172; OTTHUMT00000034663	SPRR4	small proline-rich protein 4	chr1	+	Coding	152970653	152972574
TC0100010017.hg.1	7.64	7.71	0.23	0.19	T	T	-1.05	0.7979	0.9097	T	NM_001199828; NM_005987; ENST00000368762; BC105081; BC105083; BC143782; OTTHUMT00000040062	SPRR1A	small proline-rich protein 1A	chr1	+	Multiple_Complex	152984088	152985814
TC0100010018.hg.1	6.52	7.33	0.43	0.83	T	T	-1.75	0.0363	0.1805	T	NM_001097589; NM_005416; ENST00000295367; ENST00000331860; ENST00000443178; ENST00000495845; BC017802; OTTHUMT00000038910; OTTHUMT00000038911; OTTHUMT00000038912	SPRR3	small proline-rich protein 3	chr1	+	Multiple_Complex	153001747	153003856
TC0100010020.hg.1	6.11	6.36	0.16	0.46	T	T	-1.19	0.1688	0.424	T	NM_003125; ENST00000307098; OTTHUMT00000038906	SPRR1B	small proline-rich protein 1B	chr1	+	Multiple_Complex	153031202	153032900
TC0100010024.hg.1	6.27	6.5	0.08	0.26	T	T	-1.18	0.3799	0.6415	T	NM_001010857; ENST00000368747; BC087854; BC130507; BC130511; OTTHUMT00000039104	LELP1	late cornified envelope-like proline-rich 1	chr1	+	Coding	153203430	153205125
TC0100010025.hg.1	6.19	5.43	0.13	0.46	T	T	1.69	0.0102	0.0824	T	NM_001195571; ENST00000368744; OTTHUMT00000039105; uc021ozw.1	PRR9	proline rich 9	chr1	+	Coding	153217584	153219317
TC0100010028.hg.1	5.5	5.12	0.38	0.27	T	T	1.29	0.3756	0.6377	T	NM_000427; ENST00000368742; BC034690; BC108290; OTTHUMT00000039107	LOR	loricrin	chr1	+	Coding	153259700	153262128
TC0100010032.hg.1	5.08	5.66	0.43	0.48	T	T	-1.5	0.1055	0.3273	T	NM_002965; ENST00000368738; BC047681; OTTHUMT00000036793; uc001fbq.3	S100A9	S100 calcium binding protein A9	chr1	+	Multiple_Complex	153357854	153361027
TC0100010035.hg.1	6.03	5.86	0.34	0.23	T	T	1.12	0.5881	0.7924	T	NM_176823; ENST00000329256; ENST00000368728; ENST00000368729; OTTHUMT00000036786; OTTHUMT00000036787; OTTHUMT00000036788; uc001fbt.1	S100A7A	S100 calcium binding protein A7A	chr1	+	Coding	153416524	153423225
TC0100010039.hg.1	5.81	5.63	0.09	0.1	T	T	1.13	0.4932	0.7292	T	NR_125947; hsa_circ_0014232	LOC101928034; S100A3	uncharacterized LOC101928034; Salzman2013 ANTISENSE, CDS, coding, INTERNAL, intronic, OVCODE, OVEXON, UTR5 best transcript NM_002960	chr1	+	NonCoding	153545742	153551769
TC0100010043.hg.1	7.06	6.75	0.14	0.21	T	T	1.23	0.2	0.4628	T	NM_006271; ENST00000292169; ENST00000368696; ENST00000368698; ENST00000436839; ENST00000469893; BC014392; OTTHUMT00000089933; OTTHUMT00000089934; OTTHUMT00000089935; OTTHUMT00000089936; OTTHUMT00000089937; uc001fck.1	S100A1	S100 calcium binding protein A1	chr1	+	Multiple_Complex	153627926	153632039
TC0100010044.hg.1	11.91	11.5	0.37	0.12	T	T	1.33	0.099	0.3167	T	NM_001206612; NM_001244664; NM_015607; ENST00000368686; ENST00000368687; ENST00000368690; ENST00000368694; ENST00000403433; ENST00000495554; ENST00000614256; BC108721; BC120961; BC120962; OTTHUMT00000089967; OTTHUMT00000089968; OTTHUMT00000089969; OTTHUMT00000089970; OTTHUMT00000089971	CHTOP	chromatin target of PRMT1	chr1	+	Multiple_Complex	153633982	153646306
TC0100010046.hg.1	7.57	8.23	0.37	0.41	T	T	-1.58	0.0223	0.1338	T	NM_012437; NR_052019; NR_052020; ENST00000368685; ENST00000462880; ENST00000474959; ENST00000478558; BC000761; BC004494; OTTHUMT00000090036; OTTHUMT00000090037; OTTHUMT00000090038; OTTHUMT00000090039	SNAPIN	SNAP-associated protein	chr1	+	Multiple_Complex	153658654	153661852
TC0100010047.hg.1	6.24	6.3	0.1	0.18	T	T	-1.04	0.9379	0.9756	T	NM_000906; ENST00000368677; ENST00000368680; ENST00000413826; BC063304; OTTHUMT00000090034; OTTHUMT00000090035; OTTHUMT00000470269	NPR1	natriuretic peptide receptor 1	chr1	+	Multiple_Complex	153678637	153693992
TC0100010058.hg.1	4.47	4.55	0.27	0.11	F	F	-1.06	0.8812	0.9516	F	NM_001255978; NM_001255979; NM_001255980; NM_001255981; NM_130898; NR_045658; ENST00000271889; ENST00000368600; ENST00000368601; ENST00000368603; ENST00000368607; ENST00000431292; ENST00000449724; ENST00000461688; ENST00000468845; ENST00000473340; ENST00000477617; ENST00000479010; ENST00000492729; BC038962; OTTHUMT00000090290; OTTHUMT00000090291; OTTHUMT00000090292; OTTHUMT00000090293; OTTHUMT000…	CREB3L4	cAMP responsive element binding protein 3-like 4	chr1	+	Multiple_Complex	153967534	153974364
TC0100010060.hg.1	16.87	16.51	0.13	0.11	T	T	1.28	0.0973	0.3141	T	NM_001030; ENST00000368567; ENST00000392558; ENST00000477151; ENST00000493224; BC002658; BC070219; OTTHUMT00000088997; OTTHUMT00000088998; OTTHUMT00000088999; OTTHUMT00000089000	RPS27	ribosomal protein S27	chr1	+	Multiple_Complex	153990759	153992156
TC0100010066.hg.1	12.08	12.21	0.19	0.19	T	T	-1.09	0.3419	0.6091	T	NM_001127320; NM_001287815; NM_001287816; NM_014847; ENST00000271877; ENST00000343815; ENST00000361546; ENST00000368504; ENST00000412596; ENST00000428595; ENST00000428931; ENST00000433615; ENST00000437652; ENST00000441890; ENST00000456325; ENST00000465855; ENST00000466173; ENST00000475373; ENST00000484696; ENST00000484819; ENST00000489076; ENST00000493867; ENST00000495676; ENST00000613315; BC0031…	UBAP2L	ubiquitin associated protein 2 like	chr1	+	Multiple_Complex	154220172	154271510
TC0100010068.hg.1	12.32	11.73	0.17	0.17	T	T	1.51	0.0175	0.1151	T	NM_001018837; NM_006118; ENST00000328703; ENST00000435087; ENST00000447768; ENST00000457918; ENST00000459914; ENST00000471326; ENST00000477780; ENST00000483970; ENST00000492550; ENST00000531435; ENST00000532105; BC005240; BC014314; BC015209; BC016730; OTTHUMT00000087650; OTTHUMT00000087651; OTTHUMT00000087652; OTTHUMT00000087653; OTTHUMT00000087654; OTTHUMT00000087655; OTTHUMT00000087656; OTTHUMT…	HAX1	HCLS1 associated protein X-1	chr1	+	Multiple_Complex	154272511	154275879
TC0100010074.hg.1	5.35	5.29	0.09	0.22	T	T	1.05	0.7507	0.8835	T	NM_080429; ENST00000324978; ENST00000355197; ENST00000484864; BC069607; BC074896; BC074897; OTTHUMT00000087660; OTTHUMT00000087661; OTTHUMT00000087662; uc001feu.3	AQP10	aquaporin 10	chr1	+	Multiple_Complex	154321090	154325325
TC0100010075.hg.1	9.62	8.34	0.15	0.4	T	T	2.42	0.003	0.0376	T	NM_001005855; NM_020452; ENST00000368487; ENST00000368489; ENST00000368490; ENST00000426445; ENST00000505882; ENST00000514107; OTTHUMT00000087658; OTTHUMT00000087659; OTTHUMT00000087903; OTTHUMT00000359977; OTTHUMT00000359978; OTTHUMT00000359979	ATP8B2	ATPase, aminophospholipid transporter, class I, type 8B, member 2	chr1	+	Multiple_Complex	154325553	154351307
TC0100010078.hg.1	12.54	14.34	0.08	0.16	T	T	-3.47	1.4e-05	0.0011	T	NM_000565; NM_001206866; NM_181359; ENST00000344086; ENST00000368485; ENST00000476006; ENST00000502679; ENST00000507256; ENST00000512471; ENST00000515190; ENST00000622330; BC089410; BC132684; BC132686; OTTHUMT00000087911; OTTHUMT00000087912; OTTHUMT00000359899; OTTHUMT00000359900; OTTHUMT00000359901; OTTHUMT00000359902; OTTHUMT00000359903; uc001fez.2	IL6R	interleukin 6 receptor	chr1	+	Multiple_Complex	154405193	154469450
TC0100010082.hg.1	5.75	5.46	0.12	0.12	T	T	1.23	0.1661	0.421	T	NM_001098475; NM_182499; ENST00000368480; ENST00000368482; ENST00000462871; ENST00000468714; ENST00000479937; BC044864; OTTHUMT00000090699; OTTHUMT00000090700; OTTHUMT00000090701; OTTHUMT00000090702; OTTHUMT00000090703; uc001ffd.3	TDRD10	tudor domain containing 10	chr1	+	Multiple_Complex	154502219	154548147
TC0100010085.hg.1	8.52	7.59	0.21	0.25	T	T	1.91	0.0017	0.0263	T	NM_000748; ENST00000368476; BC075040; BC075041; OTTHUMT00000090697	CHRNB2	cholinergic receptor, nicotinic beta 2	chr1	+	Coding	154567781	154580026
TC0100010100.hg.1	11.24	11.01	0.61	0.61	T	T	1.18	0.6046	0.8012	T	NM_001826; NR_024163; ENST00000308987; ENST00000368436; ENST00000368439; ENST00000471245; ENST00000473344; ENST00000474215; ENST00000477676; BC007751; BC015629; BC070319; BC070320; OTTHUMT00000091078; OTTHUMT00000091079; OTTHUMT00000091080; OTTHUMT00000091081; OTTHUMT00000091082; OTTHUMT00000098998; OTTHUMT00000098999	CKS1B	CDC28 protein kinase regulatory subunit 1B	chr1	+	Multiple_Complex	154974642	154979249
TC0100010102.hg.1	9.16	9.72	0.23	0.06	T	T	-1.48	0.025	0.1429	T	NM_001184891; NM_001184892; NM_025207; NM_201398; ENST00000292180; ENST00000295530; ENST00000315144; ENST00000368428; ENST00000368431; ENST00000368432; ENST00000368433; ENST00000477609; ENST00000481758; ENST00000487371; ENST00000489992; ENST00000492620; BC011378; BC021096; BC032323; OTTHUMT00000091089; OTTHUMT00000091090; OTTHUMT00000091091; OTTHUMT00000091092; OTTHUMT00000091093; OTTHUMT00000091…	FLAD1	flavin adenine dinucleotide synthetase 1	chr1	+	Multiple_Complex	154983294	154993111
TC0100010103.hg.1	6.85	6.59	0.02	0.26	T	T	1.2	0.2167	0.4829	T	NM_018655; ENST00000368427; ENST00000392487; BC069140; BC096714; BC098148; BC098246; BC098253; OTTHUMT00000091101; OTTHUMT00000385609; uc001fgi.3	LENEP	lens epithelial protein	chr1	+	Coding	154993586	154994315
TC0100010104.hg.1	10.04	11.2	0.08	0.26	T	T	-2.23	0.0008	0.0164	T	NM_001252406; NM_001256455; NR_045515; NR_046206; NR_049765; ENST00000292176; ENST00000368426; ENST00000417934; ENST00000461530; ENST00000483226; ENST00000487542; ENST00000535420; BC012070; OTTHUMT00000091083; OTTHUMT00000091084; OTTHUMT00000091085; OTTHUMT00000091086; OTTHUMT00000091087	ZBTB7B	zinc finger and BTB domain containing 7B	chr1	+	Multiple_Complex	155002630	155018525
TC0100010111.hg.1	6.54	5.33	0.49	0.03	T	T	2.32	0.0007	0.015	T	NM_004428; NM_182685; ENST00000368406; ENST00000368407; ENST00000469878; ENST00000474413; ENST00000497282; BC032698; BC095432; OTTHUMT00000085428; OTTHUMT00000085485; OTTHUMT00000085486; OTTHUMT00000085487; OTTHUMT00000085488	EFNA1	ephrin-A1	chr1	+	Multiple_Complex	155127460	155134910
TC0100010112.hg.1	7.64	7.26	0.41	0.35	T	T	1.3	0.2101	0.4755	T	NM_001122837; NM_001122839; NM_001287586; NM_001287587; NM_001287588; NM_001287589; NM_001287590; NM_001287591; NM_001287592; NM_018845; ENST00000303343; ENST00000368401; ENST00000368404; ENST00000368405; ENST00000465546; ENST00000475824; ENST00000479579; ENST00000484027; ENST00000484157; ENST00000488609; ENST00000490276; ENST00000490770; ENST00000506037; ENST00000622581; BC005943; BC009621; OTTH…	SLC50A1	solute carrier family 50 (sugar efflux transporter), member 1	chr1	+	Multiple_Complex	155135344	155138858
TC0100010115.hg.1	7.11	7.08	0.14	0.46	T	T	1.02	0.9317	0.9733	T	NM_001256599; NM_001256600; NM_001256601; NM_001282378; NM_001282379; NM_025058; NR_046327; NR_046329; NR_104150; ENST00000334634; ENST00000368382; ENST00000368383; ENST00000368385; ENST00000392451; ENST00000464760; ENST00000468878; ENST00000474430; ENST00000543729; ENST00000545012; ENST00000611379; BC069416; BC069568; BC126372; OTTHUMT00000086728; OTTHUMT00000086729; OTTHUMT00000086730; OTTHUMT0…	TRIM46	tripartite motif containing 46	chr1	+	Multiple_Complex	155173787	155184971
TC0100010121.hg.1	3.91	3.95	0.04	0.34	F	F	-1.03	0.5937	0.7952	F	NM_020897; NR_073074; ENST00000368358; ENST00000467204; ENST00000492035; ENST00000496230; OTTHUMT00000087388; OTTHUMT00000087389; OTTHUMT00000087390; OTTHUMT00000096548	HCN3	hyperpolarization activated cyclic nucleotide gated potassium channel 3	chr1	+	Multiple_Complex	155277427	155289848
TC0100010123.hg.1	9.08	10.38	0.12	0.13	T	T	-2.47	0.0002	0.0058	T	NM_001135821; NM_001135822; NM_001242824; NM_001242825; NM_002004; ENST00000356657; ENST00000368356; ENST00000447866; ENST00000461507; ENST00000465559; ENST00000467076; ENST00000468479; ENST00000470171; ENST00000471117; ENST00000474345; ENST00000477057; ENST00000487002; ENST00000489003; ENST00000489324; ENST00000490140; ENST00000491013; ENST00000492244; ENST00000492887; ENST00000495308; ENST00000…	FDPS	farnesyl diphosphate synthase	chr1	+	Multiple_Complex	155308748	155320666
TC0100010124.hg.1	8	8.1	0.11	0.13	T	T	-1.07	0.5056	0.738	T	NM_001105203; NM_001105204; NM_001105205; NM_001278227; NM_001278228; NM_001278229; NM_001278230; NM_014328; NR_103478; ENST00000292254; ENST00000368347; ENST00000368349; ENST00000368352; ENST00000368354; ENST00000462780; ENST00000467820; ENST00000468764; ENST00000471876; ENST00000473331; ENST00000479924; ENST00000485924; ENST00000489860; ENST00000490373; ENST00000492536; ENST00000497930; OTTHUMT…	RUSC1	RUN and SH3 domain containing 1	chr1	+	Multiple_Complex	155320849	155331118
TC0100010129.hg.1	7.42	6.95	0.01	0.22	T	T	1.38	0.1321	0.3689	T	NR_027023	ASH1L-AS1	ASH1L antisense RNA 1	chr1	+	NonCoding	155561981	155563984
TC0100010133.hg.1	11.13	10.81	0.09	0.46	T	T	1.24	0.1357	0.375	T	NM_001256532; NM_001256533; NM_018116; NR_024117; NR_046292; NR_046293; NR_046294; NR_046295; ENST00000245564; ENST00000368341; ENST00000460199; ENST00000462250; ENST00000465137; ENST00000466815; ENST00000471209; ENST00000473327; ENST00000475253; ENST00000478756; ENST00000482284; ENST00000483734; ENST00000483832; ENST00000488901; ENST00000490642; ENST00000490743; ENST00000491308; ENST00000494995;…	MSTO1; MSTO2P	misato 1, mitochondrial distribution and morphology regulator; misato family member 2, pseudogene	chr1	+	Multiple_Complex	155610170	155614967
TC0100010134.hg.1	12.31	12.05	0.16	0.21	T	T	1.19	0.2641	0.5328	T	NM_001199849; NM_001199850; NM_001199851; NM_004632; NM_033657; ENST00000343043; ENST00000368336; ENST00000421487; ENST00000461479; ENST00000462002; ENST00000462978; ENST00000463295; ENST00000463575; ENST00000465375; ENST00000466384; ENST00000470830; ENST00000471214; ENST00000471523; ENST00000471642; ENST00000475056; ENST00000476444; ENST00000477394; ENST00000479076; ENST00000479151; ENST00000490…	DAP3	death associated protein 3	chr1	+	Multiple_Complex	155687960	155739010
TC0100010140.hg.1	6.12	11.12	0.25	0.15	T	T	-31.91	4.28e-09	1.31e-05	T	NM_152280; ENST00000368324; BC004291; BC013690; BC039205; OTTHUMT00000039597	SYT11	synaptotagmin XI	chr1	+	Coding	155859469	155885199
TC0100010144.hg.1	5.09	5.36	0.28	0.29	T	T	-1.2	0.3568	0.621	T	NM_181885; ENST00000368318; BC101507; BC101509; OTTHUMT00000046203	RXFP4	relaxin/insulin-like family peptide receptor 4	chr1	+	Coding	155941689	155942949
TC0100010148.hg.1	9.12	9.99	0.01	0.37	T	T	-1.84	0.0087	0.0749	T	NM_001145264; NM_014017; ENST00000368302; ENST00000368304; ENST00000368305; ENST00000463371; ENST00000487106; ENST00000489664; BC024190; OTTHUMT00000046197; OTTHUMT00000046198; OTTHUMT00000046199; OTTHUMT00000046200; OTTHUMT00000046201; OTTHUMT00000046202	LAMTOR2	late endosomal/lysosomal adaptor, MAPK and MTOR activator 2	chr1	+	Multiple_Complex	156054726	156058510
TC0100010149.hg.1	5	4.99	0.13	0.48	T	T	1.01	0.9881	0.9963	T	NM_020387; ENST00000361084; ENST00000463614; ENST00000473336; ENST00000487325; ENST00000497968; ENST00000615862; BC009831; BC033322; OTTHUMT00000046185; OTTHUMT00000046186; OTTHUMT00000046187; OTTHUMT00000046188; OTTHUMT00000046189	RAB25	RAB25, member RAS oncogene family	chr1	+	Multiple_Complex	156061160	156070514
TC0100010152.hg.1	6.49	6.54	0.27	0.38	T	T	-1.04	0.8649	0.9432	T	NM_001257374; NM_001282624; NM_001282625; NM_001282626; NM_005572; NM_170707; NM_170708; ENST00000347559; ENST00000361308; ENST00000368297; ENST00000368298; ENST00000368299; ENST00000368300; ENST00000368301; ENST00000448611; ENST00000459904; ENST00000469565; ENST00000470199; ENST00000470835; ENST00000473598; ENST00000478063; ENST00000495341; ENST00000496738; ENST00000498722; ENST00000502357; ENST…	LMNA	lamin A/C	chr1	+	Multiple_Complex	156082546	156140089
TC0100010155.hg.1	5.79	5.76	0.06	0.1	T	T	1.02	0.8535	0.9388	T	NM_001193300; NM_001193301; NM_001193302; NM_022367; ENST00000355014; ENST00000368282; ENST00000368284; ENST00000368285; ENST00000368286; ENST00000414683; ENST00000435124; ENST00000438830; ENST00000462892; ENST00000466698; ENST00000469065; ENST00000470306; ENST00000484155; ENST00000485575; ENST00000487358; ENST00000633494; BC020974; OTTHUMT00000039484; OTTHUMT00000039485; OTTHUMT00000039486; OTTH…	SEMA4A	sema domain, immunoglobulin domain (Ig), transmembrane domain (TM) and short cytoplasmic domain, (semaphorin) 4A	chr1	+	Multiple_Complex	156147366	156177752
TC0100010159.hg.1	9.03	9.73	0.54	0.52	T	T	-1.62	0.0942	0.3079	T	NM_001286184; NM_014655; NR_104408; NR_104411; NR_104412; ENST00000359511; ENST00000423538; ENST00000468973; ENST00000469537; ENST00000482737; BC008843; BC039854; OTTHUMT00000040856; OTTHUMT00000040857; OTTHUMT00000040858; OTTHUMT00000040859	SLC25A44	solute carrier family 25, member 44	chr1	+	Multiple_Complex	156193932	156212796
TC0100010161.hg.1	9.97	10.37	0.01	0.24	T	T	-1.32	0.0901	0.3009	T	NM_001199653; NM_001199654; NM_001199661; NM_001199662; NM_001199663; NM_001199664; NM_007221; NM_199173; ENST00000320139; ENST00000368272; ENST00000368273; ENST00000368276; ENST00000368277; ENST00000368279; ENST00000466489; ENST00000471413; ENST00000490491; ENST00000497069; ENST00000567140; ENST00000606952; BC065031; BC113432; BC113434; OTTHUMT00000040860; OTTHUMT00000040861; OTTHUMT00000040862;…	PMF1; PMF1-BGLAP; BGLAP	polyamine-modulated factor 1; PMF1-BGLAP readthrough; bone gamma-carboxyglutamate (gla) protein	chr1	+	Multiple_Complex	156212982	156243332
TC0100010164.hg.1	5.68	6.19	0.08	0.3	T	T	-1.43	0.1677	0.4229	T	NM_032323; NR_026678; ENST00000295694; ENST00000357501; ENST00000405535; ENST00000456810; ENST00000463670; ENST00000485135; ENST00000495881; BC005094; OTTHUMT00000052101; OTTHUMT00000052102; OTTHUMT00000052103; OTTHUMT00000052104; OTTHUMT00000052105; OTTHUMT00000052106; uc009wrw.3	TMEM79	transmembrane protein 79	chr1	+	Multiple_Complex	156282913	156293185
TC0100010167.hg.1	4.9	5.1	0.17	0.42	T	T	-1.15	0.7667	0.8917	T	NM_001304817; NM_001304818; NM_001304819; NM_001304820; NM_001304821; NM_001304822; NM_001304823; NM_001304824; NM_001304825; NM_001304826; NM_144627; NR_130913; ENST00000368251; ENST00000368252; ENST00000368253; ENST00000368254; ENST00000368255; ENST00000466306; ENST00000470342; ENST00000481479; BC014605; OTTHUMT00000060594; OTTHUMT00000060595; OTTHUMT00000060596; OTTHUMT00000060597; OTTHUMT0000…	TSACC	TSSK6 activating co-chaperone	chr1	+	Multiple_Complex	156337314	156346995
TC0100010168.hg.1	4.17	3.93	0	0.41	F	F	1.18	0.492	0.7286	F	NM_001256395; NM_001256396; NM_020407; NR_046115; ENST00000451864; ENST00000467375; ENST00000494874; ENST00000537040; ENST00000612897; ENST00000613460; ENST00000618120; ENST00000620376; ENST00000622297; BC065218; OTTHUMT00000060589; OTTHUMT00000075961; OTTHUMT00000075962; OTTHUMT00000075963; OTTHUMT00000075964; OTTHUMT00000075965; OTTHUMT00000075966; OTTHUMT00000099301; OTTHUMT00000399466	RHBG	Rh family, B glycoprotein (gene/pseudogene)	chr1	+	Multiple_Complex	156369189	156385221
TC0100010184.hg.1	11	11.28	0.22	0.36	T	T	-1.21	0.3856	0.6464	T	NM_001105669; ENST00000368236; ENST00000368237; ENST00000413282; ENST00000462049; ENST00000478081; ENST00000495690; OTTHUMT00000081024; OTTHUMT00000081026; OTTHUMT00000081027; OTTHUMT00000081028; OTTHUMT00000158547; uc021pbf.1	TTC24	tetratricopeptide repeat domain 24	chr1	+	Multiple_Complex	156579727	156586770
TC0100010185.hg.1	10.16	10.31	0.13	0.22	T	T	-1.11	0.5905	0.7936	T	NM_144772; ENST00000368233; ENST00000368234; ENST00000368235; ENST00000467374; ENST00000488840; BC056917; BC100931; BC100932; BC100933; BC100934; OTTHUMT00000081044; OTTHUMT00000081045; OTTHUMT00000081046; OTTHUMT00000081047; OTTHUMT00000081048	APOA1BP	apolipoprotein A-I binding protein	chr1	+	Multiple_Complex	156591762	156596809
TC0100010187.hg.1	6.23	6.14	0	0.26	T	T	1.06	0.8006	0.9112	T	NM_021817; ENST00000255039; ENST00000456112; ENST00000482204; ENST00000487988; ENST00000494218; BC029864; OTTHUMT00000081039; OTTHUMT00000081040; OTTHUMT00000081041; OTTHUMT00000081042; OTTHUMT00000081043; uc001fpn.1	HAPLN2	hyaluronan and proteoglycan link protein 2	chr1	+	Multiple_Complex	156619294	156625725
TC0100010188.hg.1	3.72	3.66	0.14	0.15	F	F	1.04	0.8537	0.9389	F	NM_021948; NM_198427; ENST00000329117; ENST00000361588; ENST00000424639; ENST00000441358; ENST00000457777; ENST00000479949; ENST00000491823; ENST00000496038; BC009117; BC022938; BC027971; OTTHUMT00000081839; OTTHUMT00000081840; OTTHUMT00000081841; OTTHUMT00000081842; OTTHUMT00000081843; OTTHUMT00000081844; OTTHUMT00000081845; OTTHUMT00000081846	BCAN	brevican	chr1	+	Multiple_Complex	156641390	156659532
TC0100010192.hg.1	9.24	8.84	0.02	0.42	T	T	1.32	0.5115	0.7415	T	NM_001142560; NM_015997; ENST00000368216; ENST00000368218; ENST00000462397; ENST00000476229; ENST00000481920; ENST00000484742; ENST00000497515; ENST00000517871; ENST00000519086; ENST00000522237; ENST00000524343; BC011382; OTTHUMT00000098973; OTTHUMT00000098974; OTTHUMT00000098975; OTTHUMT00000098976; OTTHUMT00000098977; OTTHUMT00000098978; OTTHUMT00000145386; OTTHUMT00000378735; OTTHUMT0000037873…	RRNAD1	ribosomal RNA adenine dimethylase domain containing 1	chr1	+	Multiple_Complex	156728442	156736960
TC0100010193.hg.1	10.59	10.51	0.15	0.26	T	T	1.05	0.8644	0.943	T	NM_005973; ENST00000271526; ENST00000454659; ENST00000459707; ENST00000469071; ENST00000473387; ENST00000491853; ENST00000526188; BC004913; BC010450; OTTHUMT00000098941; OTTHUMT00000098942; OTTHUMT00000098943; OTTHUMT00000098944; OTTHUMT00000098945; OTTHUMT00000099426; OTTHUMT00000393261	PRCC	papillary renal cell carcinoma (translocation-associated)	chr1	+	Multiple_Complex	156750610	156800817
TC0100010196.hg.1	5.41	5.41	0.07	0.04	T	T	-1	0.9553	0.9826	T	NM_001007792; NM_001012331; NM_002529; ENST00000358660; ENST00000368196; ENST00000392302; ENST00000489021; ENST00000497019; ENST00000524377; ENST00000530298; ENST00000531606; ENST00000533630; ENST00000534682; BC136554; BC144239; OTTHUMT00000098979; OTTHUMT00000098980; OTTHUMT00000392276; OTTHUMT00000392277; OTTHUMT00000392278; OTTHUMT00000392279; OTTHUMT00000392280; OTTHUMT00000392281; OTTHUMT000…	NTRK1	neurotrophic tyrosine kinase, receptor, type 1	chr1	+	Multiple_Complex	156815640	156881850
TC0100010197.hg.1	6.56	6.7	0.03	0.1	T	T	-1.1	0.5733	0.7841	T	NM_001080471; ENST00000292357; ENST00000338302; ENST00000444016; ENST00000455314; ENST00000465101; ENST00000469390; ENST00000482505; OTTHUMT00000098937; OTTHUMT00000098938; OTTHUMT00000098939; OTTHUMT00000098940; OTTHUMT00000317212; OTTHUMT00000317214; uc001fqj.1	PEAR1	platelet endothelial aggregation receptor 1	chr1	+	Multiple_Complex	156893698	156916434
TC0100010198.hg.1	4.46	4.56	0.29	0.25	T	T	-1.08	0.6228	0.8131	T	NM_144702; ENST00000337428; ENST00000472465; ENST00000476550; ENST00000490146; BC033790; OTTHUMT00000098961; OTTHUMT00000098962; OTTHUMT00000098963; OTTHUMT00000098964	LRRC71	leucine rich repeat containing 71	chr1	+	Multiple_Complex	156920632	156933094
TC0100010218.hg.1	5.33	5.45	0.31	0.17	T	T	-1.09	0.8335	0.9284	T	NM_001286349; NM_018240; ENST00000359209; ENST00000360089; ENST00000368172; ENST00000368173; BC109192; BC109193; OTTHUMT00000058342; OTTHUMT00000058343; OTTHUMT00000058344	KIRREL	kin of IRRE like (Drosophila)	chr1	+	Multiple_Complex	157993273	158100262
TC0100010227.hg.1	8.33	8.43	0.03	0.35	T	T	-1.07	0.6464	0.8258	T	NM_001766; ENST00000368171; BC027926; OTTHUMT00000058340	CD1D	CD1d molecule	chr1	+	Coding	158179947	158186426
TC0100010228.hg.1	5.06	4.23	0.59	0.08	T	F	1.78	0.0107	0.0851	F	NM_001763; ENST00000289429; BC031645; OTTHUMT00000046349	CD1A	CD1a molecule	chr1	+	Multiple_Complex	158204428	158258269
TC0100010230.hg.1	6.08	5.39	0.46	0.55	T	T	1.61	0.1174	0.3466	T	NM_001765; ENST00000368170; ENST00000443761; BC126465; BC126467; OTTHUMT00000046351; OTTHUMT00000089861	CD1C	CD1c molecule	chr1	+	Multiple_Complex	158289773	158294774
TC0100010231.hg.1	7.59	7.25	0.06	0.67	T	T	1.26	0.4996	0.7338	T	NM_001042583; NM_001042584; NM_001042585; NM_001042586; NM_001042587; NM_001185107; NM_001185108; NM_001185110; NM_001185112; NM_001185113; NM_001185114; NM_001185115; NM_030893; ENST00000368154; ENST00000368155; ENST00000368156; ENST00000368157; ENST00000368160; ENST00000368161; ENST00000368162; ENST00000368163; ENST00000368164; ENST00000368165; ENST00000368166; ENST00000368167; ENST00000444681;…	CD1E	CD1e molecule	chr1	+	Multiple_Complex	158353696	158357553
TC0100010233.hg.1	4.87	4.9	0.02	0.41	T	T	-1.02	0.8446	0.9339	T	NM_001004473; ENST00000289451; BC137323; BC137324; OTTHUMT00000046367; uc010pij.2	OR10K1	olfactory receptor, family 10, subfamily K, member 1	chr1	+	Coding	158465482	158466554
TC0100010234.hg.1	7.64	6.97	0.75	0.72	T	T	1.59	0.1645	0.4187	T	NM_001004472; ENST00000368152; OTTHUMT00000051847; uc010pik.2	OR10R2	olfactory receptor, family 10, subfamily R, member 2	chr1	+	Coding	158479878	158480885
TC0100010238.hg.1	4.84	4.48	0.42	0.4	T	T	1.29	0.2716	0.5401	T	NM_001004478; ENST00000361284; OTTHUMT00000051853; uc010pio.2	OR10Z1	olfactory receptor, family 10, subfamily Z, member 1	chr1	+	Coding	158606439	158607380
TC0100010239.hg.1	3.76	3.72	0.03	0.35	F	F	1.03	0.8348	0.929	F	NM_001005184; ENST00000368144; BC140743; OTTHUMT00000059065	OR6K6	olfactory receptor, family 6, subfamily K, member 6	chr1	+	Coding	158754720	158755891
TC0100010241.hg.1	5.3	5.4	0.16	0.18	T	T	-1.07	0.791	0.906	T	NM_002432; ENST00000368141; ENST00000438394; ENST00000491210; BC032319; OTTHUMT00000059069; OTTHUMT00000059070; OTTHUMT00000059071	MNDA	myeloid cell nuclear differentiation antigen	chr1	+	Multiple_Complex	158831317	158849506
TC0100010243.hg.1	9.26	13.07	0.25	0.12	T	T	-14.05	3.35e-08	2.77e-05	T	NM_152501; NM_198928; NM_198929; NM_198930; ENST00000368135; ENST00000368138; ENST00000368140; ENST00000392252; ENST00000392254; ENST00000458222; ENST00000485134; BC090944; BC139741; OTTHUMT00000090110; OTTHUMT00000090111; OTTHUMT00000090112; OTTHUMT00000090113; OTTHUMT00000090114; OTTHUMT00000090115; OTTHUMT00000090116	PYHIN1	pyrin and HIN domain family, member 1	chr1	+	Multiple_Complex	158930796	158977059
TC0100010244.hg.1	14.08	15.6	0.42	0.23	T	T	-2.87	0.0003	0.0077	T	NM_001206567; NM_005531; ENST00000295809; ENST00000340979; ENST00000359709; ENST00000368131; ENST00000368132; ENST00000426592; ENST00000447473; ENST00000448393; ENST00000474473; ENST00000483916; ENST00000493884; ENST00000562225; ENST00000566111; ENST00000567661; BC017059; OTTHUMT00000090101; OTTHUMT00000090102; OTTHUMT00000090104; OTTHUMT00000090105; OTTHUMT00000090106; OTTHUMT00000090107; OTTHUM…	IFI16	interferon, gamma-inducible protein 16	chr1	+	Multiple_Complex	158999968	159055155
TC0100010252.hg.1	5.44	5.03	0.03	0.38	T	T	1.33	0.4036	0.6605	T	NM_002001; ENST00000368114; ENST00000368115; BC005912; BC015195; OTTHUMT00000090328; OTTHUMT00000090329	FCER1A	Fc fragment of IgE, high affinity I, receptor for; alpha polypeptide	chr1	+	Coding	159289714	159308224
TC0100010255.hg.1	7.59	6.52	0.2	0.65	T	T	2.1	0.0776	0.2792	T	uc057mgz.1	OR10J4	olfactory receptor, family 10, subfamily J, member 4 (gene/pseudogene) [Source:HGNC Symbol;Acc:HGNC:15408]	chr1	+	Pseudogene	159432204	159433138
TC0100010256.hg.1	5.35	4.18	1.55	0.93	T	F	2.25	0.3194	0.587	F	NM_012351; ENST00000423932; BC069150; BC112290; OTTHUMT00000059020	OR10J1	olfactory receptor, family 10, subfamily J, member 1	chr1	+	Coding	159439722	159440811
TC0100010259.hg.1	6.19	5.99	0.12	0.34	T	T	1.14	0.4755	0.7162	T	NM_001639; ENST00000255040; BC007039; BC007058; OTTHUMT00000059024	APCS	amyloid P component, serum	chr1	+	Coding	159587825	159588871
TC0100010267.hg.1	9.55	10.11	0.09	0.43	T	T	-1.47	0.038	0.1853	T	NM_017823; ENST00000368107; ENST00000368108; ENST00000368109; BC001140; OTTHUMT00000059110; OTTHUMT00000059111; OTTHUMT00000085552	DUSP23	dual specificity phosphatase 23	chr1	+	Multiple_Complex	159780932	159782543
TC0100010268.hg.1	7.98	8.31	0.54	0.3	T	T	-1.26	0.2856	0.5538	T	NM_001004310; NM_001284217; ENST00000321935; ENST00000339348; ENST00000368106; ENST00000392235; ENST00000536257; ENST00000540741; ENST00000541729; OTTHUMT00000085593; OTTHUMT00000276852; OTTHUMT00000276853; OTTHUMT00000276854; OTTHUMT00000399485; OTTHUMT00000399486; OTTHUMT00000399487	FCRL6	Fc receptor-like 6	chr1	+	Multiple_Complex	159800511	159816257
TC0100010269.hg.1	6.34	6.11	0.34	0.29	T	T	1.17	0.1886	0.4478	T	NM_020125; ENST00000289707; ENST00000368104; ENST00000471286; ENST00000497141; BC109194; OTTHUMT00000085983; OTTHUMT00000085984; OTTHUMT00000085985; OTTHUMT00000085986	SLAMF8	SLAM family member 8	chr1	+	Multiple_Complex	159826689	159837492
TC0100010280.hg.1	3.57	3.74	0.07	0.22	F	F	-1.13	0.5315	0.7555	F	NM_004983; ENST00000368088; OTTHUMT00000060628	KCNJ9	potassium channel, inwardly rectifying subfamily J, member 9	chr1	+	Multiple_Complex	160081570	160090563
TC0100010281.hg.1	4.49	4.65	0.45	0.28	T	T	-1.12	0.5469	0.766	T	NM_000702; ENST00000361216; ENST00000392233; ENST00000447527; ENST00000459972; ENST00000463989; ENST00000468587; ENST00000472488; ENST00000478587; BC052271; OTTHUMT00000060642; OTTHUMT00000077389; OTTHUMT00000077390; OTTHUMT00000077391; OTTHUMT00000077392; OTTHUMT00000077393; OTTHUMT00000077394; OTTHUMT00000097641	ATP1A2	ATPase, Na+/K+ transporting, alpha 2 polypeptide	chr1	+	Multiple_Complex	160115730	160143591
TC0100010282.hg.1	8.06	7.95	0.46	0.08	T	T	1.08	0.6291	0.8165	T	NM_001001734; NM_144699; ENST00000368081; ENST00000418334; ENST00000466526; ENST00000469023; ENST00000470705; ENST00000477338; BC094801; OTTHUMT00000077415; OTTHUMT00000077416; OTTHUMT00000077417; OTTHUMT00000077418; OTTHUMT00000077419; OTTHUMT00000077420; uc001fvh.3	ATP1A4	ATPase, Na+/K+ transporting, alpha 4 polypeptide	chr1	+	Multiple_Complex	160151562	160186977
TC0100010283.hg.1	6.86	7.02	0.18	0.28	T	T	-1.12	0.5202	0.7478	T	NM_001231; ENST00000368078; ENST00000467691; ENST00000481081; BC022289; OTTHUMT00000077412; OTTHUMT00000077413; OTTHUMT00000352448	CASQ1	calsequestrin 1 (fast-twitch, skeletal muscle)	chr1	+	Multiple_Complex	160190495	160201886
TC0100010284.hg.1	9.86	10.83	0.66	0.34	T	T	-1.96	0.0141	0.1005	T	NM_001297576; NM_001297577; NM_001297578; NM_003768; NR_123724; ENST00000360472; ENST00000368076; ENST00000368077; ENST00000488858; BC002426; BC010469; BC022554; OTTHUMT00000077407; OTTHUMT00000077408; OTTHUMT00000077409; OTTHUMT00000077410	PEA15	phosphoprotein enriched in astrocytes 15	chr1	+	Multiple_Complex	160205319	160215376
TC0100010297.hg.1	10.12	10.71	0.06	0.16	T	T	-1.51	0.0169	0.1125	T	NM_001290184; NM_001290186; NM_015331; ENST00000294785; ENST00000368063; ENST00000421914; ENST00000424645; ENST00000424754; ENST00000435149; ENST00000437169; ENST00000438008; ENST00000459963; ENST00000465223; ENST00000467837; ENST00000469159; ENST00000491332; ENST00000491390; BC047621; OTTHUMT00000080622; OTTHUMT00000080623; OTTHUMT00000080624; OTTHUMT00000080625; OTTHUMT00000080626; OTTHUMT00000…	NCSTN	nicastrin	chr1	+	Multiple_Complex	160343272	160358952
TC0100010299.hg.1	6.4	6.28	0.45	0.25	T	T	1.08	0.4125	0.6673	T	NM_005598; ENST00000302101; BC013789; OTTHUMT00000080676	NHLH1	nescient helix-loop-helix 1	chr1	+	Coding	160367067	160372848
TC0100010301.hg.1	5.04	5.09	0.31	0.22	T	T	-1.04	0.8097	0.916	T	NM_020335; ENST00000368061; ENST00000483408; OTTHUMT00000080677; OTTHUMT00000080678	VANGL2	VANGL planar cell polarity protein 2	chr1	+	Multiple_Complex	160400574	160428678
TC0100010303.hg.1	8.6	9.41	0.78	0.43	T	T	-1.75	0.0227	0.135	T	hsa_circ_0000144	SLAMF6	Memczak2013 ANTISENSE, coding, INTERNAL, intronic best transcript NM_052931	chr1	+	NonCoding	160502677	160503004
TC0100010310.hg.1	7.55	6.06	0.72	0.61	T	T	2.79	0.0214	0.1307	T	NM_001282588; NM_001282589; NM_001282590; NM_001282591; NM_001282592; NM_001282593; NM_001282594; NM_001282595; NM_001282596; NM_021181; ENST00000359331; ENST00000368042; ENST00000368043; ENST00000441662; ENST00000444090; ENST00000458104; ENST00000458602; ENST00000484221; ENST00000488819; ENST00000495334; ENST00000621377; BC027867; OTTHUMT00000060464; OTTHUMT00000060465; OTTHUMT00000060466; OTTHU…	SLAMF7	SLAM family member 7	chr1	+	Multiple_Complex	160739057	160754821
TC0100010314.hg.1	9.67	9.29	0.17	0.09	T	T	1.3	0.119	0.3491	T	NM_001033667; NM_001261456; NM_001261457; NM_002348; ENST00000263285; ENST00000368035; ENST00000368037; ENST00000368039; ENST00000392203; ENST00000471816; ENST00000474998; ENST00000479663; ENST00000480837; ENST00000485624; ENST00000490902; BC027920; BC121049; OTTHUMT00000060457; OTTHUMT00000060458; OTTHUMT00000060459; OTTHUMT00000060460; OTTHUMT00000060461; OTTHUMT00000060462; OTTHUMT00000071438;…	LY9	lymphocyte antigen 9	chr1	+	Multiple_Complex	160796074	160828261
TC0100010331.hg.1	4.65	5.27	0.4	0.1	T	T	-1.54	0.0243	0.1403	T	NM_001007255; NM_152366; NR_033385; NR_033386; ENST00000368011; ENST00000392191; ENST00000392192; ENST00000469647; ENST00000471613; ENST00000475934; ENST00000490724; ENST00000494418; BC022077; BC032482; BC066896; OTTHUMT00000077092; OTTHUMT00000077094; OTTHUMT00000077095; OTTHUMT00000077096; OTTHUMT00000077097; OTTHUMT00000077098; OTTHUMT00000359222; OTTHUMT00000359223	KLHDC9	kelch domain containing 9	chr1	+	Multiple_Complex	161098361	161100348
TC0100010332.hg.1	9.67	9.93	0.37	0.16	T	T	-1.2	0.3739	0.6362	T	NM_001185092; NM_001185093; NM_001185094; NM_005600; ENST00000368007; ENST00000368008; ENST00000368009; ENST00000392190; ENST00000461376; ENST00000473918; ENST00000477684; ENST00000478277; ENST00000479266; ENST00000479728; ENST00000485594; ENST00000486962; ENST00000491497; ENST00000492411; ENST00000496768; ENST00000496861; BC046149; OTTHUMT00000077060; OTTHUMT00000077061; OTTHUMT00000077062; OTTH…	NIT1	nitrilase 1	chr1	+	Multiple_Complex	161118072	161125445
TC0100010334.hg.1	12.98	12.82	0.23	0.11	T	T	1.12	0.4711	0.7127	T	NM_016406; ENST00000368003; ENST00000463735; ENST00000467540; ENST00000473766; ENST00000482672; ENST00000483191; BC005187; OTTHUMT00000080810; OTTHUMT00000080811; OTTHUMT00000080812; OTTHUMT00000080813; OTTHUMT00000080814; OTTHUMT00000080815	UFC1	ubiquitin-fold modifier conjugating enzyme 1	chr1	+	Multiple_Complex	161152776	161158856
TC0100010335.hg.1	10.49	9.81	0.03	0.18	T	T	1.59	0.0118	0.0901	T	NM_001014443; NM_012475; ENST00000289865; ENST00000368001; ENST00000368002; ENST00000479344; ENST00000482385; ENST00000485277; ENST00000486299; ENST00000487163; ENST00000492950; ENST00000493054; BC090946; BC136291; OTTHUMT00000080801; OTTHUMT00000080802; OTTHUMT00000080803; OTTHUMT00000080804; OTTHUMT00000080805; OTTHUMT00000080806; OTTHUMT00000080807; OTTHUMT00000080808; OTTHUMT00000080809	USP21	ubiquitin specific peptidase 21	chr1	+	Multiple_Complex	161159450	161165726
TC0100010336.hg.1	8.95	8.66	0.15	0.06	T	T	1.22	0.1842	0.4428	T	NM_000309; NM_001122764; ENST00000352210; ENST00000367999; ENST00000460611; ENST00000462866; ENST00000462977; ENST00000466452; ENST00000468968; ENST00000470607; ENST00000479246; ENST00000490768; ENST00000494216; ENST00000495483; ENST00000497522; ENST00000535223; ENST00000537523; ENST00000537829; ENST00000539753; ENST00000541818; ENST00000544598; BC002357; OTTHUMT00000082992; OTTHUMT00000082993; O…	PPOX	protoporphyrinogen oxidase	chr1	+	Multiple_Complex	161166391	161178013
TC0100010340.hg.1	8.79	8.87	0.36	0.35	T	T	-1.06	0.3875	0.6476	T	NM_001166159; NM_004550; ENST00000367993; ENST00000392179; ENST00000465923; ENST00000467295; ENST00000468828; ENST00000473321; ENST00000475570; ENST00000478866; ENST00000479948; ENST00000480762; ENST00000483804; ENST00000492153; ENST00000493849; ENST00000496133; ENST00000496553; BC000170; BC001456; BC008868; OTTHUMT00000083015; OTTHUMT00000083016; OTTHUMT00000083017; OTTHUMT00000083018; OTTHUMT00…	NDUFS2	NADH dehydrogenase (ubiquinone) Fe-S protein 2, 49kDa (NADH-coenzyme Q reductase)	chr1	+	Multiple_Complex	161197104	161214395
TC0100010341.hg.1	5.59	5.18	0.19	0.11	T	T	1.33	0.1033	0.3234	T	NM_004106; ENST00000289902; ENST00000367992; ENST00000490414; BC033872; OTTHUMT00000083012; OTTHUMT00000083013; OTTHUMT00000083014; uc001fyz.1	FCER1G	Fc fragment of IgE, high affinity I, receptor for; gamma polypeptide	chr1	+	Multiple_Complex	161215234	161220699
TC0100010343.hg.1	5.56	5.89	0.1	0.24	T	T	-1.26	0.1232	0.3557	T	NM_001286373; NM_001286374; NM_032174; NR_049819; ENST00000367987; ENST00000367988; ENST00000465512; ENST00000468803; ENST00000470426; ENST00000474486; ENST00000475793; ENST00000492482; ENST00000545897; ENST00000583479; BC014946; OTTHUMT00000083029; OTTHUMT00000083030; OTTHUMT00000083031; OTTHUMT00000083032; OTTHUMT00000083033; OTTHUMT00000083034; OTTHUMT00000083035; OTTHUMT00000083036	TOMM40L; MIR5187	translocase of outer mitochondrial membrane 40 homolog (yeast)-like; microRNA 5187	chr1	+	Multiple_Complex	161225939	161230746
TC0100010345.hg.1	8.01	7.93	0.22	0.37	T	T	1.06	0.3772	0.6392	T	NM_001102566; ENST00000504449; BC147003; BC147004; OTTHUMT00000082986; uc001gad.3	PCP4L1	Purkinje cell protein 4 like 1	chr1	+	Coding	161258727	161285450
TC0100010347.hg.1	7.67	7.78	0.1	0.05	T	T	-1.08	0.6583	0.8328	T	NM_001035511; NM_001035512; NM_001035513; NM_001278172; NM_003001; NR_103459; ENST00000342751; ENST00000367975; ENST00000392169; ENST00000432287; ENST00000437833; ENST00000470743; ENST00000504963; ENST00000513009; ENST00000515731; BC020808; BC033626; BC066329; OTTHUMT00000083310; OTTHUMT00000083316; OTTHUMT00000359060; OTTHUMT00000359062; OTTHUMT00000359063; OTTHUMT00000359064; OTTHUMT00000359065…	SDHC	succinate dehydrogenase complex, subunit C, integral membrane protein, 15kDa	chr1	+	Multiple_Complex	161314257	161375340
TC0100010360.hg.1	9.09	8.47	3.67	1.18	T	T	1.54	0.6407	0.8228	T	NM_002155; ENST00000309758; BC035665; OTTHUMT00000083308	HSPA6	heat shock 70kDa protein 6 (HSP70B)	chr1	+	Multiple_Complex	161524540	161527283
TC0100010365.hg.1	8.17	8.24	0.45	0.27	T	T	-1.05	0.7476	0.8817	T	NM_001184866; NM_001184867; NM_001184870; NM_001184871; NM_001184872; NM_001184873; NM_032738; ENST00000236938; ENST00000294796; ENST00000309691; ENST00000349527; ENST00000350710; ENST00000367949; ENST00000367950; ENST00000367953; ENST00000367957; ENST00000367959; ENST00000465403; ENST00000470841; ENST00000540521; ENST00000546024; BC006521; OTTHUMT00000083574; OTTHUMT00000083575; OTTHUMT000000835…	FCRLA	Fc receptor-like A	chr1	+	Multiple_Complex	161706972	161714352
TC0100010366.hg.1	6.47	6.56	0.07	0.12	T	T	-1.07	0.8661	0.9441	T	NM_001002901; NM_001288829; NM_001288830; NM_001288831; NM_001288832; ENST00000336830; ENST00000367944; ENST00000367945; ENST00000367946; ENST00000367948; ENST00000495397; OTTHUMT00000083584; OTTHUMT00000083585; OTTHUMT00000250515; OTTHUMT00000250516; OTTHUMT00000250517; OTTHUMT00000250518	FCRLB	Fc receptor-like B	chr1	+	Multiple_Complex	161721544	161728143
TC0100010368.hg.1	7.58	7.93	0.49	0.2	T	T	-1.27	0.2339	0.5017	T	NM_007240; ENST00000367943; ENST00000463365; ENST00000464004; ENST00000484291; ENST00000490591; BC006286; OTTHUMT00000083588; OTTHUMT00000083589; OTTHUMT00000083590; OTTHUMT00000083591; OTTHUMT00000083592	DUSP12	dual specificity phosphatase 12	chr1	+	Multiple_Complex	161749758	161757238
TC0100010369.hg.1	11.95	11.95	0.11	0.21	T	T	-1	0.657	0.8317	T	NM_007348; ENST00000367942; ENST00000476437; OTTHUMT00000060304; OTTHUMT00000060500	ATF6	activating transcription factor 6	chr1	+	Multiple_Complex	161766244	161964070
TC0100010379.hg.1	11.65	11.67	0.09	0.23	T	T	-1.02	0.6963	0.8537	T	NM_001184763; NM_144624; NM_175866; ENST00000282169; ENST00000489294; ENST00000538489; ENST00000545294; BC026046; OTTHUMT00000076788; OTTHUMT00000076789; uc009wuu.2	UHMK1	U2AF homology motif (UHM) kinase 1	chr1	+	Multiple_Complex	162497174	162529629
TC0100010381.hg.1	10.61	10.24	0.8	0.23	T	T	1.29	0.299	0.5668	T	NM_003115; ENST00000271469; ENST00000367924; ENST00000367925; ENST00000367926; ENST00000474728; ENST00000476240; ENST00000486089; BC009377; OTTHUMT00000083202; OTTHUMT00000083203; OTTHUMT00000083204; OTTHUMT00000083205; OTTHUMT00000083206; OTTHUMT00000097648	UAP1	UDP-N-acetylglucosamine pyrophosphorylase 1	chr1	+	Multiple_Complex	162561506	162600903
TC0100010387.hg.1	7.18	6.93	0.22	0.03	T	T	1.19	0.23	0.4978	T	NM_001014796; NM_006182; ENST00000367921; ENST00000367922; ENST00000415555; ENST00000433757; ENST00000446985; ENST00000458105; BC052998; OTTHUMT00000083213; OTTHUMT00000097650; OTTHUMT00000097651; OTTHUMT00000097652; OTTHUMT00000097927; OTTHUMT00000097928	DDR2	discoidin domain receptor tyrosine kinase 2	chr1	+	Multiple_Complex	162631373	162787400
TC0100010389.hg.1	9.49	9.85	0.11	0.39	T	T	-1.29	0.1806	0.4387	T	NM_001304512; NM_001304513; NM_016371; ENST00000254521; ENST00000367913; ENST00000367915; ENST00000463037; ENST00000466176; ENST00000470195; ENST00000484251; ENST00000485405; ENST00000488656; ENST00000494450; BC007068; BC065246; OTTHUMT00000083207; OTTHUMT00000083208; OTTHUMT00000097919; OTTHUMT00000097920; OTTHUMT00000097921; OTTHUMT00000097922; OTTHUMT00000097923; OTTHUMT00000097924; OTTHUMT000…	HSD17B7	hydroxysteroid (17-beta) dehydrogenase 7	chr1	+	Multiple_Complex	162790702	162812818
TC0100010393.hg.1	5.87	5.34	0.91	0.26	T	T	1.44	0.1968	0.4579	T	NM_001102445; NM_001113380; NM_001113381; NM_005613; ENST00000367906; ENST00000367908; ENST00000367909; ENST00000421743; ENST00000491263; ENST00000527393; ENST00000527809; ENST00000528938; ENST00000531057; ENST00000533019; BC000737; BC051869; OTTHUMT00000083197; OTTHUMT00000083198; OTTHUMT00000083199; OTTHUMT00000083200; OTTHUMT00000382515; OTTHUMT00000382516; OTTHUMT00000382517; OTTHUMT000003827…	RGS4	regulator of G-protein signaling 4	chr1	+	Multiple_Complex	163068606	163076802
TC0100010397.hg.1	5.12	6.27	0.41	1	T	T	-2.22	0.071	0.2655	T	NM_031423; NM_145697; ENST00000271452; ENST00000367900; ENST00000442820; ENST00000450453; ENST00000487578; ENST00000490881; ENST00000497990; ENST00000524800; ENST00000527120; ENST00000527439; ENST00000531529; ENST00000534289; BC008489; OTTHUMT00000082812; OTTHUMT00000082813; OTTHUMT00000082814; OTTHUMT00000082815; OTTHUMT00000082816; OTTHUMT00000082817; OTTHUMT00000082818; OTTHUMT00000388675; OTT…	NUF2	NUF2, NDC80 kinetochore complex component	chr1	+	Multiple_Complex	163266576	163355764
TC0100010416.hg.1	6.1	6.07	0.03	0.29	T	T	1.02	0.7073	0.86	T	NM_001204961; NM_001204963; NM_002585; ENST00000340699; ENST00000367897; ENST00000420696; ENST00000465089; ENST00000467023; ENST00000468104; ENST00000474046; ENST00000482110; ENST00000485769; ENST00000496120; ENST00000498497; ENST00000540236; ENST00000558837; ENST00000559240; ENST00000559560; ENST00000559578; ENST00000560469; ENST00000560641; ENST00000605467; ENST00000612123; ENST00000627490; BC1…	PBX1	pre-B-cell leukemia homeobox 1	chr1	+	Multiple_Complex	164555584	164851831
TC0100010430.hg.1	12.08	11.74	0.04	0.12	T	T	1.27	0.0698	0.2628	T	ENST00000558796; OTTHUMT00000417694	PBX1	pre-B-cell leukemia homeobox 1	chr1	+	NonCoding	164651896	164899296
TC0100010451.hg.1	5.09	4.84	0.09	0.34	T	T	1.19	0.3487	0.6158	T	NM_001005214; ENST00000294818; BC132981; BC132983; OTTHUMT00000083793	LRRC52	leucine rich repeat containing 52	chr1	+	Coding	165544007	165563961
TC0100010454.hg.1	10.81	10.55	0.22	0.34	T	T	1.2	0.6813	0.8456	T	NM_004528; ENST00000367883; ENST00000367884; ENST00000367885; ENST00000367888; ENST00000367889; ENST00000460632; ENST00000461308; ENST00000477450; ENST00000488688; ENST00000494074; ENST00000495447; ENST00000609263; ENST00000627653; BC000505; BC003034; BC005964; OTTHUMT00000083797; OTTHUMT00000083798; OTTHUMT00000083874; OTTHUMT00000083875; OTTHUMT00000083876; OTTHUMT00000083877; OTTHUMT0000008387…	MGST3	microsomal glutathione S-transferase 3	chr1	+	Multiple_Complex	165630861	165661796
TC0100010457.hg.1	8.27	8.03	0.34	0.11	T	T	1.18	0.2154	0.4814	T	ENST00000461759; OTTHUMT00000083784	MGST3	microsomal glutathione S-transferase 3	chr1	+	NonCoding	165645661	165648670
TC0100010467.hg.1	4.55	4.59	0.8	0.72	T	T	-1.03	0.8685	0.945	T	hsa_circ_0007260	UCK2	Jeck2013 ALT_ACCEPTOR, ALT_DONOR, coding, INTERNAL, intronic best transcript NM_012474	chr1	+	NonCoding	165885141	165886708
TC0100010486.hg.1	6.49	6.71	0.21	0.31	T	T	-1.16	0.3446	0.6118	T	NM_017542; ENST00000367875; ENST00000367876; ENST00000449930; BC131624; OTTHUMT00000082886; OTTHUMT00000082887; OTTHUMT00000082888	POGK	pogo transposable element with KRAB domain	chr1	+	Coding	166839447	166856344
TC0100010492.hg.1	4.23	4.67	0.56	0.27	T	T	-1.36	0.2723	0.5407	T	NM_001286377; NM_001286378; NM_032858; ENST00000367870; ENST00000367872; ENST00000447624; ENST00000487826; ENST00000491055; ENST00000622874; BC028595; OTTHUMT00000083239; OTTHUMT00000083240; OTTHUMT00000083241; OTTHUMT00000083242	MAEL	maelstrom spermatogenic transposon silencer	chr1	+	Multiple_Complex	166975582	167022214
TC0100010497.hg.1	6.98	6.91	0.03	0.2	T	T	1.05	0.8309	0.927	T	NM_001080426; ENST00000271385; ENST00000361200; ENST00000443333; ENST00000485151; OTTHUMT00000083244; OTTHUMT00000097702	DUSP27	dual specificity phosphatase 27 (putative)	chr1	+	Multiple_Complex	167094045	167129165
TC0100010499.hg.1	9.92	10.07	0.02	0.2	T	T	-1.12	0.4933	0.7293	T	NM_001198783; NM_001198786; NM_002697; NR_037163; ENST00000271411; ENST00000367862; ENST00000367865; ENST00000367866; ENST00000420254; ENST00000429375; ENST00000442313; ENST00000443275; ENST00000470928; ENST00000490100; ENST00000492850; ENST00000541643; ENST00000557909; ENST00000559038; ENST00000559648; ENST00000560232; BC001664; BC003571; BC052274; OTTHUMT00000083246; OTTHUMT00000083247; OTTHUMT…	POU2F1	POU class 2 homeobox 1	chr1	+	Multiple_Complex	167220829	167427345
TC0100010510.hg.1	7.95	7.2	0.37	0.38	T	T	1.68	0.0413	0.1955	T	NM_052862; ENST00000361496; ENST00000367854; ENST00000461790; ENST00000472038; ENST00000475127; ENST00000537350; BC101536; BC101562; BC143428; OTTHUMT00000085451; OTTHUMT00000085452; OTTHUMT00000085453; OTTHUMT00000085454; OTTHUMT00000085455	RCSD1	RCSD domain containing 1	chr1	+	Multiple_Complex	167627385	167706249
TC0100010514.hg.1	7.36	9.26	0.83	0.49	T	T	-3.73	0.001	0.0195	T	NM_001146191; NM_003953; NM_024569; ENST00000359523; ENST00000367853; ENST00000392121; ENST00000403379; ENST00000448405; ENST00000464954; ENST00000465787; ENST00000474729; ENST00000474859; ENST00000487858; ENST00000498279; BC007881; OTTHUMT00000083655; OTTHUMT00000083656; OTTHUMT00000083657; OTTHUMT00000083658; OTTHUMT00000326410; OTTHUMT00000326411; OTTHUMT00000326412; OTTHUMT00000326413; OTTHUM…	MPZL1	myelin protein zero-like 1	chr1	+	Multiple_Complex	167721192	167791919
TC0100010518.hg.1	9.97	10.72	0.3	0.3	T	T	-1.68	0.0222	0.1335	T	NM_001017977; NM_001198956; NM_001198957; NM_018442; ENST00000312263; ENST00000367840; ENST00000367843; ENST00000432587; ENST00000450548; ENST00000455334; ENST00000460432; ENST00000470721; ENST00000470919; ENST00000478668; ENST00000489398; ENST00000491067; OTTHUMT00000083659; OTTHUMT00000083660; OTTHUMT00000083661; OTTHUMT00000083662; OTTHUMT00000083672; OTTHUMT00000083673; OTTHUMT00000097959; OT…	DCAF6	DDB1 and CUL4 associated factor 6	chr1	+	Multiple_Complex	167935783	168075845
TC0100010522.hg.1	8.13	8.66	0.18	0.2	T	T	-1.45	0.0234	0.1375	T	NM_001031800; NM_152902; ENST00000367830; ENST00000367833; BC009506; OTTHUMT00000083822; OTTHUMT00000083823	TIPRL	TOR signaling pathway regulator	chr1	+	Multiple_Complex	168178845	168202114
TC0100010525.hg.1	11.06	10.98	0.49	0.3	T	T	1.06	0.4405	0.6882	T	NM_199344; ENST00000271375; ENST00000367829; ENST00000471981; ENST00000630869; BC068098; OTTHUMT00000083827; OTTHUMT00000097967; OTTHUMT00000097968	SFT2D2	SFT2 domain containing 2	chr1	+	Multiple_Complex	168225938	168253025
TC0100010526.hg.1	6.49	6.75	0.03	0.24	T	T	-1.2	0.1291	0.3643	T	NM_005149; ENST00000367821; ENST00000431969; ENST00000441464; ENST00000465440; BC093664; BC093666; OTTHUMT00000083825; OTTHUMT00000097964; OTTHUMT00000097965; OTTHUMT00000097966	TBX19	T-box 19	chr1	+	Multiple_Complex	168281040	168314428
TC0100010532.hg.1	5.18	4.85	0.18	0.19	T	T	1.26	0.1881	0.4472	T	NM_002995; ENST00000367818; BC069817; BC070309; OTTHUMT00000083612; uc001gfo.2	XCL1	chemokine (C motif) ligand 1	chr1	+	Coding	168576473	168582077
TC0100010543.hg.1	6.14	5.72	0.04	0.49	T	T	1.33	0.2168	0.4829	T	NM_001677; ENST00000367815; ENST00000367816; ENST00000494797; BC000006; OTTHUMT00000083695; OTTHUMT00000083696; OTTHUMT00000083697	ATP1B1	ATPase, Na+/K+ transporting, beta 1 polypeptide	chr1	+	Multiple_Complex	169105697	169132722
TC0100010546.hg.1	11.54	11.2	0.2	0.43	T	T	1.26	0.3942	0.653	T	NM_003666; ENST00000329281; ENST00000367807; ENST00000367808; ENST00000420531; ENST00000426663; BC020716; OTTHUMT00000086109; OTTHUMT00000086110; OTTHUMT00000086111; OTTHUMT00000086112; OTTHUMT00000086113	BLZF1	basic leucine zipper nuclear factor 1	chr1	+	Multiple_Complex	169367956	169396542
TC0100010553.hg.1	8.66	8.96	0.32	0.51	T	T	-1.23	0.3983	0.6559	T	NM_018186; ENST00000286031; ENST00000359326; ENST00000413811; ENST00000459772; ENST00000466580; ENST00000472795; ENST00000481744; ENST00000496973; ENST00000498289; BC091516; BC107168; BC107169; OTTHUMT00000087126; OTTHUMT00000087127; OTTHUMT00000087235; OTTHUMT00000087236; OTTHUMT00000087483; OTTHUMT00000087484; OTTHUMT00000087523; OTTHUMT00000087524	C1orf112	chromosome 1 open reading frame 112	chr1	+	Multiple_Complex	169662007	169854080
TC0100010559.hg.1	5.14	5.06	0.24	0.37	T	T	1.05	0.8043	0.9135	T	NM_001136107; ENST00000367764; ENST00000439373; BC157860; BC171858; OTTHUMT00000087586; OTTHUMT00000382513	METTL11B	methyltransferase like 11B	chr1	+	Multiple_Complex	170146001	170167790
TC0100010565.hg.1	7.69	8.56	0.66	0.23	T	T	-1.83	0.0265	0.1487	T	NM_001146039; NM_152281; NR_027397; ENST00000367762; ENST00000367763; ENST00000465717; ENST00000475113; ENST00000498166; ENST00000498600; BC047476; BC064945; OTTHUMT00000085226; OTTHUMT00000085227; OTTHUMT00000085229; OTTHUMT00000085230; OTTHUMT00000085231; OTTHUMT00000085232	GORAB	golgin, RAB6-interacting	chr1	+	Multiple_Complex	170532122	170553833
TC0100010571.hg.1	6.77	6.23	0.08	0.22	T	T	1.46	0.0574	0.2366	T	NM_006902; NM_022716; ENST00000239461; ENST00000367760; ENST00000476867; ENST00000485529; ENST00000495280; ENST00000496573; ENST00000497230; ENST00000553786; BC074993; OTTHUMT00000085235; OTTHUMT00000085236; OTTHUMT00000085237; OTTHUMT00000085238; OTTHUMT00000085437; OTTHUMT00000085438; OTTHUMT00000099326; OTTHUMT00000411902	PRRX1	paired related homeobox 1	chr1	+	Multiple_Complex	170662728	170739419
TC0100010577.hg.1	5.73	5.19	0.94	0.72	T	F	1.46	0.6747	0.842	F	NM_001163629; NM_025063; ENST00000367758; ENST00000367759; ENST00000426136; OTTHUMT00000099327; OTTHUMT00000099328; uc010plz.2	MROH9	maestro heat-like repeat family member 9	chr1	+	Coding	170935471	171064765
TC0100010579.hg.1	5.11	4.96	0.04	0.13	T	T	1.11	0.6685	0.8389	T	NM_001002294; NM_006894; ENST00000367755; ENST00000472784; ENST00000478457; ENST00000479749; ENST00000530212; ENST00000534514; BC032016; OTTHUMT00000086219; OTTHUMT00000086220; OTTHUMT00000086221; OTTHUMT00000086222; OTTHUMT00000394472; OTTHUMT00000394473; uc001ghi.3	FMO3	flavin containing monooxygenase 3	chr1	+	Multiple_Complex	171090877	171117819
TC0100010581.hg.1	4.65	4.47	0.17	0.25	T	T	1.14	0.7818	0.9008	T	NR_002601; ENST00000236166; ENST00000367754; ENST00000633725; OTTHUMT00000086215; OTTHUMT00000385941; OTTHUMT00000487736	FMO6P	flavin containing monooxygenase 6 pseudogene	chr1	+	Multiple_Complex	171137740	171161568
TC0100010583.hg.1	3.94	3.99	0.01	0.53	T	F	-1.03	0.5251	0.7511	F	NM_001301347; NM_001460; ENST00000209929; ENST00000462643; ENST00000483192; ENST00000488431; ENST00000489354; ENST00000493513; ENST00000529935; BC005894; OTTHUMT00000086216; OTTHUMT00000086217; OTTHUMT00000086218; OTTHUMT00000099325; OTTHUMT00000314010; OTTHUMT00000314011; OTTHUMT00000394474	FMO2	flavin containing monooxygenase 2	chr1	+	Multiple_Complex	171185208	171212683
TC0100010584.hg.1	5.16	4.42	0.41	0.61	T	F	1.66	0.2129	0.479	F	NM_001282692; NM_001282693; NM_001282694; NM_002021; ENST00000354841; ENST00000367750; ENST00000402921; ENST00000433267; ENST00000459868; ENST00000469112; ENST00000469711; ENST00000472893; ENST00000617670; BC047129; OTTHUMT00000086210; OTTHUMT00000086211; OTTHUMT00000086212; OTTHUMT00000086213; OTTHUMT00000086214; OTTHUMT00000099323; OTTHUMT00000099324	FMO1	flavin containing monooxygenase 1	chr1	+	Multiple_Complex	171248471	171285978
TC0100010585.hg.1	9	7.72	1.24	1.29	T	T	2.42	0.1312	0.3674	T	FMO1.kAug10-unspliced	FMO1	Transcript Identified by AceView, Entrez Gene ID(s) 2326	chr1	+	Unassigned	171272870	171273417
TC0100010586.hg.1	7	7.08	0.01	0.13	T	T	-1.06	0.724	0.8681	T	NM_002022; ENST00000367749; ENST00000462992; ENST00000475780; ENST00000480136; ENST00000497228; BC002780; OTTHUMT00000086223; OTTHUMT00000086224; OTTHUMT00000086225; OTTHUMT00000086226; OTTHUMT00000086227	FMO4	flavin containing monooxygenase 4	chr1	+	Multiple_Complex	171314183	171342084
TC0100010592.hg.1	14.18	13.76	0.23	0.1	T	T	1.34	0.064	0.2509	T	NM_015172; ENST00000338920; ENST00000367742; ENST00000392078; ENST00000426496; ENST00000463586; ENST00000467601; ENST00000470689; ENST00000476522; ENST00000480806; ENST00000492811; ENST00000495585; ENST00000498596; OTTHUMT00000083864; OTTHUMT00000083865; OTTHUMT00000083866; OTTHUMT00000083867; OTTHUMT00000084172; OTTHUMT00000098120; OTTHUMT00000098122; OTTHUMT00000098123; OTTHUMT00000314826; OTTH…	PRRC2C	proline-rich coiled-coil 2C	chr1	+	Multiple_Complex	171485527	171593511
TC0100010606.hg.1	9.91	10.56	0.09	0.18	T	T	-1.57	0.0143	0.1016	T	NM_001007239; NM_014955; NM_015935; ENST00000361735; ENST00000362019; ENST00000367737; ENST00000466643; ENST00000476386; ENST00000478330; ENST00000485629; BC029083; OTTHUMT00000084528; OTTHUMT00000084845; OTTHUMT00000084846; OTTHUMT00000084848; OTTHUMT00000098117; OTTHUMT00000098118; OTTHUMT00000098119	METTL13	methyltransferase like 13	chr1	+	Multiple_Complex	171781621	171814023
TC0100010609.hg.1	7.66	7.25	0.32	0.47	T	T	1.34	0.1801	0.438	T	NM_001136127; NM_001278252; NM_015569; ENST00000355305; ENST00000367731; ENST00000367733; ENST00000485254; ENST00000491124; ENST00000520906; ENST00000523513; ENST00000627582; BC064546; OTTHUMT00000084529; OTTHUMT00000084530; OTTHUMT00000084531; OTTHUMT00000098129; OTTHUMT00000098130; OTTHUMT00000378443; OTTHUMT00000378444; OTTHUMT00000484312	DNM3	dynamin 3	chr1	+	Multiple_Complex	171841478	172418466
TC0100010621.hg.1	5.2	5.7	0.06	0.66	T	T	-1.42	0.3678	0.6305	T	NM_001300760; NM_139240; ENST00000367725; ENST00000367726; ENST00000367727; ENST00000460397; ENST00000488100; BC038410; OTTHUMT00000084062; OTTHUMT00000084063; OTTHUMT00000084064; OTTHUMT00000098124; OTTHUMT00000098125; uc001gik.3	C1orf105	chromosome 1 open reading frame 105	chr1	+	Multiple_Complex	172420688	172468831
TC0100010623.hg.1	9.02	8.96	0.37	0.42	T	T	1.04	0.7229	0.8675	T	NM_001282750; NM_001282751; NM_014283; NM_016227; ENST00000263688; ENST00000367723; ENST00000486569; ENST00000608151; ENST00000608566; ENST00000608673; ENST00000608804; ENST00000609685; ENST00000610051; ENST00000616058; BC137125; OTTHUMT00000084273; OTTHUMT00000084274; OTTHUMT00000098114; OTTHUMT00000472233; OTTHUMT00000472234; OTTHUMT00000472235; OTTHUMT00000472236; OTTHUMT00000472237	SUCO	SUN domain containing ossification factor	chr1	+	Multiple_Complex	172532349	172611833
TC0100010625.hg.1	6.17	6.48	0.35	0.29	T	T	-1.24	0.2166	0.4828	T	NM_000639; NM_001302746; ENST00000340030; ENST00000367721; BC017502; OTTHUMT00000084276	FASLG	Fas ligand (TNF superfamily, member 6)	chr1	+	Coding	172659008	172666874
TC0100010648.hg.1	10.05	9.51	0.92	0.15	T	T	1.45	0.1189	0.3491	T	NM_004905; ENST00000340385; ENST00000460950; ENST00000470017; BC035857; BC053550; OTTHUMT00000084222; OTTHUMT00000084223; OTTHUMT00000084224	PRDX6	peroxiredoxin 6	chr1	+	Multiple_Complex	173477266	173488815
TC0100010651.hg.1	7.02	6.78	1.21	1.05	T	T	1.18	0.6921	0.8516	T	NM_001195190; ENST00000417563.1; OTTHUMT00000097581; uc057njh.1	LOC730159; RP11-360D2.1	uncharacterized LOC730159; putative novel transcript	chr1	+	Multiple_Complex	173627068	173637191
TC0100010654.hg.1	9.39	9.78	0.34	0.24	T	T	-1.31	0.1669	0.4219	T	NM_014458; ENST00000209884; ENST00000479505; ENST00000483154; ENST00000488983; ENST00000493170; BC063418; OTTHUMT00000097582; OTTHUMT00000097583; OTTHUMT00000097584; OTTHUMT00000097585; OTTHUMT00000097586	KLHL20	kelch-like family member 20	chr1	+	Multiple_Complex	173714941	173786703
TC0100010661.hg.1	8.43	8.76	0.5	0.38	T	T	-1.26	0.3016	0.5692	T	NM_018122; ENST00000361951; ENST00000460076; ENST00000471476; BC045173; OTTHUMT00000084220; OTTHUMT00000084221; OTTHUMT00000084241	DARS2	aspartyl-tRNA synthetase 2, mitochondrial	chr1	+	Multiple_Complex	173824503	173858546
TC0100010664.hg.1	7.28	7.87	0.15	0.52	T	T	-1.5	0.0728	0.2692	T	NM_001122770; NM_032522; ENST00000367701; ENST00000367702; ENST00000367704; ENST00000427304; ENST00000432989; BC003116; BC006315; OTTHUMT00000090729; OTTHUMT00000090730; OTTHUMT00000090731; uc001gjp.1; uc009wwp.1	ZBTB37	zinc finger and BTB domain containing 37	chr1	+	Multiple_Complex	173868082	173903549
TC0100010672.hg.1	9.13	10.93	0.68	0.22	T	T	-3.5	0.0003	0.0081	T	NM_001035230; NM_001243763; NM_001243764; NM_001243765; NM_014857; ENST00000251507; ENST00000325589; ENST00000347255; ENST00000357444; ENST00000367686; ENST00000367687; ENST00000367688; ENST00000367690; ENST00000392064; ENST00000457696; ENST00000461613; ENST00000465412; ENST00000469553; ENST00000474375; ENST00000478442; ENST00000485114; ENST00000486220; ENST00000487987; ENST00000489615; ENST00000…	RABGAP1L	RAB GTPase activating protein 1-like	chr1	+	Multiple_Complex	174159410	174995308
TC0100010674.hg.1	8.06	9.14	0.94	0.59	T	T	-2.11	0.0156	0.1072	T	NM_005684; ENST00000367685; BC067456; BC067457; BC067458; BC067459; BC067460; BC069460; BC095532; OTTHUMT00000084511	GPR52	G protein-coupled receptor 52	chr1	+	Coding	174448074	174449545
TC0100010686.hg.1	13.54	13.09	0.77	0.28	T	T	1.37	0.1113	0.3371	T	NM_001007214; NM_014412; ENST00000367679; ENST00000405362; ENST00000406752; ENST00000426793; ENST00000461977; ENST00000469173; ENST00000473925; ENST00000483307; ENST00000613570; BC005975; BC022352; BC067823; BC078151; OTTHUMT00000084583; OTTHUMT00000084584; OTTHUMT00000084585; OTTHUMT00000084586; OTTHUMT00000084587; OTTHUMT00000326554; OTTHUMT00000326555; OTTHUMT00000326556; OTTHUMT00000326557	CACYBP	calcyclin binding protein	chr1	+	Multiple_Complex	174999163	175012027
TC0100010689.hg.1	5.29	5.25	0.05	0.18	T	T	1.02	0.8616	0.9416	T	NM_022093; ENST00000239462; ENST00000621086; ENST00000622870; BC136619; BC144305; OTTHUMT00000084422; uc001gkl.1	TNN	tenascin N	chr1	+	Coding	175067858	175148066
TC0100010713.hg.1	4.35	3.83	0.24	0.22	T	T	1.43	0.0826	0.2874	T	NM_020318; NM_021936; ENST00000367661; ENST00000367662; ENST00000479836; ENST00000486075; ENST00000493665; OTTHUMT00000084763; OTTHUMT00000084811; OTTHUMT00000084812; OTTHUMT00000084813; OTTHUMT00000084814	PAPPA2	pappalysin 2	chr1	+	Multiple_Complex	176463168	176845605
TC0100010720.hg.1	4.11	4.36	0.12	0.23	F	T	-1.19	0.2786	0.5474	F	NM_021165; ENST00000361539; ENST00000460161; ENST00000478325; BC028036; OTTHUMT00000084599; OTTHUMT00000098132; OTTHUMT00000098133	BRINP2	bone morphogenetic protein/retinoic acid inducible neural-specific 2	chr1	+	Multiple_Complex	177171388	177282422
TC0100010735.hg.1	5.21	5.54	0.13	0.31	T	T	-1.25	0.247	0.516	T	NM_004841; NM_170692; ENST00000367649; ENST00000433130; ENST00000462775; ENST00000463079; ENST00000465723; BC110611; OTTHUMT00000084758; OTTHUMT00000084760; OTTHUMT00000098166; OTTHUMT00000098167; OTTHUMT00000352415	RASAL2	RAS protein activator like 2	chr1	+	Multiple_Complex	178093729	178484147
TC0100010755.hg.1	7.45	7.08	0.1	0.44	T	T	1.3	0.4299	0.6801	T	NM_001286247; NM_152663; ENST00000324778; ENST00000367632; ENST00000367634; ENST00000367635; ENST00000415888; ENST00000477383; ENST00000478871; ENST00000480743; ENST00000495034; BC047391; OTTHUMT00000084925; OTTHUMT00000084926; OTTHUMT00000098160; OTTHUMT00000098161; OTTHUMT00000098162; OTTHUMT00000098163; OTTHUMT00000098164; OTTHUMT00000098165	RALGPS2	Ral GEF with PH domain and SH3 binding motif 2	chr1	+	Multiple_Complex	178725147	178921842
TC0100010761.hg.1	7.9	8.74	0.19	0.09	T	T	-1.79	0.0029	0.0369	T	NM_014864; ENST00000263733; ENST00000440702; BC046441; BC051794; OTTHUMT00000084922; OTTHUMT00000098157	FAM20B	family with sequence similarity 20, member B	chr1	+	Multiple_Complex	179025804	179076567
TC0100010764.hg.1	6.47	6.62	0.24	0.23	T	T	-1.12	0.5621	0.7767	T	NM_022371; ENST00000352445; ENST00000367625; ENST00000367627; ENST00000447595; ENST00000472001; ENST00000483887; ENST00000495145; BC001085; BC007571; BC011746; BC018292; OTTHUMT00000084927; OTTHUMT00000084928; OTTHUMT00000084929; OTTHUMT00000084930; OTTHUMT00000084931; OTTHUMT00000098168; OTTHUMT00000098169	TOR3A	torsin family 3, member A	chr1	+	Multiple_Complex	179081377	179098023
TC0100010775.hg.1	9.4	8.63	0.09	0.31	T	T	1.7	0.0113	0.0878	T	NM_001252511; NM_001252512; NM_003101; NR_045530; ENST00000367619; ENST00000426956; ENST00000539888; ENST00000540564; BC028940; OTTHUMT00000085286; OTTHUMT00000098558	SOAT1	sterol O-acyltransferase 1	chr1	+	Multiple_Complex	179293714	179358680
TC0100010778.hg.1	4.9	5.41	0.75	0.35	T	T	-1.42	0.2071	0.4717	T	NM_144696; NR_073544; ENST00000367618; ENST00000434088; ENST00000457238; ENST00000461179; ENST00000484455; ENST00000484883; ENST00000489080; ENST00000507383; ENST00000508229; ENST00000508285; ENST00000509175; ENST00000510593; ENST00000511157; ENST00000511889; ENST00000617277; BC146823; OTTHUMT00000085285; OTTHUMT00000085309; OTTHUMT00000085310; OTTHUMT00000085311; OTTHUMT00000085312; OTTHUMT00000…	AXDND1	axonemal dynein light chain domain containing 1	chr1	+	Multiple_Complex	179365720	179554735
TC0100010784.hg.1	4.3	4.55	0.33	0.28	F	F	-1.19	0.6709	0.8401	F	NM_001199085; NM_001199089; NM_001199091; NM_001199092; NM_173533; ENST00000294848; ENST00000367614; ENST00000417329; ENST00000444136; BC130532; BC144058; OTTHUMT00000085294; OTTHUMT00000085295; OTTHUMT00000085296	TDRD5	tudor domain containing 5	chr1	+	Coding	179591613	179691273
TC0100010785.hg.1	4.65	4.09	0.61	0.51	T	T	1.47	0.4224	0.6758	T	ENST00000423879.1; ENST00000451471.1; FAM163A.vbAug10; OTTHUMT00000085298; OTTHUMT00000085299; uc057nqe.1; uc057nqf.1	RP11-12M5.1; FAM163A	Transcript Identified by AceView, Entrez Gene ID(s) 148753; novel transcript	chr1	+	NonCoding	179730210	179742709
TC0100010786.hg.1	6.35	6.16	0.09	0.21	T	T	1.14	0.6756	0.8427	T	NM_173509; ENST00000341785; BC009382; OTTHUMT00000085300; uc001gnj.3	FAM163A	family with sequence similarity 163, member A	chr1	+	Multiple_Complex	179743163	179816198
TC0100010791.hg.1	11.91	11.04	0.53	0.33	T	T	1.83	0.0164	0.1104	T	NM_001267578; NM_015602; ENST00000271583; ENST00000435319; ENST00000447964; ENST00000474875; ENST00000524653; ENST00000527391; ENST00000527867; ENST00000528443; ENST00000529091; ENST00000531630; ENST00000531726; ENST00000606911; BC023247; OTTHUMT00000085291; OTTHUMT00000085292; OTTHUMT00000100312; OTTHUMT00000100313; OTTHUMT00000383496; OTTHUMT00000383498; OTTHUMT00000383499; OTTHUMT00000393092; …	TOR1AIP1	torsin A interacting protein 1	chr1	+	Multiple_Complex	179882042	179925000
TC0100010793.hg.1	9.86	10.04	0.2	0.29	T	T	-1.13	0.5154	0.7439	T	NM_014810; ENST00000357434; ENST00000367607; ENST00000417046; ENST00000418229; ENST00000429851; ENST00000437245; ENST00000484356; ENST00000490047; ENST00000490141; ENST00000491495; ENST00000496440; OTTHUMT00000085315; OTTHUMT00000085316; OTTHUMT00000085317; OTTHUMT00000085318; OTTHUMT00000085319; OTTHUMT00000085320; OTTHUMT00000085321; OTTHUMT00000085322; OTTHUMT00000085323; OTTHUMT00000309000; O…	CEP350	centrosomal protein 350kDa	chr1	+	Multiple_Complex	179954738	180124751
TC0100010798.hg.1	10.19	10.67	0.53	0.3	T	T	-1.39	0.1059	0.3278	T	NM_001004128; NM_002826; ENST00000367600; ENST00000367602; ENST00000392029; ENST00000443059; BC017692; BC100023; OTTHUMT00000085289; OTTHUMT00000085290; OTTHUMT00000100310; OTTHUMT00000100311	QSOX1	quiescin Q6 sulfhydryl oxidase 1	chr1	+	Multiple_Complex	180154833	180204030
TC0100010799.hg.1	7.34	7.31	0.5	0.2	T	T	1.02	0.654	0.8304	T	NM_033343; ENST00000263726; ENST00000558139; ENST00000561113; BC011759; OTTHUMT00000084995; OTTHUMT00000415694; OTTHUMT00000415695	LHX4	LIM homeobox 4	chr1	+	Multiple_Complex	180230286	180278982
TC0100010806.hg.1	9.17	9.91	0.21	0.18	T	T	-1.66	0.0082	0.0721	T	NM_001135669; NM_004736; ENST00000367589; ENST00000367590; ENST00000464817; ENST00000467345; ENST00000498177; BC041142; OTTHUMT00000084996; OTTHUMT00000084997; OTTHUMT00000085004; OTTHUMT00000085005; OTTHUMT00000085006	XPR1	xenotropic and polytropic retrovirus receptor 1	chr1	+	Multiple_Complex	180632004	180890279
TC0100010810.hg.1	6.01	5.98	0.44	0.26	T	T	1.02	0.551	0.7686	T	NM_020950; ENST00000367587; ENST00000367588; ENST00000461346; ENST00000483705; ENST00000496210; OTTHUMT00000085151; OTTHUMT00000085152; OTTHUMT00000085153; OTTHUMT00000085154; OTTHUMT00000085155	KIAA1614	KIAA1614	chr1	+	Multiple_Complex	180913154	180951614
TC0100010815.hg.1	7.99	9.21	0.45	0.37	T	T	-2.33	0.0026	0.0348	T	NM_001194999; NM_001195000; NM_001195035; NM_001310213; NM_001531; ENST00000282990; ENST00000367578; ENST00000367579; ENST00000367580; ENST00000434571; ENST00000438435; ENST00000486453; ENST00000614012; ENST00000617803; BC012485; OTTHUMT00000085134; OTTHUMT00000085135; OTTHUMT00000085136; OTTHUMT00000085137; OTTHUMT00000085138; OTTHUMT00000085139; uc001goq.2; uc001gos.2; uc010pns.2	MR1	major histocompatibility complex, class I-related	chr1	+	Multiple_Complex	181033425	181061938
TC0100010824.hg.1	5.73	5.91	0.24	0.11	T	T	-1.13	0.4128	0.6674	T	NM_000721; NM_001205293; NM_001205294; ENST00000357570; ENST00000358338; ENST00000360108; ENST00000367567; ENST00000367570; ENST00000367573; ENST00000524607; ENST00000533229; ENST00000621551; ENST00000621791; OTTHUMT00000090791; OTTHUMT00000090792; OTTHUMT00000090793; OTTHUMT00000394700; OTTHUMT00000394701; OTTHUMT00000394702	CACNA1E	calcium channel, voltage-dependent, R type, alpha 1E subunit	chr1	+	Multiple_Complex	181413102	181808084
TC0100010843.hg.1	6.39	5.54	0.77	0.18	T	T	1.79	0.0251	0.1431	T	NR_034131; ENST00000367563; ENST00000612603; BC140780	LINC00272	long intergenic non-protein coding RNA 272	chr1	+	Multiple_Complex	182407621	182414815
TC0100010846.hg.1	5.13	4.67	0.55	0.41	T	T	1.37	0.1768	0.4337	T	NM_001137669; ENST00000294854; ENST00000367561; ENST00000415960; ENST00000416676; ENST00000422241; ENST00000426890; ENST00000427189; ENST00000436031; ENST00000437548; ENST00000443996; ENST00000444367; ENST00000447374; ENST00000456971; BC142944; OTTHUMT00000085195; OTTHUMT00000085196; OTTHUMT00000091030; OTTHUMT00000091031; OTTHUMT00000091032; OTTHUMT00000091033; OTTHUMT00000098357; OTTHUMT0000031…	RGSL1	regulator of G-protein signaling like 1	chr1	+	Multiple_Complex	182450121	182560599
TC0100010855.hg.1	6.6	6.22	0.31	0.55	T	T	1.3	0.5493	0.7676	T	NM_001200050; NM_001200051; NM_001200052; NM_001200056; NM_030769; ENST00000258317; ENST00000367552; ENST00000367553; ENST00000367554; ENST00000367555; ENST00000460179; ENST00000460690; ENST00000463899; ENST00000471010; ENST00000479721; ENST00000488424; ENST00000614468; BC058003; BC125051; OTTHUMT00000085463; OTTHUMT00000085464; OTTHUMT00000085465; OTTHUMT00000085466; OTTHUMT00000085467; OTTHUMT0…	NPL	N-acetylneuraminate pyruvate lyase (dihydrodipicolinate synthase)	chr1	+	Multiple_Complex	182789293	182830384
TC0100010858.hg.1	10.71	10.89	0.09	0.21	T	T	-1.13	0.2335	0.5014	T	NM_001357; NR_033302; ENST00000367549; ENST00000473076; ENST00000474446; ENST00000477802; ENST00000479271; ENST00000483416; ENST00000485081; ENST00000490519; BC137136; OTTHUMT00000085522; OTTHUMT00000086246; OTTHUMT00000086247; OTTHUMT00000086248; OTTHUMT00000098462; OTTHUMT00000098463; OTTHUMT00000098464; OTTHUMT00000098465	DHX9	DEAH (Asp-Glu-Ala-His) box helicase 9	chr1	+	Multiple_Complex	182839304	182887982
TC0100010863.hg.1	4.61	4.32	0.22	0.16	T	T	1.22	0.3407	0.6083	T	NM_002293; ENST00000258341; ENST00000466964; ENST00000478064; ENST00000479499; ENST00000484114; ENST00000495918; OTTHUMT00000085954; OTTHUMT00000085955; OTTHUMT00000086243; OTTHUMT00000086244; OTTHUMT00000086245; OTTHUMT00000098585; uc001gpy.4	LAMC1	laminin, gamma 1 (formerly LAMB2)	chr1	+	Multiple_Complex	183023460	183145592
TC0100010867.hg.1	6.46	6.15	0.18	0.27	T	T	1.23	0.1054	0.3271	T	NM_005562; NM_018891; ENST00000264144; ENST00000461729; ENST00000476255; ENST00000493293; BC112286; BC113378; OTTHUMT00000086258; OTTHUMT00000086259; OTTHUMT00000086260; OTTHUMT00000086261	LAMC2	laminin, gamma 2	chr1	+	Multiple_Complex	183186039	183245127
TC0100010872.hg.1	8.78	9.09	0.23	0.12	T	T	-1.25	0.1595	0.4112	T	NM_001174061; NM_173156; NM_201568; NM_201569; ENST00000347615; ENST00000367537; ENST00000367538; ENST00000419169; ENST00000440812; ENST00000444547; ENST00000493045; ENST00000493609; ENST00000495321; ENST00000502375; ENST00000507406; ENST00000507469; ENST00000507691; ENST00000508461; ENST00000515829; BC036381; OTTHUMT00000085204; OTTHUMT00000085432; OTTHUMT00000085433; OTTHUMT00000085434; OTTHUMT…	SMG7	SMG7 nonsense mediated mRNA decay factor	chr1	+	Multiple_Complex	183472216	183598246
TC0100010874.hg.1	7.72	6.9	0.16	0.12	T	T	1.77	0.0029	0.0371	T	NM_001297669; NM_001297670; NM_001297671; NM_001297672; NM_015149; ENST00000304685; ENST00000360851; BC136591; OTTHUMT00000085481; OTTHUMT00000085742	RGL1	ral guanine nucleotide dissociation stimulator-like 1	chr1	+	Multiple_Complex	183636047	183928551
TC0100010877.hg.1	8.69	9.05	0.01	0.28	T	T	-1.28	0.178	0.4357	T	NM_001127394; NM_001300764; NM_001300766; NM_052965; NR_023349; NR_125335; ENST00000361641; ENST00000367518; ENST00000423085; ENST00000457455; ENST00000462677; ENST00000485209; ENST00000533373; BC022030; OTTHUMT00000086132; OTTHUMT00000086133; OTTHUMT00000086134; OTTHUMT00000098688; OTTHUMT00000098689; OTTHUMT00000382435; OTTHUMT00000382436	TSEN15	TSEN15 tRNA splicing endonuclease subunit	chr1	+	Multiple_Complex	184051651	184074212
TC0100010887.hg.1	4.88	4.43	0.61	0.23	T	T	1.36	0.2674	0.5359	T	NM_030806; ENST00000235307; ENST00000367514; ENST00000477517; ENST00000489143; BC028567; OTTHUMT00000085784; OTTHUMT00000086146; OTTHUMT00000086147; OTTHUMT00000086148	C1orf21	chromosome 1 open reading frame 21	chr1	+	Multiple_Complex	184387016	184629021
TC0100010903.hg.1	8.56	8.24	0.15	0.25	T	T	1.25	0.0934	0.3069	T	NM_007212; ENST00000367509; ENST00000367510; ENST00000453650; ENST00000498201; BC012583; OTTHUMT00000085793; OTTHUMT00000085794; OTTHUMT00000085795; OTTHUMT00000085796	RNF2	ring finger protein 2	chr1	+	Multiple_Complex	185045364	185102608
TC0100010905.hg.1	5.21	5.53	1.01	0.24	T	T	-1.26	0.2625	0.5309	T	NM_001105518; NM_017673; ENST00000367500; ENST00000367501; ENST00000450350; BC030781; OTTHUMT00000085790; OTTHUMT00000085791; OTTHUMT00000085792	SWT1	SWT1 RNA endoribonuclease homolog	chr1	+	Multiple_Complex	185157060	185291781
TC0100010921.hg.1	4.05	4	1.02	0.48	T	F	1.03	0.6657	0.8371	F	NM_031935; ENST00000271588; ENST00000414277; ENST00000475585; ENST00000485744; ENST00000493413; OTTHUMT00000131847; OTTHUMT00000131848; OTTHUMT00000131849; OTTHUMT00000131850; OTTHUMT00000131851	HMCN1	hemicentin 1	chr1	+	Multiple_Complex	185734551	186190953
TC0100010923.hg.1	6.96	8.01	0.04	1.48	T	T	-2.08	0.0859	0.2938	T	NM_001127708; NM_001127709; NM_001127710; NM_001303232; NM_005807; ENST00000367482; ENST00000367483; ENST00000367485; ENST00000445192; ENST00000533951; OTTHUMT00000086346; OTTHUMT00000382431; OTTHUMT00000382432; OTTHUMT00000382433; OTTHUMT00000382434	PRG4	proteoglycan 4	chr1	+	Multiple_Complex	186296273	186314562
TC0100010924.hg.1	10.33	10.05	0.11	0.23	T	T	1.22	0.1066	0.3287	T	NM_001164245; NM_001164246; NM_017847; ENST00000287859; ENST00000367470; ENST00000419367; ENST00000432021; ENST00000461662; ENST00000478571; BC003397; OTTHUMT00000086352; OTTHUMT00000100315; OTTHUMT00000100316; OTTHUMT00000438031; OTTHUMT00000438032	C1orf27	chromosome 1 open reading frame 27	chr1	+	Multiple_Complex	186375758	186421378
TC0100010925.hg.1	8.57	8.31	0.21	0.3	T	T	1.2	0.137	0.3772	T	NM_022375; ENST00000574641; BC069096; BC093987; BC093989; OTTHUMT00000438012; uc001gry.3	OCLM	oculomedin	chr1	+	Coding	186400572	186401455
TC0100010926.hg.1	7.92	7.53	0.42	0.38	T	T	1.31	0.4965	0.7315	T	OCLM.bAug10-unspliced	OCLM	Transcript Identified by AceView, Entrez Gene ID(s) 10896	chr1	+	Unassigned	186403221	186404042
TC0100010939.hg.1	6.42	6.31	0.19	0.18	T	T	1.08	0.636	0.8203	T	NM_001311193; NM_024420; ENST00000367466; ENST00000466600; BC114340; OTTHUMT00000086236; OTTHUMT00000086237	PLA2G4A	phospholipase A2, group IVA (cytosolic, calcium-dependent)	chr1	+	Multiple_Complex	186828900	186988981
TC0100011001.hg.1	5.92	5.32	0.08	0.19	T	T	1.51	0.0171	0.1132	T	NM_130782; ENST00000367460; ENST00000481707; ENST00000491030; ENST00000492967; BC020632; OTTHUMT00000086382; OTTHUMT00000086383; OTTHUMT00000086384; OTTHUMT00000086385	RGS18	regulator of G-protein signaling 18	chr1	+	Multiple_Complex	192158457	192185815
TC0100011004.hg.1	4.28	4.49	0.04	0.25	T	T	-1.15	0.1777	0.435	T	NM_001039152; ENST00000417209; OTTHUMT00000086387	RGS21	regulator of G-protein signaling 21	chr1	+	Coding	192316992	192367285
TC0100011012.hg.1	10.69	10.08	0.49	0.66	T	T	1.52	0.4799	0.7197	T	NM_002922; ENST00000367459; ENST00000462589; ENST00000469578; ENST00000474373; ENST00000498352; ENST00000583155; BC015510; OTTHUMT00000086391; OTTHUMT00000086392; OTTHUMT00000086393; OTTHUMT00000313737; OTTHUMT00000313738; OTTHUMT00000445842	RGS1	regulator of G-protein signaling 1	chr1	+	Multiple_Complex	192575727	192580031
TC0100011014.hg.1	5.54	5.48	0.21	0.29	T	T	1.04	0.5133	0.7428	T	NM_002927; NM_144766; ENST00000391995; ENST00000462955; ENST00000482095; ENST00000543215; BC016667; BC056866; OTTHUMT00000086400; OTTHUMT00000086401; OTTHUMT00000086402	RGS13	regulator of G-protein signaling 13	chr1	+	Multiple_Complex	192636138	192660310
TC0100011022.hg.1	11.41	11.91	0.88	0.77	T	T	-1.41	0.2137	0.4794	T	NM_002923; ENST00000235382; ENST00000464302; ENST00000483295; ENST00000487236; BC007049; OTTHUMT00000086396; OTTHUMT00000086397; OTTHUMT00000086398; OTTHUMT00000086399	RGS2	regulator of G-protein signaling 2	chr1	+	Multiple_Complex	192809039	192812283
TC0100011026.hg.1	8.44	9.76	0.12	0.15	T	T	-2.49	0.0001	0.0046	T	NM_001042369; NM_001042370; NM_001173524; NM_001173525; NM_004600; NR_033393; ENST00000367441; ENST00000367443; ENST00000367444; ENST00000367445; ENST00000367446; ENST00000400968; ENST00000415442; ENST00000432079; ENST00000460715; ENST00000469214; ENST00000506303; ENST00000512587; BC036658; OTTHUMT00000086688; OTTHUMT00000086689; OTTHUMT00000086690; OTTHUMT00000086691; OTTHUMT00000086692; OTTHUMT…	TROVE2	TROVE domain family, member 2	chr1	+	Multiple_Complex	193059422	193091777
TC0100011027.hg.1	9.66	9.76	0.12	0.27	T	T	-1.07	0.5924	0.7948	T	NM_024529; ENST00000367435; ENST00000477868; ENST00000482484; BC065037; OTTHUMT00000086696; OTTHUMT00000086697; OTTHUMT00000086698	CDC73	cell division cycle 73	chr1	+	Multiple_Complex	193121958	193254812
TC0100011064.hg.1	4.33	4.28	0.01	0.38	T	T	1.04	0.8751	0.9487	T	NM_000186; NM_001014975; ENST00000359637; ENST00000367429; ENST00000466229; ENST00000470918; ENST00000496761; ENST00000630130; BC142699; OTTHUMT00000086412; OTTHUMT00000087502; OTTHUMT00000087503; OTTHUMT00000088705; OTTHUMT00000317692; OTTHUMT00000484313; uc001gtj.4	CFH	complement factor H	chr1	+	Multiple_Complex	196651878	196747504
TC0100011066.hg.1	4.13	4.44	0.23	0.19	F	T	-1.24	0.1412	0.3835	F	NM_001166624; NM_021023; ENST00000367425; ENST00000367427; ENST00000391985; ENST00000461558; ENST00000471440; ENST00000617219; BC058009; OTTHUMT00000087505; OTTHUMT00000087743; OTTHUMT00000088238; OTTHUMT00000386056; OTTHUMT00000386145	CFHR3	complement factor H-related 3	chr1	+	Multiple_Complex	196774795	196795406
TC0100011068.hg.1	5.48	5.58	0.42	0.39	T	T	-1.07	0.7286	0.8703	T	NM_001201550; NM_001201551; NM_006684; ENST00000251424; ENST00000367416; ENST00000367418; ENST00000608469; BC074957; OTTHUMT00000089116; OTTHUMT00000089117; OTTHUMT00000472470; OTTHUMT00000472471; uc009wyy.3	CFHR4	complement factor H-related 4	chr1	+	Coding	196850241	196918972
TC0100011070.hg.1	4.81	4.36	0.17	0.17	T	T	1.37	0.043	0.1999	T	NM_030787; ENST00000256785; BC111773; OTTHUMT00000088814	CFHR5	complement factor H-related 5	chr1	+	Coding	196977537	197009674
TC0100011073.hg.1	6.08	5.86	0.61	0.18	T	T	1.17	0.411	0.6662	T	NM_001193640; NM_001257965; NM_001257966; NM_201253; NR_047563; NR_047564; ENST00000367397; ENST00000367399; ENST00000367400; ENST00000448952; ENST00000475659; ENST00000476483; ENST00000480086; ENST00000484075; ENST00000535699; ENST00000538660; BC136271; OTTHUMT00000086562; OTTHUMT00000086563; OTTHUMT00000086564; OTTHUMT00000086565; OTTHUMT00000280653; OTTHUMT00000280654; OTTHUMT00000280655; OTTH…	CRB1	crumbs family member 1, photoreceptor morphogenesis associated	chr1	+	Multiple_Complex	197201462	197478455
TC0100011091.hg.1	6.04	6.29	0.02	0.33	T	T	-1.19	0.1329	0.3699	T	NM_001024594; ENST00000367393; ENST00000436652; ENST00000542800; BC130608; BC130634; OTTHUMT00000086555; OTTHUMT00000086556; OTTHUMT00000086557	C1orf53	chromosome 1 open reading frame 53	chr1	+	Multiple_Complex	197902552	197907367
TC0100011092.hg.1	4.49	4.36	0.07	0.14	F	F	1.1	0.5613	0.7761	F	NM_001014434; NM_020204; ENST00000367387; ENST00000367388; ENST00000367390; ENST00000367391; ENST00000475727; ENST00000561173; ENST00000606127; ENST00000615520; BC131622; OTTHUMT00000086544; OTTHUMT00000086546; OTTHUMT00000086547; OTTHUMT00000086548; OTTHUMT00000098705; OTTHUMT00000415749; OTTHUMT00000470322; OTTHUMT00000476272	LHX9	LIM homeobox 9	chr1	+	Multiple_Complex	197911902	197935478
TC0100011096.hg.1	8.76	8.35	0.25	0.26	T	T	1.32	0.1352	0.3742	T	NM_133494; ENST00000367383; ENST00000367385; ENST00000391974; ENST00000417895; ENST00000442588; ENST00000493790; ENST00000538004; ENST00000544035; OTTHUMT00000086550; OTTHUMT00000086551; OTTHUMT00000086552; OTTHUMT00000086553; OTTHUMT00000086554; OTTHUMT00000399550; OTTHUMT00000399555; OTTHUMT00000399556	NEK7	NIMA-related kinase 7	chr1	+	Multiple_Complex	198156963	198605176
TC0100011105.hg.1	16.42	16.6	0.07	0.21	T	T	-1.13	0.4083	0.6636	T	NM_001267798; NM_002838; NM_080921; NR_052021; ENST00000348564; ENST00000367364; ENST00000367367; ENST00000367379; ENST00000391970; ENST00000413409; ENST00000418674; ENST00000427110; ENST00000442510; ENST00000462363; ENST00000484135; ENST00000491302; ENST00000529828; ENST00000530727; OTTHUMT00000086814; OTTHUMT00000086815; OTTHUMT00000086816; OTTHUMT00000086817; OTTHUMT00000086818; OTTHUMT0000008…	PTPRC	protein tyrosine phosphatase, receptor type, C	chr1	+	Multiple_Complex	198638671	198757476
TC0100011129.hg.1	4.8	4.58	0.13	0.35	T	T	1.16	0.3844	0.6454	T	NM_001276464; NM_003822; NM_205860; ENST00000236914; ENST00000367357; ENST00000367362; ENST00000447034; ENST00000474307; ENST00000544748; BC118571; BC118652; OTTHUMT00000086497; OTTHUMT00000086498; OTTHUMT00000086499; OTTHUMT00000086500; OTTHUMT00000086501	NR5A2	nuclear receptor subfamily 5, group A, member 2	chr1	+	Multiple_Complex	200027602	200177424
TC0100011148.hg.1	7.91	6.13	0.29	0.25	T	T	3.44	5.48e-05	0.0026	T	NM_001297707; NM_001297708; NM_203459; ENST00000236925; ENST00000358823; ENST00000413307; ENST00000447701; ENST00000475326; ENST00000532732; BC125229; BC125230; OTTHUMT00000086956; OTTHUMT00000087034; OTTHUMT00000087035; OTTHUMT00000098716; OTTHUMT00000098717; OTTHUMT00000382681	CAMSAP2	calmodulin regulated spectrin-associated protein family, member 2	chr1	+	Multiple_Complex	200739558	200860707
TC0100011152.hg.1	6.83	7.69	0.19	0.5	T	T	-1.82	0.0197	0.1239	T	NM_005298; ENST00000304244; BC126386; BC126388; OTTHUMT00000087056	GPR25	G protein-coupled receptor 25	chr1	+	Coding	200872955	200874178
TC0100011153.hg.1	5.66	5.88	0.58	0.17	T	T	-1.16	0.35	0.6164	T	NM_001142569; NM_018265; ENST00000367342; ENST00000413687; ENST00000451872; ENST00000465162; ENST00000526172; ENST00000531649; ENST00000532631; BC106877; OTTHUMT00000087057; OTTHUMT00000087058; OTTHUMT00000087059; OTTHUMT00000382299; OTTHUMT00000382300; OTTHUMT00000382301; OTTHUMT00000382302	C1orf106	chromosome 1 open reading frame 106	chr1	+	Multiple_Complex	200891048	200915736
TC0100011162.hg.1	5.53	4.71	0.53	0.39	T	T	1.76	0.0805	0.2838	T	NM_001164586; ENST00000295591; ENST00000335211; ENST00000412892; ENST00000437879; ENST00000444705; ENST00000473483; BC131529; OTTHUMT00000086891; OTTHUMT00000086892; OTTHUMT00000086893; OTTHUMT00000145266; uc001gwc.3	IGFN1	immunoglobulin-like and fibronectin type III domain containing 1	chr1	+	Multiple_Complex	201190825	201228952
TC0100011163.hg.1	5.61	5.56	0.42	0.44	T	T	1.03	0.6799	0.8452	T	NM_000299; NM_001005337; ENST00000263946; ENST00000352845; ENST00000367324; ENST00000475988; ENST00000477817; ENST00000622031; BC114571; OTTHUMT00000086894; OTTHUMT00000086895; OTTHUMT00000086896; OTTHUMT00000086897; uc001gwd.3; uc001gwe.3	PKP1	plakophilin 1	chr1	+	Multiple_Complex	201283452	201332993
TC0100011192.hg.1	13.81	13.62	0.26	0.11	T	T	1.14	0.5277	0.7527	T	NM_018085; ENST00000361565; ENST00000456707; ENST00000464348; ENST00000479374; OTTHUMT00000087088; OTTHUMT00000087089; OTTHUMT00000087090; OTTHUMT00000087091	IPO9	importin 9	chr1	+	Multiple_Complex	201829141	201884294
TC0100011197.hg.1	3.91	4.44	0.32	0.2	F	T	-1.44	0.0956	0.311	F	NM_198149; NR_030775; ENST00000362011; ENST00000464117; ENST00000481699; BC104444; BC104445; BC111855; OTTHUMT00000087096; OTTHUMT00000087097; OTTHUMT00000087098	SHISA4	shisa family member 4	chr1	+	Multiple_Complex	201888669	201892587
TC0100011200.hg.1	9.83	10	0.64	0.2	T	T	-1.12	0.4266	0.6779	T	NM_006335; ENST00000367287; ENST00000478378; ENST00000482943; ENST00000484647; BC000294; BC004439; BC007106; BC009784; BC015098; BC020833; OTTHUMT00000087092; OTTHUMT00000087093; OTTHUMT00000087094; OTTHUMT00000087095; uc001gxc.3	TIMM17A	translocase of inner mitochondrial membrane 17 homolog A (yeast)	chr1	+	Multiple_Complex	201955491	201970661
TC0100011203.hg.1	7.68	8.27	0.69	0.31	T	T	-1.51	0.0605	0.2437	T	NM_020216; ENST00000295640; ENST00000367286; ENST00000447312; ENST00000449524; ENST00000464707; ENST00000471105; ENST00000478617; ENST00000479531; ENST00000479726; ENST00000481780; ENST00000487116; ENST00000492587; ENST00000492849; ENST00000620670; BC001064; BC012166; OTTHUMT00000087345; OTTHUMT00000087346; OTTHUMT00000087347; OTTHUMT00000087348; OTTHUMT00000087349; OTTHUMT00000087350; OTTHUMT000…	RNPEP	arginyl aminopeptidase (aminopeptidase B)	chr1	+	Multiple_Complex	201982372	202006147
TC0100011205.hg.1	6.02	5.71	0.02	0.08	T	T	1.24	0.141	0.3834	T	NM_001114309; NM_004433; ENST00000359651; ENST00000367283; ENST00000367284; ENST00000446188; ENST00000470384; ENST00000475698; ENST00000479874; ENST00000490203; ENST00000495848; ENST00000498017; BC003569; OTTHUMT00000087358; OTTHUMT00000087359; OTTHUMT00000087360; OTTHUMT00000087361; OTTHUMT00000087362; OTTHUMT00000087363; OTTHUMT00000087364; OTTHUMT00000087365; OTTHUMT00000087366; OTTHUMT0000008…	ELF3	E74-like factor 3 (ets domain transcription factor, epithelial-specific )	chr1	+	Multiple_Complex	202007945	202017188
TC0100011211.hg.1	5.5	5.44	0.31	0.14	T	T	1.04	0.9952	0.9986	T	NM_004767; ENST00000367282; BC050334; OTTHUMT00000087496	GPR37L1	G protein-coupled receptor 37 like 1	chr1	+	Multiple_Complex	202122858	202133592
TC0100011215.hg.1	4.44	4.24	0.03	0.25	T	F	1.14	0.2005	0.4634	F	NM_001017403; NM_001017404; NM_021636; ENST00000255432; ENST00000308543; ENST00000367278; ENST00000423542; ENST00000439764; ENST00000487787; ENST00000503519; ENST00000506931; BC047905; OTTHUMT00000099143; OTTHUMT00000099144; OTTHUMT00000099145; OTTHUMT00000099148; OTTHUMT00000099149; OTTHUMT00000359436; OTTHUMT00000359437; OTTHUMT00000359438	LGR6	leucine-rich repeat containing G protein-coupled receptor 6	chr1	+	Multiple_Complex	202193901	202319781
TC0100011219.hg.1	8.21	7.82	0.74	0.3	T	T	1.32	0.1566	0.4068	T	NM_001167857; NM_001167858; NM_001197131; NM_002481; NM_032103; NM_032104; ENST00000290419; ENST00000356764; ENST00000367269; ENST00000391959; ENST00000434615; ENST00000462074; ENST00000464965; ENST00000465284; ENST00000466273; ENST00000466968; ENST00000476364; ENST00000480184; ENST00000488330; ENST00000491336; ENST00000498070; ENST00000608999; ENST00000618451; BC110907; BC144699; OTTHUMT00000099…	PPP1R12B	protein phosphatase 1, regulatory subunit 12B	chr1	+	Multiple_Complex	202348699	202604763
TC0100011236.hg.1	5.39	5.4	0.02	0.43	T	T	-1	0.8687	0.9451	T	NR_038135; ENST00000330493; ENST00000549576; BC032956	MGAT4EP	MGAT4 family, member E, pseudogene	chr1	+	Multiple_Complex	202820257	202827225
TC0100011242.hg.1	10.39	10.58	0.03	0.1	T	T	-1.14	0.2336	0.5015	T	NM_138391; BC013073; BC038952; BC067775; BC150647; OTTHUMT00000100129; OTTHUMT00000100130; OTTHUMT00000100131; OTTHUMT00000100132; OTTHUMT00000101323	TMEM183A	transmembrane protein 183A	chr1	+	Multiple_Complex	203007386	203024848
TC0100011243.hg.1	6.66	6.55	0.4	0.21	T	T	1.08	0.6737	0.8415	T	NM_001304331; NM_001304332; ENST00000272198; ENST00000295706; ENST00000367240; ENST00000447715; ENST00000486360; ENST00000594572; ENST00000594656; ENST00000597023; ENST00000599514; ENST00000599966; ENST00000600426; ENST00000600447; ENST00000601609; BC132923; BC132925; BC144262; OTTHUMT00000100269; OTTHUMT00000100270; OTTHUMT00000100271; OTTHUMT00000331160; OTTHUMT00000462949; OTTHUMT00000462950; …	PPFIA4	protein tyrosine phosphatase, receptor type, f polypeptide (PTPRF), interacting protein (liprin), alpha 4	chr1	+	Multiple_Complex	203026498	203078740
TC0100011245.hg.1	4.47	4.87	0.26	0.31	T	T	-1.31	0.2114	0.477	T	NM_000674; NM_001048230; ENST00000309502; ENST00000337894; ENST00000367235; ENST00000367236; ENST00000464019; ENST00000467253; ENST00000472535; ENST00000618295; BC026340; OTTHUMT00000100273; OTTHUMT00000100274; OTTHUMT00000101318; OTTHUMT00000101319; OTTHUMT00000101320; OTTHUMT00000101321; uc001gze.1	ADORA1	adenosine A1 receptor	chr1	+	Multiple_Complex	203090654	203167405
TC0100011253.hg.1	11.64	9.77	2.25	0.62	T	T	3.66	0.0225	0.1343	T	NM_006763; ENST00000290551; ENST00000475157; BC105948; BC105949; OTTHUMT00000087168; OTTHUMT00000087169	BTG2	BTG family, member 2	chr1	+	Multiple_Complex	203305491	203309602
TC0100011262.hg.1	5.09	5.36	0.06	0.23	T	T	-1.2	0.4653	0.7079	T	NM_002725; NM_201348; ENST00000343110; BC032498; OTTHUMT00000087474	PRELP	proline/arginine-rich end leucine-rich repeat protein	chr1	+	Coding	203475755	203491352
TC0100011263.hg.1	4.34	4.38	0.11	0.13	T	F	-1.02	0.7439	0.8796	F	NM_014359; ENST00000367222; ENST00000448911; BC074942; BC074943; OTTHUMT00000087964; OTTHUMT00000098772	OPTC	opticin	chr1	+	Coding	203494143	203508949
TC0100011267.hg.1	13.72	13.57	0.13	0.37	T	T	1.11	0.8849	0.953	T	NM_001001396; NM_001684; ENST00000341360; ENST00000356729; ENST00000357681; ENST00000367218; ENST00000458092; ENST00000466407; ENST00000484746; BC140774; BC150293; OTTHUMT00000087462; OTTHUMT00000087463; OTTHUMT00000087464; OTTHUMT00000087465; OTTHUMT00000098774; OTTHUMT00000098775	ATP2B4	ATPase, Ca++ transporting, plasma membrane 4	chr1	+	Multiple_Complex	203626561	203744081
TC0100011269.hg.1	7.96	6.52	0.33	0.48	T	T	2.72	0.0047	0.051	T	NR_046213; BC000988	LINC00260	long intergenic non-protein coding RNA 260	chr1	+	Multiple_Complex	203730577	203731853
TC0100011270.hg.1	11.08	12.66	0.15	0.22	T	T	-2.99	8.48e-05	0.0036	T	NM_001136190; NM_001282878; NM_017773; ENST00000367215; ENST00000367217; ENST00000442561; BC069650; BC089408; OTTHUMT00000087467; OTTHUMT00000087468; OTTHUMT00000087469	LAX1	lymphocyte transmembrane adaptor 1	chr1	+	Multiple_Complex	203765156	203776352
TC0100011272.hg.1	13.98	14.1	0.33	0.11	T	T	-1.09	0.5983	0.7982	T	NM_001174108; NM_014827; ENST00000550078; BC014268; OTTHUMT00000087470; OTTHUMT00000087471; OTTHUMT00000087690; OTTHUMT00000087691; OTTHUMT00000087692; OTTHUMT00000087693; OTTHUMT00000087694; OTTHUMT00000087695; OTTHUMT00000087696; OTTHUMT00000087697; OTTHUMT00000087698; OTTHUMT00000098777; OTTHUMT00000409061	ZBED6; ZC3H11A	zinc finger, BED-type containing 6; zinc finger CCCH-type containing 11A	chr1	+	Multiple_Complex	203795623	203854128
TC0100011276.hg.1	15.35	15.45	0.04	0.13	T	T	-1.07	0.8441	0.9337	T	NM_001304464; NM_003094; NR_130746; ENST00000367208; ENST00000414487; ENST00000469451; ENST00000470492; ENST00000475035; ENST00000483099; BC002639; BC090951; OTTHUMT00000087703; OTTHUMT00000087704; OTTHUMT00000087705; OTTHUMT00000087706; OTTHUMT00000098785; OTTHUMT00000098786	SNRPE	small nuclear ribonucleoprotein polypeptide E	chr1	+	Multiple_Complex	203861585	203871152
TC0100011282.hg.1	10.34	10.52	0.01	0.05	T	T	-1.13	0.3584	0.6229	T	NM_005686; ENST00000272193; ENST00000367203; ENST00000367204; ENST00000480326; ENST00000525258; ENST00000525442; ENST00000528591; ENST00000530882; ENST00000534185; ENST00000618875; BC106038; OTTHUMT00000087880; OTTHUMT00000087881; OTTHUMT00000098773; OTTHUMT00000382121; OTTHUMT00000382122; OTTHUMT00000382123; OTTHUMT00000382124; OTTHUMT00000382125; OTTHUMT00000382126	SOX13	SRY box 13	chr1	+	Multiple_Complex	204073099	204127743
TC0100011316.hg.1	4.37	3.89	0.09	0.28	T	F	1.39	0.1732	0.4293	F	NM_001005388; NM_001005389; NM_001160331; NM_001160332; NM_001160333; NM_015090; ENST00000339876; ENST00000360049; ENST00000367173; ENST00000401399; ENST00000403080; ENST00000404076; ENST00000404907; ENST00000404977; ENST00000413225; ENST00000425360; ENST00000430393; ENST00000447819; ENST00000468328; ENST00000471392; ENST00000492085; ENST00000493914; ENST00000495396; ENST00000503221; ENST00000504…	NFASC	neurofascin	chr1	+	Multiple_Complex	204828651	205022822
TC0100011320.hg.1	6.99	6.62	0.08	0.3	T	T	1.29	0.1157	0.3442	T	NM_005076; ENST00000331830; ENST00000481872; ENST00000525433; ENST00000527340; ENST00000530117; ENST00000530594; ENST00000532366; BC129986; OTTHUMT00000090080; OTTHUMT00000090081; OTTHUMT00000386318; OTTHUMT00000386319; OTTHUMT00000386320; OTTHUMT00000386321; OTTHUMT00000386322	CNTN2	contactin 2 (axonal)	chr1	+	Multiple_Complex	205043197	205078499
TC0100011325.hg.1	5.52	6.27	0.3	0.52	T	T	-1.68	0.0668	0.2568	T	NM_001242925; NM_001297611; NM_001297613; NM_014858; ENST00000329800; ENST00000330675; ENST00000358024; ENST00000367159; ENST00000468846; ENST00000481950; ENST00000495538; ENST00000545499; BC131629; OTTHUMT00000090383; OTTHUMT00000090384; OTTHUMT00000090385; OTTHUMT00000090386; OTTHUMT00000090387; OTTHUMT00000090388; OTTHUMT00000090389; uc001hcb.2	TMCC2	transmembrane and coiled-coil domain family 2	chr1	+	Multiple_Complex	205227910	205273343
TC0100011333.hg.1	5.64	5.5	0.55	0.3	T	T	1.1	0.6102	0.805	T	NM_002596; NM_212502; NM_212503; ENST00000360066; ENST00000419301; ENST00000429964; ENST00000443813; ENST00000459862; ENST00000462976; ENST00000468954; ENST00000476153; ENST00000478560; ENST00000484080; ENST00000489617; ENST00000504162; ENST00000504648; ENST00000505932; ENST00000506215; ENST00000506489; ENST00000506784; ENST00000507067; ENST00000507240; ENST00000512008; ENST00000512922; ENST00000…	CDK18	cyclin-dependent kinase 18	chr1	+	Multiple_Complex	205504556	205532793
TC0100011335.hg.1	5.09	4.73	0.61	0.25	T	T	1.29	0.3017	0.5694	T	NM_181644; ENST00000367147; ENST00000465651; ENST00000471425; ENST00000475956; ENST00000478555; ENST00000489709; ENST00000536357; ENST00000539267; ENST00000614644; ENST00000616173; ENST00000621216; BC036549; OTTHUMT00000090391; OTTHUMT00000090392; OTTHUMT00000090393; OTTHUMT00000090394; OTTHUMT00000090607; OTTHUMT00000090608; OTTHUMT00000473437; OTTHUMT00000473438; OTTHUMT00000473439; OTTHUMT0000…	MFSD4	major facilitator superfamily domain containing 4	chr1	+	Multiple_Complex	205519907	205602918
TC0100011361.hg.1	5.81	5.56	0.23	0.36	T	T	1.2	0.7798	0.8996	T	NM_001007544; ENST00000331555; ENST00000577298; ENST00000582070; ENST00000582596; ENST00000582619; ENST00000584198; ENST00000585172; ENST00000603378; ENST00000603488; ENST00000604112; ENST00000604113; BC071785; OTTHUMT00000468657; OTTHUMT00000468658; OTTHUMT00000468659; OTTHUMT00000468660; OTTHUMT00000468661; OTTHUMT00000468662; OTTHUMT00000468663; OTTHUMT00000468664; OTTHUMT00000468665; OTTHUMT0…	C1orf186	chromosome 1 open reading frame 186	chr1	+	Multiple_Complex	206035237	206102459
TC0100011364.hg.1	8.5	10.17	0.15	0.21	T	T	-3.18	4.07e-05	0.0022	T	NM_001170637; NM_001300952; NM_015326; ENST00000419187; ENST00000572793; ENST00000573034; ENST00000579225; ENST00000603575; ENST00000603708; ENST00000604010; ENST00000604133; ENST00000604247; ENST00000604419; ENST00000604423; ENST00000604925; ENST00000605242; ENST00000605476; ENST00000605610; ENST00000624686; ENST00000624873; BC132872; BC132874; BC144343; OTTHUMT00000468672; OTTHUMT00000468673; O…	SRGAP2	SLIT-ROBO Rho GTPase activating protein 2	chr1	+	Multiple_Complex	206203345	206464443
TC0100011374.hg.1	9.55	11.29	0.26	0.14	T	T	-3.34	3.21e-05	0.0019	T	NM_001193321; NM_001193322; NM_014002; ENST00000578328; ENST00000579827; ENST00000581977; ENST00000584998; ENST00000605726; ENST00000605818; BC105923; BC105924; BC107812; OTTHUMT00000468951; OTTHUMT00000468952; OTTHUMT00000468953; OTTHUMT00000468954; OTTHUMT00000468955; OTTHUMT00000468956	IKBKE	inhibitor of kappa light polypeptide gene enhancer in B-cells, kinase epsilon	chr1	+	Multiple_Complex	206470243	206496890
TC0100011378.hg.1	14.95	15.05	0.14	0.1	T	T	-1.07	0.5032	0.736	T	NM_182663; NM_182664; NM_182665; ENST00000577571; ENST00000579436; ENST00000579942; ENST00000580449; ENST00000581503; ENST00000581888; ENST00000605120; ENST00000605653; BC004270; BC007203; BC042651; OTTHUMT00000468959; OTTHUMT00000468960; OTTHUMT00000468961; OTTHUMT00000468962; OTTHUMT00000468963; OTTHUMT00000468964; OTTHUMT00000468965; OTTHUMT00000468966	RASSF5	Ras association (RalGDS/AF-6) domain family member 5	chr1	+	Multiple_Complex	206507530	206589284
TC0100011382.hg.1	7.9	6.06	1.96	0.46	T	T	3.58	0.0217	0.1318	T	NM_001004023; NM_003582; ENST00000367106; ENST00000367108; ENST00000367109; ENST00000441486; ENST00000489878; BC015501; OTTHUMT00000088458; OTTHUMT00000088459; OTTHUMT00000088460; OTTHUMT00000088461; OTTHUMT00000088462	DYRK3	dual specificity tyrosine-(Y)-phosphorylation regulated kinase 3	chr1	+	Multiple_Complex	206635536	206684419
TC0100011384.hg.1	9.49	10.18	0.14	0.17	T	T	-1.61	0.0069	0.0647	T	NM_004759; NM_032960; ENST00000294981; ENST00000367103; ENST00000479009; ENST00000493447; BC036060; BC052584; OTTHUMT00000088465; OTTHUMT00000088466; OTTHUMT00000088467; OTTHUMT00000088468	MAPKAPK2	mitogen-activated protein kinase-activated protein kinase 2	chr1	+	Multiple_Complex	206684944	206734285
TC0100011388.hg.1	6.05	5.58	0.45	0.32	T	T	1.38	0.1307	0.3666	T	NM_013371; NM_153758; ENST00000270218; ENST00000340758; ENST00000476097; ENST00000620365; OTTHUMT00000088566; OTTHUMT00000088567; OTTHUMT00000357843; uc001heo.3	IL19	interleukin 19	chr1	+	Multiple_Complex	206798870	206842981
TC0100011389.hg.1	7.8	7.5	0.31	0.59	T	T	1.23	0.4374	0.6863	T	NM_018724; ENST00000367096; ENST00000367098; ENST00000391930; BC069311; BC069364; BC069398; BC069425; BC069449; BC069487; BC069523; BC069559; BC074948; BC074949; BC117386; BC117390; OTTHUMT00000088675; OTTHUMT00000088676	IL20	interleukin 20	chr1	+	Coding	206865354	206869223
TC0100011391.hg.1	9.1	8.13	0.06	0.26	T	T	1.95	0.0011	0.02	T	NM_001185156; NM_001185157; NM_001185158; NM_006850; ENST00000294984; ENST00000367093; ENST00000367095; ENST00000391929; ENST00000480741; ENST00000491169; ENST00000611909; BC009681; OTTHUMT00000088680; OTTHUMT00000088681; OTTHUMT00000088682; OTTHUMT00000357807; OTTHUMT00000357808; OTTHUMT00000357809; uc001hex.2	IL24	interleukin 24	chr1	+	Multiple_Complex	206897443	206904139
TC0100011397.hg.1	5.47	4.92	0.36	0.21	T	T	1.47	0.0453	0.2064	T	NM_000716; NM_001017364; NM_001017365; NM_001017366; NM_001017367; ENST00000243611; ENST00000367076; ENST00000367078; ENST00000391923; ENST00000452902; ENST00000469326; ENST00000470767; ENST00000492730; BC005378; OTTHUMT00000087845; OTTHUMT00000087846; OTTHUMT00000087847; OTTHUMT00000088086; OTTHUMT00000088087; OTTHUMT00000088088; OTTHUMT00000317672	C4BPB	complement component 4 binding protein, beta	chr1	+	Multiple_Complex	207006845	207099993
TC0100011400.hg.1	6.89	6.47	0.26	0.31	T	T	1.34	0.1224	0.3544	T	NM_001018053; NM_006212; ENST00000367079; ENST00000367080; ENST00000411990; ENST00000464777; ENST00000468857; ENST00000473310; ENST00000483688; ENST00000545806; ENST00000615360; ENST00000618513; BC069350; BC069385; BC069583; BC069586; BC069600; BC075075; BC075076; BC112103; BC112105; OTTHUMT00000087838; OTTHUMT00000087839; OTTHUMT00000087840; OTTHUMT00000087841; OTTHUMT00000087842; OTTHUMT0000008…	PFKFB2	6-phosphofructo-2-kinase/fructose-2,6-biphosphatase 2	chr1	+	Multiple_Complex	207034366	207081024
TC0100011402.hg.1	4.11	4.01	0.17	0.36	T	T	1.07	0.7984	0.9098	T	NM_000715; ENST00000367070; ENST00000421786; ENST00000424088; BC022312; OTTHUMT00000088089; OTTHUMT00000088105; OTTHUMT00000317671; uc001hfo.3	C4BPA	complement component 4 binding protein, alpha	chr1	+	Multiple_Complex	207104166	207144972
TC0100011406.hg.1	16.39	9.57	0.19	0.73	T	T	112.46	6.65e-08	4.07e-05	T	NM_000574; NM_001114752; NM_001300902; NM_001300903; NM_001300904; NR_125349; ENST00000314754; ENST00000343420; ENST00000367063; ENST00000367064; ENST00000367067; ENST00000391921; ENST00000465534; ENST00000476590; ENST00000488171; BC001288; OTTHUMT00000088208; OTTHUMT00000088209; OTTHUMT00000088210; OTTHUMT00000088211; OTTHUMT00000088212; OTTHUMT00000088213; OTTHUMT00000088273; OTTHUMT00000382038	CD55	CD55 molecule, decay accelerating factor for complement (Cromer blood group)	chr1	+	Multiple_Complex	207321472	207360966
TC0100011413.hg.1	10.37	6.29	0.62	0.5	T	T	16.98	1.29e-06	0.0003	T	NM_001006658; NM_001877; ENST00000367057; ENST00000367058; ENST00000367059; ENST00000475194; ENST00000479186; ENST00000485707; BC090937; BC136394; OTTHUMT00000088274; OTTHUMT00000088325; OTTHUMT00000088326; OTTHUMT00000088327; OTTHUMT00000088328; OTTHUMT00000088330	CR2	complement component (3d/Epstein Barr virus) receptor 2	chr1	+	Multiple_Complex	207454230	207489895
TC0100011414.hg.1	8.55	4.79	0.06	0.34	T	T	13.52	2.13e-07	8.03e-05	T	NM_000573; NM_000651; ENST00000367049; ENST00000367050; ENST00000367051; ENST00000367052; ENST00000367053; ENST00000400960; ENST00000434033; ENST00000436595; ENST00000450439; ENST00000529814; ENST00000530487; ENST00000534202; OTTHUMT00000088335; OTTHUMT00000088499; OTTHUMT00000088500; OTTHUMT00000088501; OTTHUMT00000088502; OTTHUMT00000088503; OTTHUMT00000382523; OTTHUMT00000382524; OTTHUMT000003…	CR1	complement component (3b/4b) receptor 1 (Knops blood group)	chr1	+	Multiple_Complex	207496128	207641765
TC0100011417.hg.1	7.27	3.99	0.06	0.21	T	F	9.74	1.96e-07	7.63e-05	F	NM_175710; ENST00000294997; ENST00000430248; ENST00000508064; ENST00000530905; ENST00000531844; OTTHUMT00000088509; OTTHUMT00000088510; OTTHUMT00000390246; OTTHUMT00000390247; OTTHUMT00000390248	CR1L	complement component (3b/4b) receptor 1-like	chr1	+	Multiple_Complex	207645113	207738416
TC0100011419.hg.1	12.08	12.35	0.14	0.11	T	T	-1.21	0.1961	0.4574	T	NM_002389; NM_153826; NM_172350; NM_172351; NM_172352; NM_172353; NM_172359; NM_172361; ENST00000322875; ENST00000322918; ENST00000354848; ENST00000357714; ENST00000358170; ENST00000360212; ENST00000367041; ENST00000367042; ENST00000367047; ENST00000462968; ENST00000464082; ENST00000469535; ENST00000471987; ENST00000480003; ENST00000488596; ENST00000490278; ENST00000493796; ENST00000496723; BC030…	CD46	CD46 molecule, complement regulatory protein	chr1	+	Multiple_Complex	207752038	207795516
TC0100011421.hg.1	6.73	6.78	0.52	0.4	T	T	-1.03	0.9284	0.9721	T	CD46.qAug10-unspliced	CD46	Transcript Identified by AceView, Entrez Gene ID(s) 4179	chr1	+	Unassigned	207787751	207788928
TC0100011446.hg.1	8.81	8.61	0.17	0.22	T	T	1.15	0.2496	0.5187	T	NM_001104548; NR_029622; ENST00000384891; uc010psk.2	MIR205HG; MIR205	MIR205 host gene; microRNA 205	chr1	+	Multiple_Complex	209428820	209432838
TC0100011451.hg.1	4.41	4	0.41	0.45	F	F	1.33	0.5612	0.7761	F	NM_020439; ENST00000009105; ENST00000361322; ENST00000423146; ENST00000494990; BC032787; OTTHUMT00000088526; OTTHUMT00000088527; OTTHUMT00000088528; OTTHUMT00000088529	CAMK1G	calcium/calmodulin-dependent protein kinase IG	chr1	+	Multiple_Complex	209583700	209613939
TC0100011453.hg.1	6.38	6.05	0.35	0.22	T	T	1.26	0.3119	0.5802	T	NM_015714; ENST00000367029; BC009694; OTTHUMT00000088732	G0S2	G0/G1 switch 2	chr1	+	Multiple_Complex	209675325	209676390
TC0100011454.hg.1	6.46	6.14	0.54	0.16	T	T	1.24	0.2725	0.5407	T	NM_001206741; NM_005525; NM_181755; ENST00000261465; ENST00000367027; ENST00000367028; ENST00000615289; BC012593; OTTHUMT00000088742; OTTHUMT00000088743; OTTHUMT00000473474	HSD11B1	hydroxysteroid (11-beta) dehydrogenase 1	chr1	+	Multiple_Complex	209686178	209734950
TC0100011458.hg.1	11.83	11.72	0.42	0.37	T	T	1.08	0.5671	0.7795	T	NM_001287754; NM_025228; NR_109871; ENST00000367023; ENST00000367024; ENST00000367025; ENST00000367026; ENST00000400959; ENST00000460314; ENST00000467830; ENST00000468672; ENST00000471368; ENST00000474496; ENST00000476050; ENST00000477431; ENST00000478359; ENST00000479796; ENST00000487271; ENST00000488702; BC110302; BC130417; BC144139; OTTHUMT00000088733; OTTHUMT00000088734; OTTHUMT00000088735; O…	TRAF3IP3	TRAF3 interacting protein 3	chr1	+	Multiple_Complex	209756032	209782323
TC0100011461.hg.1	8.99	8.22	0.03	0.12	T	T	1.7	0.0031	0.0386	T	NM_014388; ENST00000457820; ENST00000491415; BC022964; OTTHUMT00000089127; OTTHUMT00000089128	DIEXF	digestive organ expansion factor homolog (zebrafish)	chr1	+	Multiple_Complex	209827967	209857565
TC0100011463.hg.1	5.07	4.78	0.09	0.57	T	T	1.22	0.5738	0.7843	T	NM_001146261; NM_001146262; NM_001146264; NM_001256006; NM_153262; NR_027459; ENST00000367015; ENST00000367019; ENST00000399639; ENST00000472886; ENST00000534859; ENST00000537238; ENST00000629778; BC130323; OTTHUMT00000089124; OTTHUMT00000089125; OTTHUMT00000089126; OTTHUMT00000089739; OTTHUMT00000130061; OTTHUMT00000484319	SYT14	synaptotagmin XIV	chr1	+	Multiple_Complex	209938174	210171315
TC0100011466.hg.1	6.17	6.23	0.23	0.34	T	T	-1.04	0.7858	0.9034	T	NM_019605; ENST00000367012; ENST00000482421; ENST00000483884; ENST00000490620; BC012083; OTTHUMT00000088577; OTTHUMT00000088578; OTTHUMT00000088579; OTTHUMT00000088580	SERTAD4	SERTA domain containing 4	chr1	+	Multiple_Complex	210232799	210246631
TC0100011472.hg.1	7.49	7.95	0.49	0.5	T	T	-1.37	0.2376	0.5061	T	NM_001122834; NM_001170564; NM_001170580; NM_001170587; NM_001170588; NM_018194; ENST00000261458; ENST00000367009; ENST00000367010; ENST00000413764; ENST00000426968; ENST00000537898; ENST00000541565; ENST00000545154; ENST00000545781; BC039071; BC117130; OTTHUMT00000088659; OTTHUMT00000088660; OTTHUMT00000088661; OTTHUMT00000088662; uc001hia.4; uc009xcx.3; uc009xcy.3; uc010psq.2; uc010psr.2	HHAT	hedgehog acyltransferase	chr1	+	Multiple_Complex	210328252	210676296
TC0100011485.hg.1	7.65	7.82	0.27	0.33	T	T	-1.13	0.6025	0.8007	T	NM_001136223; NM_001136224; NM_001136225; NM_018254; ENST00000367005; ENST00000367006; ENST00000419091; ENST00000452621; ENST00000472734; ENST00000485186; ENST00000486666; ENST00000526255; ENST00000528066; ENST00000528408; ENST00000528926; ENST00000529572; ENST00000529763; ENST00000533469; ENST00000534460; ENST00000534478; BC031608; OTTHUMT00000089821; OTTHUMT00000089822; OTTHUMT00000089823; OTTH…	RCOR3	REST corepressor 3	chr1	+	Multiple_Complex	211258377	211316385
TC0100011487.hg.1	8.74	10.11	0.11	0.24	T	T	-2.57	0.0004	0.0102	T	NM_001033910; NM_004619; NM_145759; ENST00000261464; ENST00000336184; ENST00000367004; ENST00000462410; ENST00000473385; ENST00000488428; ENST00000494355; BC029600; OTTHUMT00000089825; OTTHUMT00000089826; OTTHUMT00000089827; OTTHUMT00000089828; OTTHUMT00000089829; OTTHUMT00000089830	TRAF5	TNF receptor-associated factor 5	chr1	+	Multiple_Complex	211326615	211374946
TC0100011512.hg.1	6.62	8.06	0.35	0.72	T	T	-2.71	0.0056	0.057	T	NM_001286229; NM_001286230; NM_016448; ENST00000366991; ENST00000463791; ENST00000475419; ENST00000489149; ENST00000496442; ENST00000542077; BC033297; BC033540; OTTHUMT00000090182; OTTHUMT00000090183; OTTHUMT00000090184; OTTHUMT00000090185; OTTHUMT00000090186	DTL	denticleless E3 ubiquitin protein ligase homolog (Drosophila)	chr1	+	Multiple_Complex	212035553	212107400
TC0100011520.hg.1	11.99	11.18	0.05	0.21	T	T	1.75	0.0093	0.0785	T	NM_001199756; NM_006243; ENST00000261461; ENST00000479259; ENST00000498123; ENST00000498129; ENST00000537030; BC022474; BC110883; OTTHUMT00000089302; OTTHUMT00000089303; OTTHUMT00000089304; OTTHUMT00000089305; OTTHUMT00000470743; uc001hjb.3	PPP2R5A	protein phosphatase 2, regulatory subunit B, alpha	chr1	+	Multiple_Complex	212285537	212361863
TC0100011527.hg.1	8.72	9.36	0.09	0.25	T	T	-1.57	0.0417	0.1966	T	NM_013349; NR_026598; ENST00000366988; ENST00000472389; ENST00000473900; ENST00000479589; BC008823; OTTHUMT00000089291; OTTHUMT00000089292; OTTHUMT00000089293; OTTHUMT00000098528; uc001hjd.3	NENF	neudesin neurotrophic factor	chr1	+	Multiple_Complex	212432887	212446379
TC0100011533.hg.1	6.96	6.16	1.12	0.66	T	T	1.73	0.1716	0.4272	T	NM_001030287; NM_001040619; NM_001206484; NM_001206486; NM_001206488; NM_001674; ENST00000336937; ENST00000341491; ENST00000366981; ENST00000366983; ENST00000366985; ENST00000366987; ENST00000464547; ENST00000465155; ENST00000492118; ENST00000613104; ENST00000613954; BC006322; OTTHUMT00000089296; OTTHUMT00000089297; OTTHUMT00000089298; OTTHUMT00000089299; OTTHUMT00000089312; OTTHUMT00000098523; O…	ATF3	activating transcription factor 3	chr1	+	Multiple_Complex	212565334	212620777
TC0100011534.hg.1	4.22	4.44	0.58	0.17	T	T	-1.16	0.4441	0.6912	T	NM_153606; ENST00000294829; BC035007; OTTHUMT00000098529	FAM71A	family with sequence similarity 71, member A	chr1	+	Coding	212624447	212626778
TC0100011543.hg.1	5.95	7.41	0.13	0.5	T	T	-2.75	0.0006	0.0134	T	NM_001042552; NM_001042553; NM_001146169; NM_001146170; NM_001146171; ENST00000366973; ENST00000366974; ENST00000488246; ENST00000497768; ENST00000525569; ENST00000525574; ENST00000526641; ENST00000526997; ENST00000527693; ENST00000530392; ENST00000530399; ENST00000530441; ENST00000531963; ENST00000532324; ENST00000532433; ENST00000533650; ENST00000606486; BC113638; BC117485; BC143956; OTTHUMT000…	TATDN3	TatD DNase domain containing 3	chr1	+	Multiple_Complex	212791828	212816825
TC0100011549.hg.1	8.34	8.94	0.04	0.28	T	T	-1.51	0.0338	0.1727	T	NM_014053; ENST00000366971; ENST00000419102; ENST00000474693; ENST00000483790; ENST00000579295; BC048312; OTTHUMT00000089678; OTTHUMT00000089679; OTTHUMT00000089680; OTTHUMT00000089681; OTTHUMT00000447670; uc001hjt.3	FLVCR1	feline leukemia virus subgroup C cellular receptor 1	chr1	+	Multiple_Complex	212858255	212899363
TC0100011552.hg.1	5.05	5.56	0.12	0.35	T	T	-1.42	0.0301	0.1606	T	NM_001136474; NM_001136475; NM_001301056; NM_024749; ENST00000271776; ENST00000366964; ENST00000366965; ENST00000366966; ENST00000366967; ENST00000366968; ENST00000366969; ENST00000481097; ENST00000490792; ENST00000493155; ENST00000517399; ENST00000519906; BC028194; BC051856; BC053836; OTTHUMT00000089682; OTTHUMT00000089683; OTTHUMT00000089686; OTTHUMT00000089687; OTTHUMT00000089688; OTTHUMT00000…	VASH2	vasohibin 2	chr1	+	Multiple_Complex	212950520	212992037
TC0100011554.hg.1	6.14	6.41	0.39	0.14	T	T	-1.21	0.2586	0.5268	T	NM_001136138; NM_001287218; NM_001287219; NM_001287220; NM_001287221; NM_012424; ENST00000366959; ENST00000366960; ENST00000468069; ENST00000490299; ENST00000491616; ENST00000543354; ENST00000543470; ENST00000614059; ENST00000615329; BC104769; OTTHUMT00000089690; OTTHUMT00000089691; OTTHUMT00000089692; OTTHUMT00000089700; OTTHUMT00000089701	RPS6KC1	ribosomal protein S6 kinase, 52kDa, polypeptide 1	chr1	+	Multiple_Complex	213051233	213274773
TC0100011566.hg.1	3.66	3.56	0.23	0.14	F	F	1.07	0.7025	0.857	F	NM_001270616; NM_002763; ENST00000261454; ENST00000366958; ENST00000435016; ENST00000471129; ENST00000498508; ENST00000607425; ENST00000607726; BC024201; OTTHUMT00000089727; OTTHUMT00000089990; OTTHUMT00000357872; OTTHUMT00000470777; OTTHUMT00000470778	PROX1	prospero homeobox 1	chr1	+	Multiple_Complex	213983181	214041504
TC0100011573.hg.1	9.95	10.54	0.23	0.36	T	T	-1.52	0.0493	0.2163	T	NM_020197; ENST00000366957; ENST00000416415; ENST00000460580; ENST00000471645; ENST00000484459; ENST00000491455; BC049367; BC098133; BC098276; BC098305; BC098335; OTTHUMT00000089998; OTTHUMT00000089999; OTTHUMT00000090000; OTTHUMT00000090001; OTTHUMT00000090002; OTTHUMT00000318393	SMYD2	SET and MYND domain containing 2	chr1	+	Multiple_Complex	214281101	214337134
TC0100011581.hg.1	6	7.19	0.58	0.63	T	T	-2.28	0.012	0.0911	T	NM_016343; ENST00000366955; ENST00000464322; ENST00000467765; ENST00000469862; ENST00000495259; ENST00000614578; OTTHUMT00000089749; OTTHUMT00000089750; OTTHUMT00000089751; OTTHUMT00000089752; OTTHUMT00000089753	CENPF	centromere protein F	chr1	+	Multiple_Complex	214603189	214664588
TC0100011587.hg.1	6.83	6.16	0.47	0.58	T	T	1.59	0.133	0.3701	T	NM_001017424; NM_001017425; NM_014217; ENST00000391894; ENST00000391895; ENST00000444842; ENST00000457122; ENST00000467031; ENST00000470177; ENST00000474771; ENST00000478774; ENST00000486921; BC069462; BC101693; BC101695; BC143586; OTTHUMT00000089856; OTTHUMT00000089857; OTTHUMT00000089858; OTTHUMT00000357518; OTTHUMT00000357520; OTTHUMT00000357521; OTTHUMT00000357522; OTTHUMT00000357523; OTTHUMT…	KCNK2	potassium channel, two pore domain subfamily K, member 2	chr1	+	Multiple_Complex	215005542	215237093
TC0100011592.hg.1	4.81	4.25	0.27	0.43	T	F	1.48	0.239	0.5075	F	NM_016121; ENST00000259154; ENST00000448333; ENST00000452413; ENST00000465650; ENST00000495537; BC094879; BC117188; BC126173; OTTHUMT00000089871; OTTHUMT00000089872; OTTHUMT00000089873; OTTHUMT00000089946; OTTHUMT00000089947	KCTD3	potassium channel tetramerization domain containing 3	chr1	+	Multiple_Complex	215567392	215621808
TC0100011611.hg.1	5.05	4.76	0.41	0.21	T	T	1.23	0.2553	0.5236	T	NM_138796; ENST00000366933; ENST00000470448; ENST00000471021; ENST00000491809; ENST00000492747; BC014608; OTTHUMT00000092433; OTTHUMT00000092434; OTTHUMT00000092435; OTTHUMT00000095281; OTTHUMT00000095282	SPATA17	spermatogenesis associated 17	chr1	+	Multiple_Complex	217631324	217871696
TC0100011619.hg.1	11.65	11.01	0.16	0.18	T	T	1.57	0.0073	0.067	T	NM_016052; ENST00000366932; ENST00000491428; BC020641; OTTHUMT00000095284; OTTHUMT00000095354; uc001hlj.3	RRP15	ribosomal RNA processing 15 homolog	chr1	+	Multiple_Complex	218285287	218337983
TC0100011621.hg.1	5.28	4.91	0.17	0.51	T	T	1.29	0.2288	0.4966	T	NM_001135599; NM_003238; NR_125715; ENST00000366929; ENST00000366930; ENST00000479322; ENST00000488793; ENST00000625474; BC096235; BC099635; OTTHUMT00000095359; OTTHUMT00000095360; OTTHUMT00000095406; OTTHUMT00000095407	TGFB2; TGFB2-OT1	transforming growth factor beta 2; TGFB2 overlapping transcript 1	chr1	+	Multiple_Complex	218345334	218444619
TC0100011648.hg.1	11.47	10.64	0.24	0.18	T	T	1.78	0.0064	0.062	T	NM_018060; ENST00000366922; ENST00000467924; ENST00000488777; ENST00000490891; BC137438; OTTHUMT00000090761; OTTHUMT00000090762; OTTHUMT00000090763; OTTHUMT00000090764	IARS2	isoleucyl-tRNA synthetase 2, mitochondrial	chr1	+	Multiple_Complex	220094102	220148041
TC0100011661.hg.1	4.39	4.05	0.26	0.15	F	F	1.26	0.1745	0.4308	F	NM_001286124; NM_001286126; NM_001286128; NM_001286129; NM_018650; ENST00000366917; ENST00000366918; ENST00000402574; ENST00000485104; ENST00000611084; BC113869; BC114478; OTTHUMT00000090898; OTTHUMT00000090899; OTTHUMT00000090901	MARK1	MAP/microtubule affinity-regulating kinase 1	chr1	+	Multiple_Complex	220528183	220664461
TC0100011663.hg.1	4.17	4	0.34	0.21	F	F	1.12	0.4325	0.682	F	NM_024709; ENST00000294889; BC036067; OTTHUMT00000090922	C1orf115	chromosome 1 open reading frame 115	chr1	+	Multiple_Complex	220689845	220699157
TC0100011664.hg.1	4.83	5.13	0.36	0.5	T	F	-1.23	0.8779	0.95	F	NM_017898; ENST00000359316; ENST00000366913; ENST00000425560; ENST00000469583; ENST00000472447; ENST00000496078; BC011973; BC016859; OTTHUMT00000090911; OTTHUMT00000090912; OTTHUMT00000090913; OTTHUMT00000090914; OTTHUMT00000090915; OTTHUMT00000098787	2019-03-02	mitochondrial amidoxime reducing component 2	chr1	+	Multiple_Complex	220748225	220784815
TC0100011665.hg.1	5.62	5.22	0.21	0.15	T	T	1.32	0.1351	0.3739	T	NM_022746; ENST00000366910; ENST00000407981; ENST00000443880; ENST00000463976; ENST00000472269; ENST00000492847; ENST00000496110; BC010619; OTTHUMT00000090904; OTTHUMT00000090905; OTTHUMT00000090906; OTTHUMT00000090907; OTTHUMT00000090908; OTTHUMT00000090909; OTTHUMT00000090910	2019-03-01	mitochondrial amidoxime reducing component 1	chr1	+	Multiple_Complex	220786697	220819657
TC0100011669.hg.1	6.49	6.13	0.57	0.28	T	T	1.28	0.1839	0.4428	T	NM_021958; ENST00000366903; ENST00000427693; ENST00000549319; BC007294; BC033808; OTTHUMT00000090902; OTTHUMT00000090903; OTTHUMT00000475237	HLX	H2.0-like homeobox	chr1	+	Multiple_Complex	220879400	220904007
TC0100011692.hg.1	12.7	12.57	0.2	0.16	T	T	1.1	0.5486	0.7673	T	NM_001300867; NM_198551; ENST00000340535; ENST00000344507; ENST00000344922; ENST00000354906; ENST00000450260; ENST00000467190; ENST00000470521; ENST00000475451; ENST00000476400; ENST00000477519; ENST00000479370; ENST00000495210; OTTHUMT00000091489; OTTHUMT00000091490; OTTHUMT00000091491; OTTHUMT00000091492; OTTHUMT00000091798; OTTHUMT00000091799; OTTHUMT00000091800; OTTHUMT00000091801; OTTHUMT000…	MIA3	melanoma inhibitory activity family, member 3	chr1	+	Multiple_Complex	222618086	222682763
TC0100011695.hg.1	11.74	12.89	0.31	0.16	T	T	-2.21	0.0004	0.0105	T	NM_001288579; NM_001288580; NM_001288581; NM_144695; NR_109927; ENST00000340934; ENST00000426638; ENST00000469236; ENST00000473962; ENST00000489191; ENST00000496267; ENST00000537020; ENST00000539697; ENST00000612948; BC113635; BC113637; BC143811; OTTHUMT00000091815; OTTHUMT00000092138; OTTHUMT00000092139; OTTHUMT00000092140; OTTHUMT00000092141; OTTHUMT00000092142	BROX	BRO1 domain and CAAX motif containing	chr1	+	Multiple_Complex	222712553	222735196
TC0100011696.hg.1	6.59	6.21	0.69	1	T	T	1.3	0.4122	0.6671	T	NM_207468; ENST00000360827; ENST00000391880; ENST00000434700; ENST00000445590; ENST00000456298; ENST00000460763; OTTHUMT00000092149; OTTHUMT00000092150; OTTHUMT00000092151; OTTHUMT00000316736; OTTHUMT00000316737	FAM177B	family with sequence similarity 177, member B	chr1	+	Multiple_Complex	222737207	222750805
TC0100011698.hg.1	8.35	8.98	0.07	0.24	T	T	-1.54	0.0093	0.0785	T	NM_032890; ENST00000284476; ENST00000360254; ENST00000482856; OTTHUMT00000092512; OTTHUMT00000092513; OTTHUMT00000092514	DISP1	dispatched homolog 1 (Drosophila)	chr1	+	Multiple_Complex	222815022	223005995
TC0100011712.hg.1	4.04	4.06	0.04	0.11	F	F	-1.01	0.9239	0.9705	F	NM_152610; ENST00000366875; BC030026; BC031066; OTTHUMT00000092718	CCDC185	coiled-coil domain containing 185	chr1	+	Coding	223393373	223395470
TC0100011721.hg.1	10.42	8.36	1.06	0.53	T	T	4.16	0.0013	0.0224	T	NM_001146068; NM_001748; ENST00000295006; ENST00000433674; ENST00000434648; ENST00000463997; ENST00000472601; ENST00000474026; ENST00000480581; ENST00000483579; ENST00000487223; ENST00000492565; ENST00000492664; ENST00000498027; BC021303; OTTHUMT00000090973; OTTHUMT00000090974; OTTHUMT00000090975; OTTHUMT00000090976; OTTHUMT00000090977; OTTHUMT00000090978; OTTHUMT00000090979; OTTHUMT00000090980; …	CAPN2	calpain 2, (m/II) large subunit	chr1	+	Multiple_Complex	223701593	223776018
TC0100011733.hg.1	9.28	9.43	0.15	0.26	T	T	-1.11	0.5543	0.7716	T	NM_001136115; NM_015176; NR_049764; ENST00000366862; ENST00000424254; ENST00000483773; ENST00000519894; ENST00000523990; BC031576; OTTHUMT00000091283; OTTHUMT00000091284; OTTHUMT00000381649; OTTHUMT00000381650; OTTHUMT00000381651	FBXO28	F-box protein 28	chr1	+	Multiple_Complex	224114087	224162047
TC0100011736.hg.1	10.45	10.58	0.29	0.14	T	T	-1.1	0.7208	0.8666	T	NM_003676; ENST00000323699; ENST00000391877; ENST00000415210; ENST00000465848; ENST00000498813; BC000961; OTTHUMT00000091285; OTTHUMT00000091435; OTTHUMT00000091436; OTTHUMT00000091731	DEGS1	delta(4)-desaturase, sphingolipid 1	chr1	+	Multiple_Complex	224175756	224193441
TC0100011746.hg.1	12.15	12.66	0.03	0.16	T	T	-1.43	0.0429	0.1996	T	NM_001277197; NM_001277198; NM_001277199; NM_001277200; NM_014184; NR_102347; ENST00000366856; ENST00000366857; ENST00000366858; ENST00000366860; ENST00000465271; ENST00000468318; ENST00000469200; ENST00000477413; BC000573; OTTHUMT00000091754; OTTHUMT00000091755; OTTHUMT00000091756; OTTHUMT00000091757; OTTHUMT00000091758; OTTHUMT00000091759; OTTHUMT00000099223; OTTHUMT00000099224	CNIH4	cornichon family AMPA receptor auxiliary protein 4	chr1	+	Multiple_Complex	224356811	224379459
TC0100011753.hg.1	5.89	6.73	0.01	0.83	T	T	-1.79	0.2274	0.4947	T	CNIH3.vcAug10; ENST00000416908.1; OTTHUMT00000092017; uc057pvu.1	CNIH3; RP11-449J1.1	Transcript Identified by AceView, Entrez Gene ID(s) 149111; novel transcript	chr1	+	NonCoding	224766356	224779355
TC0100011755.hg.1	5.2	4.72	0.23	0.32	F	F	1.39	0.0887	0.2986	F	NM_001145154; NM_001373; NM_144989; ENST00000327794; ENST00000328556; ENST00000366848; ENST00000366849; ENST00000366850; ENST00000400952; ENST00000428003; ENST00000430092; ENST00000433124; ENST00000439375; ENST00000445597; ENST00000450490; ENST00000453375; ENST00000474127; ENST00000474801; ENST00000486657; ENST00000495456; ENST00000498360; OTTHUMT00000091158; OTTHUMT00000091403; OTTHUMT0000009140…	DNAH14	dynein, axonemal, heavy chain 14	chr1	+	Multiple_Complex	224896262	225399294
TC0100011767.hg.1	11.44	12.07	0.32	0.1	T	T	-1.55	0.0158	0.1079	T	NM_001130440; NM_003133; ENST00000304786; ENST00000366838; ENST00000366839; ENST00000619790; ENST00000626563; BC008443; BC015094; BC021995; BC022415; BC064351; BC066957; BC067845; BC106005; OTTHUMT00000092054; OTTHUMT00000092055; OTTHUMT00000092056	SRP9	signal recognition particle 9kDa	chr1	+	Multiple_Complex	225777813	225790466
TC0100011770.hg.1	6.35	5.47	0.05	0.18	T	T	1.84	0.0025	0.0334	T	NM_000120; NM_001136018; NM_001291163; ENST00000272167; ENST00000366837; ENST00000445856; ENST00000448202; ENST00000467015; ENST00000614058; BC003567; BC008291; BC095430; OTTHUMT00000092064; OTTHUMT00000092065; OTTHUMT00000092066; OTTHUMT00000092183	EPHX1	epoxide hydrolase 1, microsomal (xenobiotic)	chr1	+	Multiple_Complex	225810074	225845563
TC0100011777.hg.1	16.19	16.68	0.1	0.04	T	T	-1.4	0.0336	0.1724	T	NM_002107; NR_002315; ENST00000366813; ENST00000366814; ENST00000366815; ENST00000366816; BC029405; BC038989; BC081560; BC081561; BC095447; OTTHUMT00000091323; OTTHUMT00000091324; OTTHUMT00000091325; OTTHUMT00000091326	H3F3A; H3F3AP4	H3 histone, family 3A; H3 histone, family 3A, pseudogene 4	chr1	+	Multiple_Complex	226061851	226072002
TC0100011788.hg.1	5.31	5.32	0.2	0.11	F	T	-1.01	0.8948	0.9574	F	NM_001282402; NM_031944; ENST00000366810; ENST00000542034; ENST00000557734; BC111974; BC113441; BC143784; OTTHUMT00000091526; OTTHUMT00000411821; OTTHUMT00000411822	MIXL1	Mix paired-like homeobox	chr1	+	Multiple_Complex	226223618	226227055
TC0100011797.hg.1	7.51	8.2	0.16	0.29	T	T	-1.61	0.0465	0.2091	T	NM_001003665; ENST00000366788; ENST00000366789; ENST00000467495; OTTHUMT00000091634; OTTHUMT00000091635	C1orf95	chromosome 1 open reading frame 95	chr1	+	Multiple_Complex	226548800	226609214
TC0100011811.hg.1	8.54	8.33	0.07	0.05	T	T	1.16	0.2706	0.5394	T	NM_000447; NM_012486; ENST00000366782; ENST00000366783; ENST00000422240; ENST00000460775; ENST00000471728; ENST00000472139; ENST00000487450; ENST00000495488; ENST00000521431; ENST00000524196; ENST00000626989; BC006365; OTTHUMT00000091539; OTTHUMT00000091540; OTTHUMT00000091542; OTTHUMT00000091543; OTTHUMT00000091544; OTTHUMT00000091545; OTTHUMT00000091546; OTTHUMT00000091547; OTTHUMT00000381592; …	PSEN2	presenilin 2	chr1	+	Multiple_Complex	226870184	226896105
TC0100011812.hg.1	7.29	7.19	0.36	0.31	T	T	1.07	0.6508	0.8285	T	NM_020247; ENST00000366777; ENST00000366778; ENST00000366779; ENST00000476488; ENST00000478406; ENST00000479852; ENST00000485462; ENST00000485677; ENST00000489044; BC005171; BC129930; OTTHUMT00000091709; OTTHUMT00000091712; OTTHUMT00000091713; OTTHUMT00000091714; OTTHUMT00000091715; OTTHUMT00000091716; OTTHUMT00000091717; OTTHUMT00000091718; OTTHUMT00000098815	ADCK3	aarF domain containing kinase 3	chr1	+	Multiple_Complex	226897536	226987545
TC0100011830.hg.1	8.13	8.26	0.13	0.21	T	T	-1.09	0.5664	0.7791	T	NM_178549; NR_033184; NR_102302; ENST00000343776; ENST00000397097; ENST00000440339; ENST00000465266; ENST00000608949; BC042500; OTTHUMT00000091976; OTTHUMT00000091977; OTTHUMT00000091979; OTTHUMT00000471519	ZNF678	zinc finger protein 678	chr1	+	Multiple_Complex	227563519	227677443
TC0100011833.hg.1	6.22	5.55	0.05	0.4	T	T	1.59	0.0425	0.1988	T	ZNF678.nAug10-unspliced	ZNF678	Transcript Identified by AceView, Entrez Gene ID(s) 339500	chr1	+	NonCoding	227722965	227727721
TC0100011838.hg.1	3.6	3.33	0.49	0.19	F	F	1.2	0.3333	0.601	F	NM_183062; ENST00000366757; BC130400; OTTHUMT00000091981	PRSS38	protease, serine 38	chr1	+	Coding	227815645	227846470
TC0100011842.hg.1	4.82	4.98	0.15	0.26	T	T	-1.12	0.6528	0.8297	T	NM_033131; ENST00000284523; BC103921; BC103922; BC103923; OTTHUMT00000091648	WNT3A	wingless-type MMTV integration site family, member 3A	chr1	+	Coding	228007022	228061271
TC0100011847.hg.1	14.06	14.57	0.1	0.12	T	T	-1.43	0.0349	0.1761	T	NM_001024226; NM_001024227; NM_001024228; NM_001658; NR_037415; ENST00000272102; ENST00000469235; ENST00000470558; ENST00000470670; ENST00000473546; ENST00000473949; ENST00000477451; ENST00000478336; ENST00000478424; ENST00000482962; ENST00000490705; ENST00000497165; ENST00000540651; ENST00000541182; ENST00000584469; BC009247; BC010429; BC011358; OTTHUMT00000091650; OTTHUMT00000092127; OTTHUMT000…	ARF1; MIR3620	ADP-ribosylation factor 1; microRNA 3620	chr1	+	Multiple_Complex	228082660	228099212
TC0100011855.hg.1	11.97	11.72	0.21	0.12	T	T	1.19	0.2696	0.5383	T	NM_000858; NM_001159390; NM_001159391; NM_001242839; NM_001242840; ENST00000312726; ENST00000366716; ENST00000366718; ENST00000366721; ENST00000366722; ENST00000366723; ENST00000366726; ENST00000366728; ENST00000366730; ENST00000391865; ENST00000412265; ENST00000435153; ENST00000453943; ENST00000460224; ENST00000462807; ENST00000464858; ENST00000465025; ENST00000469973; ENST00000470040; ENST00000…	GUK1	guanylate kinase 1	chr1	+	Multiple_Complex	228139962	228148984
TC0100011857.hg.1	5.79	5.49	0.41	0.31	T	T	1.23	0.4341	0.6836	T	NM_020435; ENST00000366714; BC089439; OTTHUMT00000095985	GJC2	gap junction protein gamma 2	chr1	+	Multiple_Complex	228149714	228159826
TC0100011859.hg.1	7.43	7.31	0.53	0.36	T	T	1.09	0.8912	0.956	T	NM_001010867; NM_001310327; ENST00000366711; ENST00000484749; ENST00000546123; OTTHUMT00000095980; OTTHUMT00000095981; OTTHUMT00000474044	IBA57	IBA57 homolog, iron-sulfur cluster assembly	chr1	+	Multiple_Complex	228165805	228182257
TC0100011861.hg.1	6.7	5.48	0.51	0.25	T	T	2.33	0.0009	0.0183	T	NM_001098623; NM_001271223; NM_052843; ENST00000284548; ENST00000366704; ENST00000366706; ENST00000366707; ENST00000422127; ENST00000474237; ENST00000483539; ENST00000493977; ENST00000494839; ENST00000570156; ENST00000602685; ENST00000602832; OTTHUMT00000095986; OTTHUMT00000095987; OTTHUMT00000095988; OTTHUMT00000095991; OTTHUMT00000095992; OTTHUMT00000099228; OTTHUMT00000099229; OTTHUMT000004213…	OBSCN	obscurin, cytoskeletal calmodulin and titin-interacting RhoGEF	chr1	+	Multiple_Complex	228208130	228378876
TC0100011871.hg.1	11.39	10.86	1.03	0.79	T	T	1.45	0.7611	0.8887	T	NM_175055; ENST00000620438; BC100855; BC100856; BC100857; BC100858; BC137467; BC137468; OTTHUMT00000096597	HIST3H2BB	histone cluster 3, H2bb	chr1	+	Coding	228458107	228460470
TC0100011873.hg.1	10.22	10.76	0.13	0.25	T	T	-1.45	0.0393	0.1901	T	NM_001010858; ENST00000305943; ENST00000482739; OTTHUMT00000096590; OTTHUMT00000096591	RNF187	ring finger protein 187	chr1	+	Multiple_Complex	228487061	228496188
TC0100011899.hg.1	4.27	4.49	0.45	0.43	T	T	-1.17	0.4456	0.6922	T	OTTHUMT00000091730	TMEM78	transmembrane protein 78	chr1	+	Coding	229249636	229251810
TC0100011901.hg.1	9.22	9.49	0.25	0.22	T	T	-1.21	0.2677	0.5363	T	NM_001271998; NM_004578; NM_006542; NR_073545; ENST00000366688; ENST00000366690; ENST00000473894; ENST00000481981; ENST00000489342; ENST00000618010; BC002438; BC004309; BC070287; OTTHUMT00000091727; OTTHUMT00000091728; OTTHUMT00000099066; OTTHUMT00000099067; OTTHUMT00000130347	RAB4A; SPHAR	RAB4A, member RAS oncogene family; S-phase response (cyclin related)	chr1	+	Multiple_Complex	229271062	229313760
TC0100011913.hg.1	6.56	6.29	0.41	0.35	T	T	1.2	0.3625	0.6262	T	NM_014777; ENST00000258243; ENST00000434387; BC114559; BC114963; OTTHUMT00000095232; OTTHUMT00000095233; uc001hts.1	URB2	URB2 ribosome biogenesis 2 homolog (S. cerevisiae)	chr1	+	Multiple_Complex	229626234	229660199
TC0100011920.hg.1	6.27	7.51	0.45	0.47	T	T	-2.37	0.0031	0.0385	T	NM_001291866; NM_004481; NR_120373; ENST00000366672; ENST00000485438; ENST00000488903; ENST00000492568; ENST00000494106; BC041120; OTTHUMT00000092158; OTTHUMT00000092159; OTTHUMT00000092160; OTTHUMT00000092161; OTTHUMT00000092162	GALNT2	polypeptide N-acetylgalactosaminyltransferase 2	chr1	+	Multiple_Complex	230057789	230282130
TC0100011940.hg.1	7.9	8.63	0.46	0.25	T	T	-1.65	0.0109	0.0857	T	NM_001145036; NM_007357; ENST00000366668; ENST00000366669; ENST00000468893; ENST00000473671; ENST00000478710; ENST00000482012; ENST00000490900; ENST00000494371; ENST00000534989; BC014960; BC051906; OTTHUMT00000092087; OTTHUMT00000092088; OTTHUMT00000092089; OTTHUMT00000092090; OTTHUMT00000092092; OTTHUMT00000092093; OTTHUMT00000092094; OTTHUMT00000472445; OTTHUMT00000472446	COG2	component of oligomeric golgi complex 2	chr1	+	Multiple_Complex	230642456	230693985
TC0100011945.hg.1	4.13	4.52	0.22	0.19	F	F	-1.31	0.1071	0.3296	F	NM_006615; NM_016452; ENST00000271971; ENST00000354537; ENST00000366666; ENST00000480004; BC027993; OTTHUMT00000092179; OTTHUMT00000092180; OTTHUMT00000092181	CAPN9	calpain 9	chr1	+	Multiple_Complex	230747384	230802003
TC0100011953.hg.1	11.08	12.02	0.37	0.24	T	T	-1.91	0.0034	0.0408	T	NM_022786; ENST00000310256; ENST00000366658; ENST00000435927; ENST00000450711; ENST00000459891; ENST00000480519; ENST00000497753; BC016309; OTTHUMT00000092362; OTTHUMT00000092639; OTTHUMT00000092640; OTTHUMT00000092641; OTTHUMT00000092642; OTTHUMT00000092643; OTTHUMT00000092644	ARV1	ARV1 homolog, fatty acid homeostasis modulator	chr1	+	Multiple_Complex	230978981	231000733
TC0100011957.hg.1	4.6	4.46	0.36	0.18	T	T	1.1	0.5949	0.796	T	NM_001004342; NM_001300889; ENST00000366653; ENST00000444294; ENST00000449018; OTTHUMT00000092649; OTTHUMT00000092650; OTTHUMT00000092851	TRIM67	tripartite motif containing 67	chr1	+	Coding	231162112	231221568
TC0100011958.hg.1	9.07	8.56	0.33	0.31	T	T	1.43	0.1023	0.3223	T	NM_014236; ENST00000366647; ENST00000416000; ENST00000436239; ENST00000469332; ENST00000492459; BC000450; OTTHUMT00000092871; OTTHUMT00000092872; OTTHUMT00000092873; OTTHUMT00000092874; OTTHUMT00000092875	GNPAT	glyceronephosphate O-acyltransferase	chr1	+	Multiple_Complex	231241173	231277973
TC0100011963.hg.1	9.82	9.76	0.11	0.32	T	T	1.04	0.8852	0.9531	T	NM_001010984; NM_001261462; NM_032018; ENST00000008440; ENST00000295050; ENST00000366644; ENST00000391858; ENST00000469904; ENST00000492437; BC068478; OTTHUMT00000092858; OTTHUMT00000092859; OTTHUMT00000092860; OTTHUMT00000092861; OTTHUMT00000092862; OTTHUMT00000092863	SPRTN	SprT-like N-terminal domain	chr1	+	Multiple_Complex	231337104	231355027
TC0100011993.hg.1	6.13	6.57	0.12	0.06	T	T	-1.36	0.037	0.183	T	NM_019090; ENST00000418460; BC036663; BC109122; OTTHUMT00000092317	MAP10	microtubule-associated protein 10	chr1	+	Coding	232804892	232810346
TC0100011999.hg.1	8.3	9.65	0.12	0.61	T	T	-2.55	0.0167	0.1118	T	NM_032324; ENST00000366627; ENST00000366628; ENST00000479125; ENST00000487953; ENST00000490098; ENST00000490807; ENST00000494689; ENST00000496662; BC005102; OTTHUMT00000092324; OTTHUMT00000092325; OTTHUMT00000092326; OTTHUMT00000092327; OTTHUMT00000092328; OTTHUMT00000092329; OTTHUMT00000092330; OTTHUMT00000092331	NTPCR	nucleoside-triphosphatase, cancer-related	chr1	+	Multiple_Complex	232950605	232983882
TC0100012002.hg.1	5.63	6.44	0.12	0.41	T	T	-1.76	0.0193	0.1224	T	NM_032435; ENST00000366622; ENST00000366623; ENST00000366624; BC136648; BC136649; CCDS1598.1; hsa_circ_0016997; uc001hvs.1; uc001hvt.4; uc001hvu.5	KIAA1804; MLK4	mixed lineage kinase 4; Mitogen-activated protein kinase kinase kinase MLK4 [Source:UniProtKB/Swiss-Prot;Acc:Q5TCX8]; Salzman2013 ANNOTATED, CDS, coding, INTERNAL, OVCODE, OVEXON best transcript NM_032435	chr1	+	Multiple_Complex	233327768	233385148
TC0100012006.hg.1	5.89	6.5	0.52	0.43	T	T	-1.53	0.2337	0.5016	T	NM_002245; ENST00000366620; ENST00000366621; ENST00000446915; ENST00000472190; ENST00000472869; ENST00000487728; BC018051; OTTHUMT00000092565; OTTHUMT00000092566; OTTHUMT00000092567; OTTHUMT00000092568; OTTHUMT00000092569; OTTHUMT00000098989; uc010pxo.1	KCNK1	potassium channel, two pore domain subfamily K, member 1	chr1	+	Multiple_Complex	233614004	233672512
TC0100012008.hg.1	6.78	5.56	0.72	0.62	T	T	2.33	0.0571	0.2357	T	KCNK1.mAug10-unspliced	KCNK1	Transcript Identified by AceView, Entrez Gene ID(s) 3775	chr1	+	Unassigned	233664100	233664532
TC0100012010.hg.1	5.85	5.6	0.18	0.39	T	T	1.19	0.8109	0.9167	T	NM_001300845; NM_173508; ENST00000366617; ENST00000366618; BC037878; OTTHUMT00000092579; OTTHUMT00000128322; uc001hvy.1	SLC35F3	solute carrier family 35, member F3	chr1	+	Multiple_Complex	233904712	234324518
TC0100012020.hg.1	11.5	11.86	0.29	0.41	T	T	-1.29	0.2407	0.5095	T	NM_001012985; NM_001206641; NM_001301733; ENST00000366612; ENST00000366613; ENST00000366615; ENST00000619305; BC116455; OTTHUMT00000092612; OTTHUMT00000092613; OTTHUMT00000092614	COA6	cytochrome c oxidase assembly factor 6	chr1	+	Multiple_Complex	234373437	234384049
TC0100012055.hg.1	10.94	10.83	0.23	0.17	T	T	1.08	0.5835	0.7897	T	NM_001037277; NR_036605; ENST00000282841; ENST00000358966; ENST00000391855; ENST00000471812; ENST00000482013; ENST00000488594; ENST00000489692; ENST00000497327; BC005252; BC067768; OTTHUMT00000092656; OTTHUMT00000356796; OTTHUMT00000356797; OTTHUMT00000356799; OTTHUMT00000356800; OTTHUMT00000356801; OTTHUMT00000356802	GGPS1	geranylgeranyl diphosphate synthase 1	chr1	+	Multiple_Complex	235327350	235344532
TC0100012062.hg.1	6.16	7.39	1.07	0.09	T	T	-2.35	0.0093	0.0782	T	NM_001079515; NM_001287801; NM_001287802; NM_003193; ENST00000366601; ENST00000406207; ENST00000461651; ENST00000465463; ENST00000472011; ENST00000482230; ENST00000543662; BC008654; OTTHUMT00000096458; OTTHUMT00000096459; OTTHUMT00000097365; OTTHUMT00000097367; OTTHUMT00000347129	TBCE	tubulin folding cofactor E	chr1	+	Multiple_Complex	235367360	235448968
TC0100012089.hg.1	8.94	10.56	1.01	0.11	T	T	-3.06	0.0014	0.0231	T	NM_003272; ENST00000366591; ENST00000366592; ENST00000419162; ENST00000454895; ENST00000477559; BC012100; OTTHUMT00000092761; OTTHUMT00000092762; OTTHUMT00000092763; OTTHUMT00000092764; OTTHUMT00000092765; uc001hxq.3	GPR137B	G protein-coupled receptor 137B	chr1	+	Multiple_Complex	236142505	236221865
TC0100012093.hg.1	5.28	4.93	0.54	0.43	T	T	1.28	0.46	0.7039	T	NM_080738; NM_145861; ENST00000334232; ENST00000359362; ENST00000439430; BC128082; OTTHUMT00000096368; OTTHUMT00000096369; OTTHUMT00000096370	EDARADD	EDAR-associated death domain	chr1	+	Multiple_Complex	236348262	236484914
TC0100012097.hg.1	9.43	8.59	0.93	0.39	T	T	1.79	0.0758	0.2753	T	NM_006499; NM_201543; NM_201544; NM_201545; ENST00000238181; ENST00000323938; ENST00000341872; ENST00000352231; ENST00000366583; ENST00000366584; ENST00000406509; ENST00000416919; ENST00000430527; ENST00000434231; ENST00000442397; ENST00000450372; ENST00000454943; ENST00000475670; ENST00000481485; ENST00000489586; ENST00000525042; ENST00000525789; ENST00000526589; ENST00000526634; ENST00000526652…	LGALS8	lectin, galactoside-binding, soluble, 8	chr1	+	Multiple_Complex	236518000	236552981
TC0100012099.hg.1	7.95	7.67	0.62	0.23	T	T	1.21	0.4072	0.6632	T	NM_001103; NM_001278343; NM_001278344; ENST00000366578; ENST00000461367; ENST00000492101; ENST00000492634; ENST00000494762; ENST00000542672; ENST00000546208; BC047901; BC051770; OTTHUMT00000096628; OTTHUMT00000096629; OTTHUMT00000096630; OTTHUMT00000096631; OTTHUMT00000099199	ACTN2	actinin, alpha 2	chr1	+	Multiple_Complex	236686454	236764631
TC0100012101.hg.1	10.6	10.26	0.3	0.13	T	T	1.26	0.1495	0.3958	T	NM_000254; NM_001291939; NM_001291940; ENST00000366576; ENST00000366577; ENST00000463959; ENST00000470570; ENST00000535889; BC130616; BC136440; BC144095; BC144097; OTTHUMT00000096632; OTTHUMT00000096633; OTTHUMT00000096634; OTTHUMT00000099202; uc010pxx.2	MTR	5-methyltetrahydrofolate-homocysteine methyltransferase	chr1	+	Multiple_Complex	236795281	236903981
TC0100012113.hg.1	4.68	4.82	0.79	0.75	T	T	-1.1	0.8337	0.9284	T	NM_001035; ENST00000360064; ENST00000366574; ENST00000462585; ENST00000466626; ENST00000608590; ENST00000609119; ENST00000609253; OTTHUMT00000095402; OTTHUMT00000095403; OTTHUMT00000095404; OTTHUMT00000471892; OTTHUMT00000471893; OTTHUMT00000471894	RYR2	ryanodine receptor 2 (cardiac)	chr1	+	Multiple_Complex	237042205	237833988
TC0100012149.hg.1	4.88	5.08	0.98	0.41	T	T	-1.14	0.5528	0.7703	T	NM_001305424; NM_020066; ENST00000319653; ENST00000441342; ENST00000447095; ENST00000463398; ENST00000496950; ENST00000543681; ENST00000545751; OTTHUMT00000096217; OTTHUMT00000096219; OTTHUMT00000096283; OTTHUMT00000096284; OTTHUMT00000323149; OTTHUMT00000323150	FMN2; ADH5P3	formin 2; alcohol dehydrogenase 5 (class III), chi polypeptide, pseudogene 3	chr1	+	Multiple_Complex	240014348	240475189
TC0100012167.hg.1	4.83	4.53	0.3	0.74	T	T	1.23	0.5452	0.765	T	NM_003679; ENST00000366555; ENST00000366557; ENST00000366558; ENST00000366559; ENST00000431245; ENST00000477907; ENST00000480967; ENST00000481087; ENST00000484229; ENST00000484628; BC005297; OTTHUMT00000095612; OTTHUMT00000095613; OTTHUMT00000095614; OTTHUMT00000095615; OTTHUMT00000095616; OTTHUMT00000095617; OTTHUMT00000095618; OTTHUMT00000095619; OTTHUMT00000095620; OTTHUMT00000099248	KMO	kynurenine 3-monooxygenase (kynurenine 3-hydroxylase)	chr1	+	Multiple_Complex	241532134	241595647
TC0100012169.hg.1	4.98	4.38	0.36	0.28	T	F	1.51	0.0377	0.1849	F	NM_144625; ENST00000366552; ENST00000414635; ENST00000425826; ENST00000437684; ENST00000461971; ENST00000472717; ENST00000478331; ENST00000496914; OTTHUMT00000096003; OTTHUMT00000096004; OTTHUMT00000096006; OTTHUMT00000096007; OTTHUMT00000096008; OTTHUMT00000140591	WDR64	WD repeat domain 64	chr1	+	Multiple_Complex	241652259	241802133
TC0100012172.hg.1	5.23	6.43	0.26	0.48	T	T	-2.29	0.0064	0.0622	T	NM_003686; NM_006027; NM_130398; ENST00000348581; ENST00000366548; ENST00000423131; ENST00000437497; ENST00000450748; ENST00000469419; ENST00000493702; ENST00000518483; ENST00000518741; ENST00000519225; ENST00000521202; ENST00000523590; BC007491; OTTHUMT00000096405; OTTHUMT00000096406; OTTHUMT00000096407; OTTHUMT00000096408; OTTHUMT00000096409; OTTHUMT00000096410; OTTHUMT00000096411; OTTHUMT00000…	EXO1	exonuclease 1	chr1	+	Multiple_Complex	241847967	241895148
TC0100012176.hg.1	4.81	4.42	0.02	0.32	T	T	1.31	0.3674	0.6301	T	NM_001290693; ENST00000419583; OTTHUMT00000096183	BECN2	beclin 2	chr1	+	Coding	241957767	241959062
TC0100012200.hg.1	9.62	9.45	0.82	0.31	T	T	1.12	0.6551	0.831	T	NM_006642; ENST00000366541; ENST00000435549; ENST00000463012; ENST00000463042; ENST00000476722; ENST00000482234; ENST00000490065; ENST00000491888; ENST00000493334; ENST00000496361; ENST00000497459; BC032454; OTTHUMT00000096485; OTTHUMT00000096486; OTTHUMT00000096487; OTTHUMT00000096488; OTTHUMT00000096489; OTTHUMT00000096490; OTTHUMT00000096491; OTTHUMT00000096492; OTTHUMT00000096493; OTTHUMT0000…	SDCCAG8	serologically defined colon cancer antigen 8	chr1	+	Multiple_Complex	243256005	243500092
TC0100012211.hg.1	7.89	6.49	0.07	0.51	T	T	2.64	0.0012	0.0215	T	NM_001278196; NM_006352; NM_205768; ENST00000358704; ENST00000622512; BC036677; OTTHUMT00000096513	ZBTB18	zinc finger and BTB domain containing 18	chr1	+	Multiple_Complex	244048939	244057478
TC0100012219.hg.1	7.19	6.01	0.41	0.11	T	T	2.25	0.0007	0.0147	T	NM_001012970; NM_001276348; NM_001276349; ENST00000308105; ENST00000366537; ENST00000470211; ENST00000486803; OTTHUMT00000096709; OTTHUMT00000096710; OTTHUMT00000096711; OTTHUMT00000096712	C1orf100	chromosome 1 open reading frame 100	chr1	+	Multiple_Complex	244352635	244389663
TC0100012221.hg.1	6.94	6.32	0.15	0.17	T	T	1.54	0.0162	0.1097	T	NM_001130957; NM_001242340; NM_173807; ENST00000366531; ENST00000366533; ENST00000366534; ENST00000428042; ENST00000460986; ENST00000464170; ENST00000473875; ENST00000478554; ENST00000485888; ENST00000487449; BC032859; OTTHUMT00000096701; OTTHUMT00000096702; OTTHUMT00000096703; OTTHUMT00000096704; OTTHUMT00000096705; OTTHUMT00000096706; OTTHUMT00000096707; OTTHUMT00000096708; OTTHUMT00000097148	C1orf101	chromosome 1 open reading frame 101	chr1	+	Multiple_Complex	244454377	244641177
TC0100012222.hg.1	9.24	9.51	0.32	0.4	T	T	-1.2	0.2974	0.565	T	NM_001297746; NM_016076; NR_123735; NR_123736; ENST00000263831; ENST00000302550; ENST00000418162; ENST00000484738; BC004485; OTTHUMT00000097168; OTTHUMT00000097169; OTTHUMT00000097170; OTTHUMT00000097171	DESI2	desumoylating isopeptidase 2	chr1	+	Multiple_Complex	244652935	244709034
TC0100012232.hg.1	11.79	11.92	0.02	0.14	T	T	-1.09	0.5291	0.7538	T	NM_198076; ENST00000366528; ENST00000391839; ENST00000411948; ENST00000464757; ENST00000498262; BC018519; BC062419; BC095486; OTTHUMT00000097174; OTTHUMT00000097175; OTTHUMT00000097176; OTTHUMT00000097177; OTTHUMT00000097178	COX20	COX20 cytochrome c oxidase assembly factor	chr1	+	Multiple_Complex	244835322	244845058
TC0100012242.hg.1	5.38	5.9	0.26	0.61	T	T	-1.44	0.3582	0.6227	T	NM_001143943; NM_001290327; NM_032328; NR_026587; ENST00000366521; ENST00000366522; ENST00000366523; ENST00000391837; ENST00000425550; ENST00000427529; ENST00000447569; ENST00000473686; ENST00000479260; ENST00000479923; ENST00000487845; ENST00000495271; ENST00000497591; ENST00000518607; ENST00000549220; ENST00000551317; BC005357; OTTHUMT00000097407; OTTHUMT00000097408; OTTHUMT00000097409; OTTHUMT…	EFCAB2	EF-hand calcium binding domain 2	chr1	+	Multiple_Complex	244969705	245127164
TC0100012247.hg.1	5.13	5.42	0.04	0.31	T	T	-1.22	0.1049	0.3262	T	NM_018012; ENST00000366518; ENST00000407071; ENST00000479506; ENST00000483253; OTTHUMT00000096658; OTTHUMT00000096660; OTTHUMT00000096661; OTTHUMT00000381037; uc001ibf.1	KIF26B	kinesin family member 26B	chr1	+	Multiple_Complex	245154985	245709431
TC0100012272.hg.1	8.84	8.38	0.01	0.24	T	T	1.37	0.149	0.3949	T	NM_001139459; NM_152609; ENST00000366511; ENST00000366512; ENST00000366513; ENST00000483271; BC010228; OTTHUMT00000096672; OTTHUMT00000096780; OTTHUMT00000096781; OTTHUMT00000096782	CNST	consortin, connexin sorting protein	chr1	+	Multiple_Complex	246566337	246668584
TC0100012278.hg.1	7.64	8.89	0.01	0.34	T	T	-2.38	0.002	0.0285	T	NM_016002; ENST00000366510; BC026185; OTTHUMT00000096902	SCCPDH	saccharopine dehydrogenase (putative)	chr1	+	Multiple_Complex	246724047	246768138
TC0100012307.hg.1	4.86	4.42	0.32	0.28	T	T	1.35	0.1392	0.3808	T	NM_173858; BC126341; BC126367; OTTHUMT00000098657	VN1R5	vomeronasal 1 receptor 5 (gene/pseudogene)	chr1	+	Multiple_Complex	247255972	247257210
TC0100012315.hg.1	5.77	4.71	0.42	0.16	T	T	2.09	0.0026	0.0342	T	NM_001079821; NM_001127461; NM_001127462; NM_001243133; NM_004895; NM_183395; ENST00000336119; ENST00000348069; ENST00000366496; ENST00000366497; ENST00000391827; ENST00000391828; ENST00000474792; ENST00000532083; BC117211; BC143359; BC143362; BC143363; OTTHUMT00000097740; OTTHUMT00000097741; OTTHUMT00000097742; OTTHUMT00000097743; OTTHUMT00000097744; OTTHUMT00000385943; OTTHUMT00000385944	NLRP3	NLR family, pyrin domain containing 3	chr1	+	Multiple_Complex	247416156	247449108
TC0100012317.hg.1	6.31	5.81	0.44	0.44	T	T	1.41	0.1476	0.3933	T	NM_001004698; BC137203; BC137204; OTTHUMT00000097621; OTTHUMT00000375789	OR2W5	olfactory receptor, family 2, subfamily W, member 5 (gene/pseudogene)	chr1	+	Multiple_Complex	247491068	247492409
TC0100012318.hg.1	6.24	5.38	0.18	0.57	T	T	1.82	0.0479	0.2128	T	NM_001281834; NM_001281835; NM_001281836; NM_001281837; NM_001281838; NM_001281853; NM_145278; ENST00000366488; ENST00000366489; ENST00000366491; ENST00000463359; ENST00000526896; ENST00000527084; ENST00000527541; ENST00000529512; ENST00000531662; ENST00000536561; ENST00000623578; BC024174; OTTHUMT00000097745; OTTHUMT00000097746; OTTHUMT00000097747; OTTHUMT00000097748; OTTHUMT00000387660; OTTHUMT…	GCSAML	germinal center-associated, signaling and motility-like	chr1	+	Multiple_Complex	247507058	247577690
TC0100012319.hg.1	5.27	4.96	0.23	0.26	T	T	1.24	0.201	0.4639	T	NM_001001915; ENST00000320065; OTTHUMT00000097623; uc010pyy.2	OR2G2	olfactory receptor, family 2, subfamily G, member 2	chr1	+	Coding	247588360	247589313
TC0100012320.hg.1	9.64	8.62	0.44	0.6	T	T	2.02	0.0262	0.1473	T	NM_001001914; ENST00000320002; BC136712; BC136713; OTTHUMT00000097624; uc010pyz.2	OR2G3	olfactory receptor, family 2, subfamily G, member 3	chr1	+	Coding	247605554	247606545
TC0100012328.hg.1	5.13	5.37	0.02	0.34	T	T	-1.18	0.4315	0.6811	T	NM_015431; ENST00000366481; OTTHUMT00000096860	TRIM58	tripartite motif containing 58	chr1	+	Multiple_Complex	247857199	247880136
TC0100012329.hg.1	8.27	8.28	0.36	0.5	T	T	-1.01	0.802	0.9122	T	NM_001001957; ENST00000360358; BC146848; OTTHUMT00000096861; uc010pzb.2	OR2W3	olfactory receptor, family 2, subfamily W, member 3	chr1	+	Coding	247895556	247896597
TC0100012330.hg.1	5.87	5.7	0.68	0.56	T	T	1.12	0.8149	0.9186	T	NM_001005522; ENST00000319968; OTTHUMT00000096862; uc010pzc.2	OR2T8	olfactory receptor, family 2, subfamily T, member 8	chr1	+	Coding	247921018	247921956
TC0100012332.hg.1	5.54	5.61	0.18	0.46	T	T	-1.05	0.8559	0.9394	T	NM_001304535; NM_175911; ENST00000358120; ENST00000366478; BC028158; OTTHUMT00000097342	OR2L13	olfactory receptor, family 2, subfamily L, member 13	chr1	+	Coding	247937029	248100922
TC0100012334.hg.1	6.17	4.56	1.38	0.91	T	T	3.07	0.1014	0.3205	T	NM_001001963; ENST00000357191; BC140751; OTTHUMT00000096853; uc001idt.1	OR2L8	olfactory receptor, family 2, subfamily L, member 8 (gene/pseudogene)	chr1	+	Multiple_Complex	247948777	247949827
TC0100012335.hg.1	6.39	5.08	0.06	0.33	T	T	2.48	0.0015	0.0239	T	NM_001004491; ENST00000366480; BC136816; OTTHUMT00000096858	OR2AK2	olfactory receptor, family 2, subfamily AK, member 2	chr1	+	Coding	247965233	247966385
TC0100012341.hg.1	6.43	4.15	0.44	0.28	T	F	4.83	1.61e-05	0.0012	F	NM_001258284; ENST00000355281; OTTHUMT00000096851	OR2L5	olfactory receptor, family 2, subfamily L, member 5	chr1	+	Coding	248021948	248022886
TC0100012343.hg.1	5.48	4.81	1.26	0.57	T	T	1.59	0.3377	0.6051	T	NM_001004686; ENST00000366479; BC104792; BC104794; OTTHUMT00000096871	OR2L2	olfactory receptor, family 2, subfamily L, member 2	chr1	+	Multiple_Complex	248038172	248039305
TC0100012345.hg.1	7.62	6.33	1.08	0.54	T	T	2.43	0.0244	0.1409	T	NM_001004687; ENST00000359959; BC137039; BC137040; OTTHUMT00000096852; uc001idx.1	OR2L3	olfactory receptor, family 2, subfamily L, member 3	chr1	+	Coding	248060662	248061673
TC0100012348.hg.1	6.78	6.19	0.26	0.33	T	T	1.51	0.0192	0.122	T	NM_001004690; ENST00000366476; OTTHUMT00000097343; uc010pze.2	OR2M5	olfactory receptor, family 2, subfamily M, member 5	chr1	+	Coding	248145148	248146086
TC0100012350.hg.1	5.95	5.68	0.38	0.63	T	T	1.21	0.5237	0.7505	T	NM_001004688; ENST00000359682; OTTHUMT00000097356; uc010pzf.2	OR2M2	olfactory receptor, family 2, subfamily M, member 2	chr1	+	Coding	248179986	248181029
TC0100012351.hg.1	4.61	4.18	0.44	1.08	T	T	1.35	0.8923	0.9563	T	NM_001004689; ENST00000456743; BC136970; BC136971; OTTHUMT00000097355; uc010pzg.2	OR2M3	olfactory receptor, family 2, subfamily M, member 3	chr1	+	Coding	248203030	248204091
TC0100012352.hg.1	6.01	5.79	0.63	0.42	T	T	1.16	0.2515	0.5201	T	NM_017504; ENST00000306687; OTTHUMT00000097352; uc010pzh.2	OR2M4	olfactory receptor, family 2, subfamily M, member 4	chr1	+	Multiple_Complex	248238929	248239864
TC0100012353.hg.1	4.93	4.67	0.33	0.12	T	F	1.19	0.2437	0.5132	F	NM_001001918; ENST00000317861; OTTHUMT00000097359; uc010pzl.2	OR14C36	olfactory receptor, family 14, subfamily C, member 36	chr1	+	Coding	248348775	248349713
TC0100012354.hg.1	4.63	4.4	0.17	0.6	T	T	1.17	0.6594	0.8332	T	NM_001004696; ENST00000366475; OTTHUMT00000097349; uc001ieh.1	OR2T4	olfactory receptor, family 2, subfamily T, member 4	chr1	+	Coding	248361581	248362627
TC0100012355.hg.1	7.38	6.65	0.55	0.4	T	T	1.66	0.0447	0.2049	T	NM_001005471; ENST00000355728; OTTHUMT00000097344; uc001iei.1	OR2T6	olfactory receptor, family 2, subfamily T, member 6	chr1	+	Coding	248387609	248388535
TC0100012356.hg.1	5.59	5.11	0.31	0.48	T	T	1.39	0.3416	0.6089	T	NM_030904; ENST00000366474; OTTHUMT00000097346; uc010pzm.2	OR2T1	olfactory receptor, family 2, subfamily T, member 1	chr1	+	Coding	248405995	248407104
TC0100012358.hg.1	7.39	6.71	0.57	0.26	T	T	1.6	0.0794	0.282	T	NM_001004136; ENST00000342927; BC136961; BC136962; OTTHUMT00000097421; uc001iek.1	OR2T2	olfactory receptor, family 2, subfamily T, member 2	chr1	+	Coding	248452776	248453829
TC0100012359.hg.1	6.98	6.57	0.43	0.42	T	T	1.32	0.1401	0.3818	T	NM_001005495; ENST00000359594; BC136915; BC136916; OTTHUMT00000097348; uc001iel.1	OR2T3	olfactory receptor, family 2, subfamily T, member 3	chr1	+	Coding	248473326	248474333
TC0100012360.hg.1	7.08	6.65	0.26	0.34	T	F	1.34	0.1412	0.3835	F	NM_001004697; ENST00000366473; BC140747; BC140915; OTTHUMT00000097422; uc001iem.1	OR2T5	olfactory receptor, family 2, subfamily T, member 5	chr1	+	Coding	248488564	248489597
TC0100012363.hg.1	5.49	5.28	0.13	0.23	T	T	1.16	0.2048	0.4684	T	NM_001013355; ENST00000343414; BC137245; BC137266; OTTHUMT00000097358; uc001ien.1	OR2G6	olfactory receptor, family 2, subfamily G, member 6	chr1	+	Coding	248521615	248522664
TC0100012376.hg.1	5.97	6.68	0.33	0.53	T	T	-1.64	0.0567	0.2348	T	NM_024836; ENST00000306562; ENST00000423362; ENST00000428515; ENST00000502697; ENST00000505503; ENST00000510904; ENST00000515369; BC035140; BC050348; BC068506; OTTHUMT00000097125; OTTHUMT00000097126; OTTHUMT00000097127; OTTHUMT00000369851; OTTHUMT00000369852; OTTHUMT00000369853; OTTHUMT00000369854	ZNF672	zinc finger protein 672	chr1	+	Multiple_Complex	248838178	248849517
TC0100012379.hg.1	4.74	5.7	0.31	0.5	T	T	-1.94	0.0175	0.1151	T	NM_001017434; NM_170725; ENST00000329291; ENST00000355360; ENST00000462488; BC063785	PGBD2	piggyBac transposable element derived 2	chr1	+	Multiple_Complex	248906196	248919946
TC0100012401.hg.1	9.67	8.6	0.53	0.72	T	T	2.11	0.0198	0.1242	T	NM_001005221; NM_001005224; NM_001005277; ENST00000426406; OTTHUMT00000007999; uc010nxu.2	OR4F29; OR4F3; OR4F16	olfactory receptor, family 4, subfamily F, member 29; olfactory receptor, family 4, subfamily F, member 3; olfactory receptor, family 4, subfamily F, member 16	chr1	-	Coding	450703	451697
TC0100012410.hg.1	9.67	8.6	0.53	0.72	T	T	2.11	0.0198	0.1242	T	ENST00000332831; OTTHUMT00000007334; uc010nxv.2	OR4F16; OR4F29	olfactory receptor, family 4, subfamily F, member 16; olfactory receptor, family 4, subfamily F, member 29	chr1	-	Coding	685679	686673
TC0100012429.hg.1	8.02	8.05	0.21	0.08	T	T	-1.03	0.9906	0.9971	T	NM_015658; ENST00000327044; ENST00000469563; ENST00000477976; ENST00000483767; ENST00000487214; ENST00000496938; BC003555; OTTHUMT00000097869; OTTHUMT00000097870; OTTHUMT00000097871; OTTHUMT00000097872; OTTHUMT00000097873; OTTHUMT00000097874	NOC2L	NOC2-like nucleolar associated transcriptional repressor	chr1	-	Multiple_Complex	944203	959309
TC0100012432.hg.1	5.91	5.59	0.11	0.2	T	T	1.25	0.2579	0.5261	T	NM_001291366; NM_001291367; ENST00000341290; ENST00000433179; ENST00000479361; OTTHUMT00000097943; OTTHUMT00000101761	PERM1	PPARGC1 and ESRR induced regulator, muscle 1	chr1	-	Multiple_Complex	975199	982117
TC0100012434.hg.1	5.19	5.07	0.53	0.17	T	T	1.09	0.6567	0.8317	T	NM_001142467; NM_021170; ENST00000304952; ENST00000428771; ENST00000481869; ENST00000484667; BC012351; OTTHUMT00000097944; OTTHUMT00000097945; OTTHUMT00000097946; OTTHUMT00000366973; uc010nyc.1	HES4	hes family bHLH transcription factor 4	chr1	-	Multiple_Complex	998962	1000172
TC0100012441.hg.1	7.4	7.59	0.16	0.26	T	T	-1.14	0.4316	0.6811	T	NM_001205252; ENST00000453464; OTTHUMT00000470774	RNF223	ring finger protein 223	chr1	-	Multiple_Complex	1070966	1074307
TC0100012442.hg.1	7.21	7.17	0.1	0.16	T	T	1.03	0.8432	0.9331	T	NM_017891; ENST00000379319; ENST00000379320; ENST00000379325; ENST00000379339; ENST00000421241; ENST00000427787; ENST00000434641; ENST00000442117; ENST00000462097; ENST00000464905; ENST00000465822; ENST00000467751; ENST00000472741; ENST00000473600; ENST00000475119; ENST00000477196; ENST00000480643; ENST00000482816; ENST00000487177; BC008788; OTTHUMT00000001851; OTTHUMT00000001852; OTTHUMT00000001…	C1orf159	chromosome 1 open reading frame 159	chr1	-	Multiple_Complex	1081818	1116361
TC0100012452.hg.1	6.88	8.45	0.39	0.47	T	T	-2.98	0.0004	0.0107	T	NM_004195; NM_148901; NM_148902; ENST00000328596; ENST00000379265; ENST00000379268; ENST00000486728; BC152381; OTTHUMT00000004083; OTTHUMT00000004084; OTTHUMT00000004085; OTTHUMT00000099679	TNFRSF18	tumor necrosis factor receptor superfamily, member 18	chr1	-	Coding	1203508	1206709
TC0100012453.hg.1	6.7	10.64	0.21	0.39	T	T	-15.39	4.21e-07	0.0001	T	NM_003327; ENST00000379236; ENST00000453580; ENST00000497869; BC105070; BC105072; OTTHUMT00000004086; OTTHUMT00000004087; OTTHUMT00000004088	TNFRSF4	tumor necrosis factor receptor superfamily, member 4	chr1	-	Multiple_Complex	1211326	1214168
TC0100012454.hg.1	6.79	7.46	0.05	0.4	T	T	-1.59	0.0218	0.1324	T	NM_016176; NM_016547; ENST00000263741; ENST00000360001; ENST00000403997; ENST00000459994; ENST00000465727; ENST00000478938; ENST00000494748; BC006211; BC007625; BC008917; BC011244; BC022375; OTTHUMT00000005064; OTTHUMT00000005065; OTTHUMT00000005066; OTTHUMT00000005067; OTTHUMT00000005068; OTTHUMT00000005069; OTTHUMT00000005070	SDF4	stromal cell derived factor 4	chr1	-	Multiple_Complex	1216908	1232067
TC0100012456.hg.1	6.16	6.14	0.05	0.21	T	T	1.01	0.5925	0.7948	T	NM_001014980; ENST00000330388; ENST00000462849; ENST00000468365; ENST00000478606; ENST00000486627; BC089443; OTTHUMT00000004080; OTTHUMT00000005055; OTTHUMT00000005164; OTTHUMT00000005165; OTTHUMT00000005166	FAM132A	family with sequence similarity 132, member A	chr1	-	Multiple_Complex	1242446	1246722
TC0100012458.hg.1	8.05	8.53	0.06	0.09	T	T	-1.4	0.0328	0.1694	T	NM_058167; NM_194315; NM_194457; NM_194458; ENST00000347370; ENST00000349431; ENST00000360466; ENST00000400929; ENST00000400930; ENST00000422076; ENST00000435198; ENST00000450390; ENST00000461142; ENST00000464036; ENST00000466752; ENST00000467339; ENST00000471154; ENST00000473215; ENST00000477894; ENST00000488418; ENST00000491779; ENST00000502382; ENST00000503294; ENST00000509720; BC094777; BC104…	UBE2J2	ubiquitin-conjugating enzyme E2, J2	chr1	-	Multiple_Complex	1253909	1273885
TC0100012460.hg.1	7.85	7.55	0.12	0.25	T	T	1.23	0.3463	0.6137	T	UBE2J2.vdAug10-unspliced	UBE2J2	Transcript Identified by AceView, Entrez Gene ID(s) 118424	chr1	-	Unassigned	1263838	1264449
TC0100012463.hg.1	7.24	7.24	0.64	0.13	T	T	-1	0.8183	0.9208	T	NM_030649; ENST00000353662; ENST00000354700; ENST00000354980; ENST00000379037; ENST00000438966; ENST00000467278; ENST00000470659; ENST00000472541; ENST00000476572; ENST00000478065; ENST00000479108; ENST00000492936; ENST00000493992; BC051194; OTTHUMT00000006366; OTTHUMT00000006367; OTTHUMT00000006368; OTTHUMT00000006369; OTTHUMT00000006370; OTTHUMT00000006371; OTTHUMT00000006372; OTTHUMT0000000637…	ACAP3	ArfGAP with coiled-coil, ankyrin repeat and PH domains 3	chr1	-	Multiple_Complex	1292376	1309609
TC0100012465.hg.1	10.25	10.6	0.14	0.26	T	T	-1.28	0.3261	0.5943	T	NM_001256456; NM_001256460; NM_001256462; NM_001256463; NM_017871; NR_106785; ENST00000323275; ENST00000411962; ENST00000419704; ENST00000421495; ENST00000429572; ENST00000430786; ENST00000434694; ENST00000435064; ENST00000450926; ENST00000458452; ENST00000461514; ENST00000462432; ENST00000467408; ENST00000470030; ENST00000470679; ENST00000478641; ENST00000485710; ENST00000488042; ENST00000490853…	CPSF3L; MIR6727	cleavage and polyadenylation specific factor 3-like; microRNA 6727	chr1	-	Multiple_Complex	1311585	1324691
TC0100012468.hg.1	6.34	6.13	0.14	0.14	T	T	1.16	0.2924	0.5607	T	NM_004421; NR_106866; ENST00000378888; ENST00000378891; ENST00000472445; ENST00000610709; ENST00000616525; ENST00000631679; ENST00000632445; ENST00000633096; ENST00000634054; BC050454; OTTHUMT00000008487; OTTHUMT00000008490; OTTHUMT00000008491; OTTHUMT00000487901; OTTHUMT00000487902; OTTHUMT00000487903; OTTHUMT00000487904	DVL1; MIR6808	dishevelled segment polarity protein 1; microRNA 6808	chr1	-	Multiple_Complex	1335276	1349350
TC0100012469.hg.1	4.46	3.87	0.95	0.22	T	T	1.51	0.1959	0.4573	T	NM_001282582; NM_001282583; NM_001282584; NM_001282585; NM_032348; ENST00000309212; ENST00000342753; ENST00000445648; ENST00000460473; ENST00000464351; ENST00000473097; ENST00000474033; ENST00000476718; ENST00000477278; ENST00000478517; BC006213; BC017312; OTTHUMT00000008282; OTTHUMT00000008283; OTTHUMT00000008475; OTTHUMT00000008476; OTTHUMT00000008477; OTTHUMT00000008478; OTTHUMT00000008479; OT…	MXRA8	matrix-remodelling associated 8	chr1	-	Multiple_Complex	1352689	1363541
TC0100012471.hg.1	7.81	7.62	0.5	0.32	T	T	1.14	0.9243	0.9706	T	NM_001127229; NM_001127230; NM_017900; ENST00000321751; ENST00000338338; ENST00000338370; ENST00000378853; ENST00000489799; ENST00000496905; BC062333; OTTHUMT00000004082; OTTHUMT00000008273; OTTHUMT00000008274; OTTHUMT00000008275; OTTHUMT00000008276; OTTHUMT00000008277	AURKAIP1	aurora kinase A interacting protein 1	chr1	-	Multiple_Complex	1373730	1375495
TC0100012473.hg.1	10.63	10.66	0.08	0.15	T	T	-1.02	0.9433	0.9782	T	NM_001039577; NM_030937; ENST00000400809; ENST00000408918; ENST00000408952; ENST00000418865; ENST00000425598; ENST00000463260; ENST00000463895; ENST00000469113; ENST00000471930; ENST00000473872; ENST00000480479; ENST00000480646; ENST00000481223; ENST00000482365; ENST00000482621; ENST00000488340; ENST00000492998; ENST00000496007; ENST00000497013; ENST00000505849; OTTHUMT00000008146; OTTHUMT0000000…	CCNL2	cyclin L2	chr1	-	Multiple_Complex	1385711	1399338
TC0100012475.hg.1	11.7	11.88	0.35	0.27	T	T	-1.13	0.4518	0.6968	T	NM_017971; ENST00000344843; ENST00000477686; ENST00000482352; ENST00000487659; ENST00000492508; ENST00000493287; BC009515; BC014316; BC059945; OTTHUMT00000008139; OTTHUMT00000008140; OTTHUMT00000008141; OTTHUMT00000008143; OTTHUMT00000008144; OTTHUMT00000008145	MRPL20	mitochondrial ribosomal protein L20	chr1	-	Multiple_Complex	1401896	1407313
TC0100012477.hg.1	5.01	4.99	0.43	0.19	T	F	1.01	0.9819	0.9935	F	NM_001145210; NM_001243535; NM_001243536; ENST00000427211; ENST00000442470; ENST00000454272; ENST00000520296; ENST00000537107; OTTHUMT00000008131; OTTHUMT00000008132; OTTHUMT00000008133; OTTHUMT00000374565; uc001afp.3	ANKRD65	ankyrin repeat domain 65	chr1	-	Multiple_Complex	1417985	1421769
TC0100012485.hg.1	5.6	5.93	0.23	0.18	T	T	-1.26	0.1567	0.4068	T	NM_001114748; ENST00000378733; ENST00000425828; ENST00000624426; BC147018; BC147020; OTTHUMT00000100391; OTTHUMT00000479294	TMEM240	transmembrane protein 240	chr1	-	Coding	1534778	1540453
TC0100012487.hg.1	11.27	11.42	0.07	0.19	T	T	-1.11	0.5247	0.7509	T	NM_014188; ENST00000291386; ENST00000359060; ENST00000378725; ENST00000378726; BC008070; OTTHUMT00000001366; OTTHUMT00000001367; OTTHUMT00000001368; OTTHUMT00000100389	SSU72	SSU72 homolog, RNA polymerase II CTD phosphatase	chr1	-	Multiple_Complex	1541673	1574882
TC0100012490.hg.1	4.72	4.81	0.39	0.16	T	T	-1.07	0.6854	0.8477	T	NM_001242659; ENST00000422725; OTTHUMT00000337408	C1orf233	chromosome 1 open reading frame 233	chr1	-	Multiple_Complex	1598008	1600096
TC0100012496.hg.1	9.43	10.63	0.4	0.35	T	T	-2.3	0.0024	0.0325	T	NM_001198993; NM_001198994; NM_001198995; NM_023018; ENST00000341426; ENST00000341991; ENST00000342348; ENST00000378625; ENST00000460602; ENST00000464373; ENST00000469045; ENST00000477235; ENST00000480499; ENST00000480542; ENST00000489538; ENST00000492768; ENST00000492845; ENST00000497186; ENST00000497615; ENST00000497747; ENST00000498806; BC001709; OTTHUMT00000002767; OTTHUMT00000002768; OTTHUMT…	NADK	NAD kinase	chr1	-	Multiple_Complex	1751232	1780457
TC0100012497.hg.1	14.03	14.46	0.05	0.18	T	T	-1.35	0.0618	0.2461	T	NM_001282538; NM_001282539; NM_002074; ENST00000378609; ENST00000434686; ENST00000437146; ENST00000439272; ENST00000461893; ENST00000471354; ENST00000472614; ENST00000607589; ENST00000610897; ENST00000615252; BC004186; BC005888; BC008991; OTTHUMT00000002762; OTTHUMT00000002763; OTTHUMT00000002764; OTTHUMT00000100193; OTTHUMT00000100194; OTTHUMT00000100195; OTTHUMT00000100196; OTTHUMT00000470227	GNB1	guanine nucleotide binding protein (G protein), beta polypeptide 1	chr1	-	Multiple_Complex	1785285	1891117
TC0100012502.hg.1	8.81	9.49	0.36	0.23	T	T	-1.6	0.045	0.2056	T	NM_178545; ENST00000310991; ENST00000378598; ENST00000378602; ENST00000416272; ENST00000470931; ENST00000602604; OTTHUMT00000002781; OTTHUMT00000002782; OTTHUMT00000002783; OTTHUMT00000002784; OTTHUMT00000100206; OTTHUMT00000467499; uc001aii.2	TMEM52	transmembrane protein 52	chr1	-	Multiple_Complex	1917590	1919301
TC0100012503.hg.1	4.39	4.29	0.01	0.19	T	T	1.07	0.8683	0.945	T	NM_001304360; ENST00000270720; ENST00000378590; ENST00000378592; ENST00000412120; ENST00000461752; ENST00000464311; ENST00000468610; ENST00000493316; ENST00000493964; BC114926; OTTHUMT00000002785; OTTHUMT00000003034; OTTHUMT00000098491; OTTHUMT00000100288; OTTHUMT00000354602; OTTHUMT00000354810; OTTHUMT00000399604; OTTHUMT00000399605; OTTHUMT00000399606	CFAP74	cilia and flagella associated protein 74	chr1	-	Multiple_Complex	1921951	2005390
TC0100012523.hg.1	6.49	6.27	0.11	0.24	T	T	1.17	0.5624	0.777	T	NM_001301060; NM_024848; NR_125361; ENST00000378525; ENST00000378529; ENST00000378531; ENST00000419785; ENST00000449373; ENST00000469374; ENST00000475812; ENST00000494279; ENST00000606372; ENST00000607031; ENST00000607342; BC021704; OTTHUMT00000004055; OTTHUMT00000004056; OTTHUMT00000004057; OTTHUMT00000004058; OTTHUMT00000004059; OTTHUMT00000004060; OTTHUMT00000100283; OTTHUMT00000471008; OTTHUM…	MORN1	MORN repeat containing 1	chr1	-	Multiple_Complex	2321253	2391751
TC0100012529.hg.1	6.6	6.92	0	0.11	T	T	-1.25	0.1274	0.3618	T	NM_002617; NM_153818; ENST00000288774; ENST00000447513; ENST00000502666; ENST00000507596; ENST00000508384; ENST00000510434; ENST00000514502; ENST00000515760; BC000543; BC018198; OTTHUMT00000004638; OTTHUMT00000367454; OTTHUMT00000367455; OTTHUMT00000367456; OTTHUMT00000367457; OTTHUMT00000367458; OTTHUMT00000367460; OTTHUMT00000367461	PEX10	peroxisomal biogenesis factor 10	chr1	-	Multiple_Complex	2403964	2413797
TC0100012534.hg.1	9.25	9.4	0.45	0.25	T	T	-1.11	0.5921	0.7948	T	ENST00000378466; ENST00000435556; ENST00000468002; ENST00000471361; ENST00000486396; ENST00000487804; ENST00000491212; ENST00000502512; ENST00000502770; ENST00000505228; ENST00000514922; ENST00000515423; BC043496; OTTHUMT00000002082; OTTHUMT00000002083; OTTHUMT00000002084; OTTHUMT00000002085; OTTHUMT00000002086; OTTHUMT00000002087; OTTHUMT00000366427; OTTHUMT00000366428; OTTHUMT00000366429; OTTHU…	PANK4	pantothenate kinase 4	chr1	-	Multiple_Complex	2508531	2526628
TC0100012535.hg.1	6.37	6.31	0.44	0.13	T	T	1.04	0.9028	0.9605	T	NM_001010926; ENST00000378453; BC087840; OTTHUMT00000002102; uc001ajn.3	HES5	hes family bHLH transcription factor 5	chr1	-	Coding	2528745	2530245
TC0100012539.hg.1	9.27	10	0.32	0.3	T	T	-1.66	0.0491	0.2158	T	NR_037844; ENST00000416860.2; ENST00000432521.2; ENST00000443892.2; ENST00000448624.2; ENST00000449660.1; ENST00000452793.1; OTTHUMT00000002185; OTTHUMT00000002186; OTTHUMT00000002187; OTTHUMT00000002188; OTTHUMT00000002189; OTTHUMT00000099613; uc001ajo.3; uc001ajp.3; uc001ajq.3; uc021oev.2; uc057bng.1; uc057bnh.1	LOC115110; RP3-395M20.8	uncharacterized LOC115110; novel transcript	chr1	-	NonCoding	2549920	2557031
TC0100012543.hg.1	6.38	6.02	0.17	0.22	T	T	1.28	0.2837	0.5519	T	hsa_circ_0000010	FAM213B	Memczak2013 ANTISENSE, coding, INTERNAL, UTR3 best transcript NM_001195737	chr1	-	NonCoding	2589876	2590084
TC0100012544.hg.1	5.1	5.38	0.28	0.4	T	T	-1.21	0.3375	0.6048	T	NM_033467; ENST00000378412; ENST00000464195; ENST00000469962; ENST00000471840; ENST00000491941; ENST00000502556; ENST00000504800; ENST00000509374; ENST00000511099; BC101027; BC101028; BC101029; BC101030; OTTHUMT00000002395; OTTHUMT00000002396; OTTHUMT00000002397; OTTHUMT00000002398; OTTHUMT00000002399; OTTHUMT00000359554; OTTHUMT00000359555; OTTHUMT00000359556; OTTHUMT00000359557	MMEL1	membrane metallo-endopeptidase-like 1	chr1	-	Multiple_Complex	2590639	2633042
TC0100012566.hg.1	5.33	4.86	0.54	0.34	T	T	1.38	0.0865	0.2947	T	NR_015440; NR_024371; ENST00000321336; ENST00000321399; ENST00000413472; ENST00000415573; ENST00000420957; ENST00000445317; ENST00000453118; ENST00000606861	LINC00982	long intergenic non-protein coding RNA 982	chr1	-	NonCoding	3059531	3068437
TC0100012588.hg.1	5.57	4.87	0.21	0.39	T	T	1.63	0.035	0.1765	T	NM_001409; ENST00000294599; ENST00000356575; ENST00000461795; ENST00000475790; ENST00000485002; ENST00000491842; ENST00000494257; OTTHUMT00000001469; OTTHUMT00000001546; OTTHUMT00000001547; OTTHUMT00000001548; OTTHUMT00000001549; OTTHUMT00000001550; OTTHUMT00000354866	MEGF6	multiple EGF-like-domains 6	chr1	-	Multiple_Complex	3487942	3611495
TC0100012593.hg.1	5.95	6.91	0.75	0.25	T	T	-1.95	0.0116	0.0892	T	NM_017818; ENST00000270708; ENST00000378322; ENST00000419924; ENST00000424367; ENST00000465916; ENST00000469643; ENST00000471223; ENST00000479331; ENST00000494884; ENST00000497940; BC086311; OTTHUMT00000001470; OTTHUMT00000001471; OTTHUMT00000001472; OTTHUMT00000001473; OTTHUMT00000001474; OTTHUMT00000001475; OTTHUMT00000001476; OTTHUMT00000001477; OTTHUMT00000001478; OTTHUMT00000001479	WRAP73	WD repeat containing, antisense to TP73	chr1	-	Multiple_Complex	3630767	3652761
TC0100012598.hg.1	7.36	7.41	0.53	0.16	T	T	-1.04	0.8556	0.9394	T	NR_033708; NR_033709; NR_033710; NR_033711; NR_033712; ENST00000418088; ENST00000419973; ENST00000423764; ENST00000452079; ENST00000587071; ENST00000608600; ENST00000624167; ENST00000624948; BC093699; BC111984	TP73-AS1	TP73 antisense RNA 1	chr1	-	Multiple_Complex	3735601	3747373
TC0100012601.hg.1	11.3	11.46	0.14	0.09	T	T	-1.11	0.5638	0.7779	T	NM_020710; ENST00000378251; ENST00000462356; ENST00000479239; BC031301; OTTHUMT00000009744; OTTHUMT00000009745; OTTHUMT00000009746	LRRC47	leucine rich repeat containing 47	chr1	-	Multiple_Complex	3778558	3796504
TC0100012602.hg.1	9.79	10.03	0.69	0.22	T	T	-1.19	0.4143	0.6692	T	NM_014704; ENST00000378223; ENST00000378230; ENST00000428079; ENST00000438539; ENST00000443466; ENST00000460038; ENST00000461667; ENST00000484420; ENST00000494653; ENST00000494951; ENST00000495701; BC047450; OTTHUMT00000009747; OTTHUMT00000009748; OTTHUMT00000009749; OTTHUMT00000009750; OTTHUMT00000009812; OTTHUMT00000009813; OTTHUMT00000009814; OTTHUMT00000009815; OTTHUMT00000009816; OTTHUMT0000…	CEP104	centrosomal protein 104kDa	chr1	-	Multiple_Complex	3812081	3857233
TC0100012604.hg.1	7.46	7.63	0.49	0.25	T	T	-1.12	0.4961	0.7312	T	NM_207356; ENST00000361605; ENST00000474140; ENST00000486765; BC067302; OTTHUMT00000010539; OTTHUMT00000010540; OTTHUMT00000010541	C1orf174	chromosome 1 open reading frame 174	chr1	-	Multiple_Complex	3889125	3900293
TC0100012664.hg.1	7.08	7.49	0	0.39	T	T	-1.33	0.1704	0.4256	T	NM_001291593; NM_001291594; NM_015102; NR_111987; ENST00000378156; ENST00000378161; ENST00000378169; ENST00000460696; ENST00000466897; ENST00000468253; ENST00000470763; ENST00000478423; ENST00000489180; ENST00000506941; ENST00000622020; BC040520; OTTHUMT00000001715; OTTHUMT00000001716; OTTHUMT00000001717; OTTHUMT00000001718; OTTHUMT00000001719; OTTHUMT00000002105; OTTHUMT00000099309; OTTHUMT00000…	NPHP4	nephronophthisis 4	chr1	-	Multiple_Complex	5862808	5992473
TC0100012668.hg.1	4.01	4.03	0	0.22	F	F	-1.01	0.8548	0.9391	F	NM_015557; ENST00000262450; ENST00000377999; ENST00000462991; ENST00000475121; ENST00000491020; ENST00000496404; OTTHUMT00000002823; OTTHUMT00000002824; OTTHUMT00000002825; OTTHUMT00000002826; OTTHUMT00000002827; OTTHUMT00000002828	CHD5	chromodomain helicase DNA binding protein 5	chr1	-	Coding	6101787	6180134
TC0100012670.hg.1	16.26	15.93	0.13	0.1	T	T	1.26	0.1044	0.3251	T	NM_000983; ENST00000234875; ENST00000462296; ENST00000465335; ENST00000465387; ENST00000471204; ENST00000480661; ENST00000484532; ENST00000497965; BC035566; BC058887; BC066314; OTTHUMT00000002830; OTTHUMT00000002831; OTTHUMT00000002832; OTTHUMT00000003213; OTTHUMT00000003214; OTTHUMT00000003677; OTTHUMT00000003678; OTTHUMT00000003679	RPL22	ribosomal protein L22	chr1	-	Multiple_Complex	6181269	6209560
TC0100012673.hg.1	8.52	9.26	0.34	0.35	T	T	-1.67	0.0228	0.1353	T	NM_012405; ENST00000343813; ENST00000474756; ENST00000489498; ENST00000495791; BC028168; OTTHUMT00000003681; OTTHUMT00000003682; OTTHUMT00000003684; OTTHUMT00000003685	ICMT	isoprenylcysteine carboxyl methyltransferase	chr1	-	Multiple_Complex	6221193	6235984
TC0100012674.hg.1	6.14	6.83	0.03	0.31	T	T	-1.62	0.019	0.121	T	NM_207370; ENST00000377893; BC068275; OTTHUMT00000003717; uc001amp.2	GPR153	G protein-coupled receptor 153	chr1	-	Multiple_Complex	6247346	6260975
TC0100012675.hg.1	7.09	7.48	0.25	0.19	T	T	-1.31	0.1144	0.3424	T	NM_007274; NM_181864; NM_181865; NM_181866; ENST00000361521; ENST00000377842; ENST00000377845; ENST00000377855; ENST00000377860; ENST00000418124; ENST00000473466; ENST00000481175; ENST00000545482; ENST00000608083; BC017365; OTTHUMT00000003773; OTTHUMT00000003774; OTTHUMT00000003775; OTTHUMT00000003776; OTTHUMT00000003777; OTTHUMT00000003778; OTTHUMT00000003779; OTTHUMT00000003780; OTTHUMT00000473…	ACOT7	acyl-CoA thioesterase 7	chr1	-	Multiple_Complex	6264269	6394391
TC0100012683.hg.1	4.98	4.91	0.14	0.13	F	T	1.05	0.8245	0.9236	F	NM_019089; ENST00000377834; ENST00000377836; ENST00000377837; ENST00000471190; ENST00000487437; ENST00000489730; BC132698; BC136963; BC142687; OTTHUMT00000001881; OTTHUMT00000001882; OTTHUMT00000001883; OTTHUMT00000001884; OTTHUMT00000001885; OTTHUMT00000001886	HES2	hes family bHLH transcription factor 2	chr1	-	Multiple_Complex	6412418	6424670
TC0100012687.hg.1	11.82	11.27	0.44	0.16	T	T	1.47	0.046	0.2079	T	NM_024654; ENST00000377705; ENST00000460777; ENST00000462798; ENST00000464383; ENST00000464665; BC105095; BC110849; BC112278; OTTHUMT00000002625; OTTHUMT00000002626; OTTHUMT00000002627; OTTHUMT00000002628; OTTHUMT00000002629	NOL9	nucleolar protein 9	chr1	-	Multiple_Complex	6521347	6554598
TC0100012690.hg.1	8.56	7.65	0.35	0.27	T	T	1.87	0.0099	0.0809	T	NM_014851; ENST00000377658; ENST00000377663; ENST00000463043; ENST00000467612; ENST00000496707; ENST00000610898; BC034039; BC091648; OTTHUMT00000004188; OTTHUMT00000004189; OTTHUMT00000004190; OTTHUMT00000004191; OTTHUMT00000004192; uc001aoa.3	KLHL21	kelch-like family member 21	chr1	-	Multiple_Complex	6590724	6614607
TC0100012693.hg.1	9.91	9.75	0.5	0.19	T	T	1.12	0.3628	0.6263	T	NM_018198; ENST00000294401; ENST00000377577; ENST00000426784; ENST00000451196; ENST00000460594; ENST00000465508; ENST00000465911; ENST00000469318; ENST00000472414; ENST00000473993; ENST00000485073; BC006086; BC014145; OTTHUMT00000004216; OTTHUMT00000004217; OTTHUMT00000004218; OTTHUMT00000004219; OTTHUMT00000004220; OTTHUMT00000004972; OTTHUMT00000004973; OTTHUMT00000004974; OTTHUMT00000004975; O…	DNAJC11	DnaJ (Hsp40) homolog, subfamily C, member 11	chr1	-	Multiple_Complex	6634168	6701924
TC0100012695.hg.1	6.47	6.22	0.1	0.1	T	T	1.19	0.2228	0.4894	T	hsa_circ_0092370	DNAJC11	Zhang2013 ALT_ACCEPTOR, ALT_DONOR, coding, INTERNAL, intronic best transcript NM_018198	chr1	-	NonCoding	6653432	6653631
TC0100012732.hg.1	5.34	5.82	0.85	0.11	T	T	-1.39	0.1283	0.3629	T	NM_006786; NM_021995; ENST00000054668; ENST00000361696; ENST00000377516; BC126443; OTTHUMT00000003611; OTTHUMT00000003612; OTTHUMT00000003613	UTS2	urotensin 2	chr1	-	Coding	7843083	7853512
TC0100012734.hg.1	6.25	7.54	0.85	0.59	T	T	-2.45	0.0061	0.0606	T	NM_001561; ENST00000377507; ENST00000474475; ENST00000492571; ENST00000615230; BC006196; OTTHUMT00000003622; OTTHUMT00000003623; OTTHUMT00000083600	TNFRSF9	tumor necrosis factor receptor superfamily, member 9	chr1	-	Coding	7915871	7943165
TC0100012760.hg.1	10.01	11.26	0.41	0.13	T	T	-2.37	0.0005	0.0119	T	NM_001042681; NM_001042682; NM_012102; ENST00000337907; ENST00000377464; ENST00000400907; ENST00000400908; ENST00000460659; ENST00000464367; ENST00000464972; ENST00000465125; ENST00000467350; ENST00000468247; ENST00000469251; ENST00000476556; ENST00000480342; ENST00000488215; ENST00000492766; ENST00000505225; ENST00000507012; ENST00000514428; OTTHUMT00000004916; OTTHUMT00000004917; OTTHUMT0000000…	RERE	arginine-glutamic acid dipeptide (RE) repeats	chr1	-	Multiple_Complex	8352397	8817643
TC0100012778.hg.1	14.47	14.87	0.4	0.25	T	T	-1.32	0.1504	0.3968	T	NM_001201483; NM_001428; ENST00000234590; ENST00000464920; ENST00000486051; ENST00000489867; ENST00000492343; ENST00000497492; BC001810; BC004458; BC009912; BC011130; BC015641; BC022545; BC027725; BC050642; OTTHUMT00000004945; OTTHUMT00000004946; OTTHUMT00000004948; OTTHUMT00000083601; OTTHUMT00000083602; OTTHUMT00000083604	ENO1	enolase 1, (alpha)	chr1	-	Multiple_Complex	8861000	9146622
TC0100012786.hg.1	4.82	5.04	0.57	0.14	T	T	-1.17	0.383	0.6443	T	NM_207420; ENST00000400906; OTTHUMT00000127768; uc009vmo.1	SLC2A7	solute carrier family 2 (facilitated glucose transporter), member 7	chr1	-	Coding	9003300	9026345
TC0100012787.hg.1	5.86	6.39	0.48	0.23	T	T	-1.45	0.1062	0.3281	T	NM_001135585; NM_003039; ENST00000377414; ENST00000377424; ENST00000464985; ENST00000473209; ENST00000474145; ENST00000479813; ENST00000484798; ENST00000486632; ENST00000487492; ENST00000487835; BC001692; BC001820; OTTHUMT00000004932; OTTHUMT00000004933; OTTHUMT00000004934; OTTHUMT00000004936; OTTHUMT00000004937; OTTHUMT00000004938; OTTHUMT00000004939; OTTHUMT00000004940; OTTHUMT00000004941; OTTH…	SLC2A5	solute carrier family 2 (facilitated glucose/fructose transporter), member 5	chr1	-	Multiple_Complex	9035107	9088478
TC0100012788.hg.1	7.41	6.46	0.09	0.29	T	T	1.94	0.0052	0.0548	T	NM_024980; ENST00000377411; ENST00000465853; ENST00000466131; OTTHUMT00000004906; OTTHUMT00000004908; OTTHUMT00000127658	GPR157	G protein-coupled receptor 157	chr1	-	Multiple_Complex	9090855	9129170
TC0100012811.hg.1	6.72	6.38	0	0.05	T	T	1.27	0.0894	0.2997	T	NR_027045; ENST00000377320	PIK3CD-AS1	PIK3CD antisense RNA 1	chr1	-	NonCoding	9652610	9654586
TC0100012813.hg.1	6.28	5.84	0.25	0.11	T	T	1.36	0.0623	0.2469	T	NR_126366; NR_126367; NR_126368; ENST00000415330	PIK3CD-AS2	PIK3CD antisense RNA 2	chr1	-	NonCoding	9672426	9687574
TC0100012816.hg.1	10.57	10.55	0.14	0.23	T	T	1.01	0.8676	0.9449	T	NM_001009566; NM_001302883; NM_014944; ENST00000361311; ENST00000377298; ENST00000435891; ENST00000464286; ENST00000477264; BC033902; OTTHUMT00000004239; OTTHUMT00000004240; OTTHUMT00000004241; OTTHUMT00000004243; OTTHUMT00000004244	CLSTN1	calsyntenin 1	chr1	-	Multiple_Complex	9729021	9824526
TC0100012818.hg.1	5.17	5.3	0.24	0.29	T	T	-1.1	0.2863	0.5545	T	NM_001012329; NM_020248; ENST00000377256; ENST00000377258; ENST00000377263; ENST00000400904; BC146892; BC146896; OTTHUMT00000005012; OTTHUMT00000005013; OTTHUMT00000005014; OTTHUMT00000005015	CTNNBIP1	catenin, beta interacting protein 1	chr1	-	Multiple_Complex	9767019	9910336
TC0100012828.hg.1	9.64	10.04	0.41	0.16	T	T	-1.32	0.0988	0.3165	T	NM_032368; ENST00000377213; ENST00000377223; ENST00000400903; ENST00000471853; ENST00000488540; BC007240; BC063443; OTTHUMT00000005037; OTTHUMT00000005038; OTTHUMT00000005040; OTTHUMT00000005041	LZIC	leucine zipper and CTNNBIP1 domain containing	chr1	-	Multiple_Complex	9922113	9943407
TC0100012846.hg.1	7.39	7.25	0.72	0.31	T	T	1.1	0.5954	0.7962	T	NM_004401; NM_213566; ENST00000377036; ENST00000377038; ENST00000476658; BC000037; BC007112; BC007721; OTTHUMT00000005418; OTTHUMT00000005419; OTTHUMT00000005420	DFFA	DNA fragmentation factor, 45kDa, alpha polypeptide	chr1	-	Multiple_Complex	10456522	10472556
TC0100012849.hg.1	6.81	7.13	0.34	0.34	T	T	-1.25	0.2196	0.4856	T	NM_001079843; NM_017766; ENST00000344008; ENST00000377022; ENST00000447850; ENST00000472814; ENST00000478524; ENST00000478728; ENST00000490176; ENST00000492173; ENST00000496432; BC051883; OTTHUMT00000005671; OTTHUMT00000005672; OTTHUMT00000005673; OTTHUMT00000005674; OTTHUMT00000005675; OTTHUMT00000005676; OTTHUMT00000005677; OTTHUMT00000005678; OTTHUMT00000366770	CASZ1	castor zinc finger 1	chr1	-	Multiple_Complex	10636604	10796676
TC0100012864.hg.1	5.3	5.44	0.22	0.18	F	T	-1.1	0.5933	0.7952	F	NM_001170754; ENST00000377004; ENST00000418570; ENST00000468348; ENST00000476357; ENST00000520253; BC126349; BC143794; BC143795; BC143797; OTTHUMT00000005666; OTTHUMT00000005667; OTTHUMT00000005668; OTTHUMT00000316229; uc010oao.2	C1orf127	chromosome 1 open reading frame 127	chr1	-	Multiple_Complex	10946471	10982037
TC0100012868.hg.1	5.31	5.21	0.14	0.11	T	T	1.08	0.7279	0.87	T	NM_006610; NM_139208; ENST00000400897; ENST00000400898; ENST00000478645; ENST00000480221; OTTHUMT00000006072; OTTHUMT00000006073; OTTHUMT00000006074; OTTHUMT00000006075	MASP2	mannan-binding lectin serine peptidase 2	chr1	-	Multiple_Complex	11026523	11047239
TC0100012869.hg.1	8.99	8.63	0.22	0.37	T	T	1.29	0.1326	0.3696	T	NM_003132; ENST00000376957; ENST00000459997; ENST00000465788; ENST00000475189; ENST00000487300; ENST00000490101; BC000309; BC033106; OTTHUMT00000006056; OTTHUMT00000006057; OTTHUMT00000006059; OTTHUMT00000006060; OTTHUMT00000006061; OTTHUMT00000006062	SRM	spermidine synthase	chr1	-	Multiple_Complex	11054584	11060034
TC0100012870.hg.1	9.99	10.11	0.01	0.19	T	T	-1.09	0.6086	0.8037	T	NM_001001998; NM_002685; ENST00000304457; ENST00000376936; ENST00000460196; ENST00000469634; ENST00000470611; ENST00000472078; ENST00000474216; ENST00000478271; ENST00000485606; ENST00000490565; ENST00000498576; BC039901; BC073788; OTTHUMT00000006078; OTTHUMT00000006079; OTTHUMT00000006080; OTTHUMT00000006081; OTTHUMT00000006082; OTTHUMT00000006083; OTTHUMT00000006084; OTTHUMT00000006085; OTTHUMT…	EXOSC10	exosome component 10	chr1	-	Multiple_Complex	11066536	11099910
TC0100012872.hg.1	8.67	9.65	0.07	0.38	T	T	-1.97	0.0149	0.104	T	NM_004958; ENST00000361445; ENST00000376838; ENST00000455339; ENST00000473471; ENST00000476768; ENST00000490931; ENST00000495435; BC117166; OTTHUMT00000005558; OTTHUMT00000005559; OTTHUMT00000005560; OTTHUMT00000005561; OTTHUMT00000005562; OTTHUMT00000005563; OTTHUMT00000084229	MTOR	mechanistic target of rapamycin (serine/threonine kinase)	chr1	-	Multiple_Complex	11106531	11262551
TC0100012884.hg.1	7.64	8	0.24	0.3	T	T	-1.28	0.1891	0.4483	T	NM_012168; ENST00000354287; ENST00000465901; ENST00000466919; ENST00000471501; ENST00000475961; BC025233; BC096747; OTTHUMT00000005764; OTTHUMT00000005765; OTTHUMT00000005766; OTTHUMT00000005767; OTTHUMT00000005768	FBXO2	F-box protein 2	chr1	-	Multiple_Complex	11648361	11655785
TC0100012889.hg.1	8.61	9.18	0.11	0.41	T	T	-1.49	0.0235	0.1379	T	NM_001127325; NM_006341; ENST00000235310; ENST00000376655; ENST00000376664; ENST00000376667; ENST00000376669; ENST00000376672; ENST00000376692; ENST00000445656; ENST00000456915; BC015244; OTTHUMT00000006344; OTTHUMT00000006345; OTTHUMT00000006346; OTTHUMT00000006347; OTTHUMT00000006348; OTTHUMT00000006349; OTTHUMT00000006350; OTTHUMT00000006351	MAD2L2	MAD2 mitotic arrest deficient-like 2 (yeast)	chr1	-	Multiple_Complex	11674480	11691650
TC0100012895.hg.1	6.42	6.4	0.08	0.13	T	T	1.02	0.8576	0.94	T	NM_005957; ENST00000376486; ENST00000376583; ENST00000376585; ENST00000376590; ENST00000376592; ENST00000413656; ENST00000418034; ENST00000423400; ENST00000431243; BC053509; OTTHUMT00000006538; OTTHUMT00000006539; OTTHUMT00000006540; OTTHUMT00000006541; OTTHUMT00000006542; OTTHUMT00000006543; OTTHUMT00000006544; OTTHUMT00000006545	MTHFR	methylenetetrahydrofolate reductase (NAD(P)H)	chr1	-	Multiple_Complex	11785723	11806920
TC0100012897.hg.1	5.67	5.27	0.22	0.25	T	T	1.32	0.2431	0.5125	T	NM_006172; ENST00000376476; ENST00000376480; ENST00000610706; BC005893; OTTHUMT00000006852; OTTHUMT00000006853	NPPA	natriuretic peptide A	chr1	-	Multiple_Complex	11845709	11848345
TC0100012898.hg.1	5.79	5.5	0.17	0.19	T	T	1.22	0.3447	0.6118	T	NM_002521; ENST00000376468; BC025785; OTTHUMT00000006854	NPPB	natriuretic peptide B	chr1	-	Coding	11857464	11858935
TC0100012901.hg.1	7.2	8.2	0.06	0.28	T	T	-2	0.0018	0.0272	T	NM_138346; BC035033; OTTHUMT00000006857; OTTHUMT00000006858	KIAA2013	KIAA2013	chr1	-	Multiple_Complex	11919588	11926428
TC0100012921.hg.1	8.97	5.99	0.66	0.18	T	T	7.86	3.52e-06	0.0005	T	NM_004753; NR_106788; ENST00000430996; ENST00000464917; ENST00000482265; ENST00000616661; ENST00000622213; BC002730; OTTHUMT00000005318; OTTHUMT00000005319; OTTHUMT00000005320; OTTHUMT00000005321	DHRS3; MIR6730	dehydrogenase/reductase (SDR family) member 3; microRNA 6730	chr1	-	Multiple_Complex	12567910	12617815
TC0100012930.hg.1	5.66	5.31	0.19	0.13	T	T	1.28	0.1858	0.4446	T	NM_001146344; ENST00000619922; BC144426; OTTHUMT00000005460	PRAMEF11	PRAME family member 11	chr1	-	Coding	12824605	12831410
TC0100012934.hg.1	5.42	5.29	0.09	0.16	T	T	1.1	0.5181	0.7464	T	NM_001009611; ENST00000235349; OTTHUMT00000005518	PRAMEF4	PRAME family member 4	chr1	-	Coding	12879212	12886201
TC0100012935.hg.1	5.09	4.99	0.59	0.26	T	T	1.07	0.9424	0.9779	T	NM_001039361; ENST00000235347; BC112208; BC112210; OTTHUMT00000005512	PRAMEF10	PRAME family member 10	chr1	-	Coding	12892896	12898270
TC0100012938.hg.1	5.26	5.63	0.76	0.39	T	T	-1.28	0.3952	0.654	T	NM_001136561; ENST00000621994; BC144551; BC157858; BC171863; OTTHUMT00000026269	HNRNPCL2	heterogeneous nuclear ribonucleoprotein C-like 2	chr1	-	Coding	13115488	13116854
TC0100012940.hg.1	6.33	6.26	0.11	0.29	T	T	1.04	0.5884	0.7925	T	ENST00000323770; OTTHUMT00000479154	HNRNPCL4	heterogeneous nuclear ribonucleoprotein C-like 4	chr1	-	Coding	13164555	13165560
TC0100012941.hg.1	5.44	5.43	0.51	0.24	T	T	1.01	0.6422	0.8238	T	NM_001291380	PRAMEF13	PRAME family member 13	chr1	-	Multiple_Complex	13196188	13201409
TC0100012942.hg.1	4.11	3.93	0.37	0.35	T	T	1.13	0.6602	0.8334	T	NM_001099850; ENST00000624297	PRAMEF18	PRAME family member 18	chr1	-	Coding	13222695	13226154
TC0100012946.hg.1	5.6	5.68	0.01	0.21	T	T	-1.06	0.72	0.8662	T	ENST00000357367; ENST00000614831; ENST00000621519; OTTHUMT00000022043	PRAMEF8	PRAME family member 8	chr1	-	Coding	13281035	13285174
TC0100012947.hg.1	4.87	4.6	0.2	0.11	T	T	1.21	0.1947	0.4559	T	NM_001024661; ENST00000334600; ENST00000602491; OTTHUMT00000021791; OTTHUMT00000467580	PRAMEF14	PRAME family member 14	chr1	-	Multiple_Complex	13341892	13347134
TC0100012948.hg.1	3.76	4.03	0.22	0.18	F	T	-1.21	0.2298	0.4976	F	NM_001099790; OTTHUMT00000021794	PRAMEF19	PRAME family member 19	chr1	-	Coding	13368431	13371947
TC0100012950.hg.1	5.61	5.62	0.34	0.13	T	T	-1.01	0.7946	0.9074	T	NM_001010847; ENST00000376085; OTTHUMT00000021793	LRRC38	leucine rich repeat containing 38	chr1	-	Coding	13474977	13514048
TC0100012991.hg.1	4.67	4.26	0.28	0.11	T	T	1.32	0.1279	0.3624	T	NM_001278501; NM_001278502	C1orf195	chromosome 1 open reading frame 195	chr1	-	Multiple_Complex	15164196	15171624
TC0100013000.hg.1	6.59	8.86	0.02	0.2	T	T	-4.82	2.73e-06	0.0004	T	NM_001229; NM_001278054; NM_032996; NR_102732; NR_102733; ENST00000333868; ENST00000348549; ENST00000375890; ENST00000400777; ENST00000424908; ENST00000440484; ENST00000447522; ENST00000469637; ENST00000474305; ENST00000546424; ENST00000546969; BC002452; BC006463; OTTHUMT00000006438; OTTHUMT00000006439; OTTHUMT00000006440; OTTHUMT00000006441; OTTHUMT00000006442; OTTHUMT00000006443; OTTHUMT0000008…	CASP9	caspase 9	chr1	-	Multiple_Complex	15490829	15526534
TC0100013003.hg.1	9.33	9.5	0.23	0.25	T	T	-1.12	0.3273	0.5954	T	NM_024758; ENST00000375826; BC005090; OTTHUMT00000006763	AGMAT	agmatinase	chr1	-	Coding	15571699	15585110
TC0100013013.hg.1	9.27	9.65	0.28	0.43	T	T	-1.3	0.2196	0.4856	T	NM_001089591; ENST00000483273	UQCRHL	ubiquinol-cytochrome c reductase hinge protein like	chr1	-	Multiple_Complex	15807162	15809348
TC0100013018.hg.1	8.25	8.86	0.19	0.36	T	T	-1.53	0.0308	0.1633	T	NM_001242884; NM_001287603; NM_001287604; NM_003443; ENST00000375733; ENST00000375743; ENST00000440560; ENST00000444358; ENST00000462525; ENST00000464719; ENST00000471805; ENST00000472658; ENST00000474511; ENST00000479282; ENST00000487785; ENST00000488008; ENST00000490899; ENST00000492834; ENST00000494020; ENST00000537142; BC126163; BC143965; OTTHUMT00000025998; OTTHUMT00000025999; OTTHUMT0000002…	ZBTB17	zinc finger and BTB domain containing 17	chr1	-	Multiple_Complex	15941869	15976132
TC0100013021.hg.1	6.86	6.81	0.01	0.22	T	T	1.04	0.7838	0.902	T	NM_014424; ENST00000311890; ENST00000375718; ENST00000406363; ENST00000411503; ENST00000442459; ENST00000463576; ENST00000487046; BC006319; OTTHUMT00000026333; OTTHUMT00000026334; OTTHUMT00000026335; OTTHUMT00000026336; OTTHUMT00000026337; OTTHUMT00000355539; OTTHUMT00000355540; uc001axo.2	HSPB7	heat shock 27kDa protein family, member 7 (cardiovascular)	chr1	-	Multiple_Complex	16014028	16019594
TC0100013024.hg.1	4.91	5.13	0.3	0.2	T	T	-1.17	0.3753	0.6375	T	NM_182623; ENST00000375662; ENST00000494078; BC016848; BC037394; OTTHUMT00000026319; OTTHUMT00000026320	FAM131C	family with sequence similarity 131, member C	chr1	-	Multiple_Complex	16057769	16073632
TC0100013028.hg.1	4.52	4.56	0.13	0.12	T	T	-1.03	0.8481	0.936	T	NM_004431; ENST00000358432; ENST00000461614; ENST00000462805; ENST00000480202; BC037166; OTTHUMT00000026322; OTTHUMT00000026323; OTTHUMT00000026324; OTTHUMT00000085366; uc001aya.2	EPHA2	EPH receptor A2	chr1	-	Multiple_Complex	16124337	16156087
TC0100013034.hg.1	6.34	6.48	0.13	0.21	T	T	-1.1	0.53	0.7545	T	NM_153213; ENST00000270747; ENST00000441785; ENST00000449495; ENST00000471928; ENST00000478117; ENST00000478210; BC040640; OTTHUMT00000006289; OTTHUMT00000006291; OTTHUMT00000006292; OTTHUMT00000006293; OTTHUMT00000092468; OTTHUMT00000092469; uc001ayc.1	ARHGEF19	Rho guanine nucleotide exchange factor 19	chr1	-	Multiple_Complex	16197854	16212609
TC0100013036.hg.1	4.45	4.46	0.34	0.13	T	T	-1.01	0.9716	0.9892	T	NM_030907; ENST00000375599; ENST00000434014; BC002946; BC008702; OTTHUMT00000006279; OTTHUMT00000092463	RSG1	REM2 and RAB-like small GTPase 1	chr1	-	Multiple_Complex	16231687	16237164
TC0100013038.hg.1	9.18	9.36	0.68	0.13	T	T	-1.14	0.4096	0.665	T	NM_018994; ENST00000375592; ENST00000444116; ENST00000456164; ENST00000478089; BC043410; BC063864; OTTHUMT00000006285; OTTHUMT00000006286; OTTHUMT00000006287; OTTHUMT00000006288	FBXO42	F-box protein 42	chr1	-	Multiple_Complex	16246839	16352491
TC0100013042.hg.1	5.37	5.04	0.22	0.23	T	T	1.25	0.1625	0.4158	T	NM_198546; ENST00000335496; ENST00000375577; ENST00000466212; ENST00000491418; ENST00000540400; ENST00000612240; BC150598; OTTHUMT00000006677; OTTHUMT00000006678; OTTHUMT00000006679; OTTHUMT00000355657; uc001ayn.3	SPATA21	spermatogenesis associated 21	chr1	-	Multiple_Complex	16387117	16437424
TC0100013049.hg.1	8.57	7.17	0.64	0.4	T	T	2.64	0.0061	0.0606	T	NM_017940; OTTHUMT00000007320; OTTHUMT00000007321; OTTHUMT00000092465; OTTHUMT00000106436; OTTHUMT00000467181; OTTHUMT00000467182	NBPF1	neuroblastoma breakpoint family, member 1	chr1	-	Multiple_Complex	16562319	16613605
TC0100013057.hg.1	9.13	8.54	0.63	0.22	T	T	1.5	0.0377	0.1848	T	NM_001282321_2; NM_001310138_2; uc031tqz.2	FAM231A; FAM231C; RP5-1182A14.6	Homo sapiens family with sequence similarity 231, member A (FAM231A), mRNA.; Homo sapiens family with sequence similarity 231, member C (FAM231C), mRNA.; Protein FAM231A/C [Source:UniProtKB/Swiss-Prot;Acc:A6NEA5]	chr1	-	Coding	16733807	16734461
TC0100013061.hg.1	6.36	6.83	0.27	0.46	T	T	-1.39	0.1641	0.4182	T	NM_001271733; OTTHUMT00000400328; OTTHUMT00000400329; OTTHUMT00000400330; OTTHUMT00000400331; OTTHUMT00000479195	MST1L	macrophage stimulating 1-like	chr1	-	Multiple_Complex	16754634	16770237
TC0100013071.hg.1	4.21	3.98	0.03	0.09	T	T	1.17	0.1816	0.4398	T	NM_001135247; NM_001135248; NM_002403; NM_017459; ENST00000375534; ENST00000375535; ENST00000476788; ENST00000478684; ENST00000490075; ENST00000492598; BC015039; OTTHUMT00000006609; OTTHUMT00000006610; OTTHUMT00000006611; OTTHUMT00000006612; OTTHUMT00000006613; OTTHUMT00000006614	MFAP2	microfibrillar associated protein 2	chr1	-	Multiple_Complex	16974502	16981586
[truncated: 20,362 more rows]
