# Supplementary material for: Mapping effector genes at lupus GWAS loci using promoter Capture-C in follicular helper T cells
Source: Nat Commun. 2020 Jul 3;11:3294. doi: 10.1038/s41467-020-17089-5 (PMC7335045; doi:10.1038/s41467-020-17089-5)
Supplement: Supplementary file 6 — Supplementary Dataset 3 [file 41467_2020_17089_MOESM6_ESM.xlsx]

## Sheet: ST3_openSNP_peak_anno
Supplementary Data 3. GWAS SNP ATAC-seq integration.
sentinel	EU_R2	CDX_R2	CHB_R2	CHS_R2	proxy	proxy_pos	peak_name	peak_pos	Naive	TFH	promoter_gene
rs10036748	0.47				rs1862364	chr5:150448376	TonsilT_69267	chr5:150448111-150448947	1	1
rs10036748	1	1	1	1	rs10036748	chr5:150458146	TonsilT_69268	chr5:150458060-150458678	0	1
rs10036748	0.4		0.54	0.44	rs33934794	chr5:150460088	TonsilT_69269	chr5:150459898-150461070	1	1	TNIP1
rs10036748			0.41		rs870407	chr5:150400587	TonsilT_69261	chr5:150399787-150400678	1	1	GPX3
rs10036748	0.92	0.92	0.98	0.95	rs960709	chr5:150461049	TonsilT_69269	chr5:150459898-150461070	1	1	TNIP1
rs10036748	0.55		0.57	0.44	rs13356420	chr5:150460083	TonsilT_69269	chr5:150459898-150461070	1	1	TNIP1
rs10036748			0.41		rs3805431	chr5:150439539	TonsilT_69265	chr5:150439152-150440181	1	1
rs10048743	0.46				rs2086643	chr2:213902542	TonsilT_47876	chr2:213902097-213903078	1	1
rs10048743	0.99				rs34613499	chr2:213880844	TonsilT_47873	chr2:213880094-213881188	1	1	IKZF2
rs1059312	0.98	1	1	1	rs3825180	chr12:129279242	TonsilT_21678	chr12:129279200-129279775	1	1
rs1059312	0.81	0.98	0.96	0.98	rs7974764	chr12:129296588	TonsilT_21683	chr12:129296150-129296658	0	1	SLC15A4
rs1059312	0.91	1	1	1	rs35907548	chr12:129282180	TonsilT_21680	chr12:129281788-129282326	1	1
rs1059312	0.48	0.45			rs10773580	chr12:129295126	TonsilT_21682	chr12:129294500-129295642	1	1	SLC15A4
rs1059312	0.62	0.45			rs3825181	chr12:129279264	TonsilT_21678	chr12:129279200-129279775	1	1
rs1059312	0.81	0.98	0.96	0.98	rs12816551	chr12:129295616	TonsilT_21682	chr12:129294500-129295642	1	1	SLC15A4
rs1059312	0.6	0.45			rs4760588	chr12:129280712	TonsilT_21679	chr12:129280412-129280785	1	0
rs1059312			0.4		rs34888374	chr12:129296536	TonsilT_21683	chr12:129296150-129296658	0	1	SLC15A4
rs1059312	0.81	1	0.96	0.98	rs12831705	chr12:129294905	TonsilT_21682	chr12:129294500-129295642	1	1	SLC15A4
rs1059312	0.48	0.45			rs10773579	chr12:129294881	TonsilT_21682	chr12:129294500-129295642	1	1	SLC15A4
rs1059312	0.91	1	1	1	rs11461172	chr12:129281938	TonsilT_21680	chr12:129281788-129282326	1	1
rs1061502	0.7				rs113794548	chr11:576749	TonsilT_12543	chr11:575415-576782	1	1	PHRF1
rs1061502	0.9				rs34793529	chr11:575800	TonsilT_12543	chr11:575415-576782	1	1	PHRF1
rs1061502	0.46				rs75142770	chr11:555645	TonsilT_12539	chr11:554694-555654	1	1
rs1061502	0.7				rs60568231	chr11:575553	TonsilT_12543	chr11:575415-576782	1	1	PHRF1
rs1061502	0.58				rs111655589	chr11:568945	TonsilT_12541	chr11:568055-569096	1	1	MIR210|MIR210HG
rs10761602	0.75	0.93	0.94	0.98	rs7902719	chr10:63808666	TonsilT_10366	chr10:63808565-63809233	1	1	ARID5B
rs10761602	0.63	0.47		0.5	rs10995020	chr10:63816077	TonsilT_10369	chr10:63815979-63816514	0	1
rs10761602	0.75	0.93	0.94	0.98	rs7902904	chr10:63808661	TonsilT_10366	chr10:63808565-63809233	1	1	ARID5B
rs10761602		0.53	0.46	0.59	rs35809595	chr10:63831928	TonsilT_10371	chr10:63831878-63832187	1	1
rs10761602	0.85	0.93	0.92	0.94	rs12357548	chr10:63803472	TonsilT_10364	chr10:63803130-63803556	1	1
rs10761602	0.99	0.98	0.88	0.92	rs10995021	chr10:63819425	TonsilT_10370	chr10:63819301-63819754	0	1
rs10845601		0.57			rs11055024	chr12:12858969	TonsilT_17287	chr12:12858612-12859361	1	1
rs11085725	0.43				rs142155407	chr19:10539033	TonsilT_38404	chr19:10538730-10539304	1	1
rs11085725	0.43				rs12983921	chr19:10547226	TonsilT_38406	chr19:10547095-10547426	1	1
rs11085725	0.52				rs73923215	chr19:10514842	TonsilT_38398	chr19:10513930-10515174	1	1	CDC37|MIR1181
rs11085725	0.54				rs71297581	chr19:10491352	TonsilT_38395	chr19:10490939-10491856	1	1	TYK2
rs11102701	0.97				rs11552449	chr1:114448389	TonsilT_4098	chr1:114446938-114448413	1	1	DCLRE1B|AP4B1
rs11185603	0.99	0.48	0.92	0.96	rs4385425	chr7:50307334	TonsilT_77990	chr7:50306004-50307594	1	1
rs11185603			0.49	0.62	rs2168593	chr7:50280396	TonsilT_77987	chr7:50280317-50280637	0	1
rs11185603			0.73	0.79	rs9656588	chr7:50306780	TonsilT_77990	chr7:50306004-50307594	1	1
rs11185603		0.67	0.67	0.76	rs17634369	chr7:50321474	TonsilT_77991	chr7:50321182-50322397	1	1
rs11185603	1	1	1	1	rs11185603	chr7:50306810	TonsilT_77990	chr7:50306004-50307594	1	1
rs11280314	0.93				rs7683892	chr4:102712542	TonsilT_62364	chr4:102711454-102712615	1	1	BANK1
rs1143679	1	1	1		rs1143679	chr16:31276811	TonsilT_31053	chr16:31276610-31277031	1	1
rs1143679	0.68	0.65	1		rs1143678	chr16:31343005	TonsilT_31054	chr16:31342423-31343087	1	0
rs1150757	0.44				rs3130319	chr6:32223109	TonsilT_71459	chr6:32222943-32223446	1	0	XXbac-BPG154L12.4
rs1150757	0.49				rs2001100	chr6:32383488	TonsilT_71462	chr6:32383051-32383741	1	1
rs1150757	0.42				rs376442058	chr6:31620483	TonsilT_71414	chr6:31619524-31621000	1	1	APOM|BAG6
rs1150757	0.94				rs558702	chr6:31870326	TonsilT_71442	chr6:31869231-31870456	1	1	C2|ZBTB12
rs1150757	0.72				rs3130631	chr6:31566168	TonsilT_71412	chr6:31566167-31566897	1	1
rs1150757	0.49				rs6930933	chr6:32383410	TonsilT_71462	chr6:32383051-32383741	1	1
rs1150757	0.49				rs9268532	chr6:32383249	TonsilT_71462	chr6:32383051-32383741	1	1
rs1150757	0.48				rs9268530	chr6:32383223	TonsilT_71462	chr6:32383051-32383741	1	1
rs1150757	0.49				rs9268531	chr6:32383246	TonsilT_71462	chr6:32383051-32383741	1	1
rs1150757	0.49				rs6908056	chr6:32383360	TonsilT_71462	chr6:32383051-32383741	1	1
rs1150757	0.99				rs3130288	chr6:32096001	TonsilT_71449	chr6:32095872-32096376	1	1	ATF6B
rs1150757	0.45				rs371707645	chr6:32381852	TonsilT_71461	chr6:32381054-32381939	1	1
rs1150757	0.93				rs3131383	chr6:31704294	TonsilT_71423	chr6:31703992-31704479	1	1	CLIC1
rs1150757	0.49				rs6930571	chr6:32383208	TonsilT_71462	chr6:32383051-32383741	1	1
rs1150757	0.93				rs3130476	chr6:31802101	TonsilT_71439	chr6:31802064-31803159	1	1	SNORD48|C6orf48
rs1150757	0.93				rs3101018	chr6:31705864	TonsilT_71424	chr6:31705518-31706080	1	1	CLIC1
rs1150757	0.49				rs3135382	chr6:32383441	TonsilT_71462	chr6:32383051-32383741	1	1
rs1150757	0.49				rs9268534	chr6:32383307	TonsilT_71462	chr6:32383051-32383741	1	1
rs1150757	0.49				rs6908065	chr6:32383341	TonsilT_71462	chr6:32383051-32383741	1	1
rs1150757	0.9				rs3117582	chr6:31620520	TonsilT_71414	chr6:31619524-31621000	1	1	APOM|BAG6
rs1150757	0.46				rs2001099	chr6:32383633	TonsilT_71462	chr6:32383051-32383741	1	1
rs1150757	0.85				rs3129966	chr6:32381280	TonsilT_71461	chr6:32381054-32381939	1	1
rs1150757	0.42				rs3117583	chr6:31619576	TonsilT_71414	chr6:31619524-31621000	1	1	APOM|BAG6
rs1150757	0.42				rs3117579	chr6:31633496	TonsilT_71417	chr6:31633153-31634057	1	1	CSNK2B|CSNK2B-LY6G5B-1181|GPANK1
rs1170426	0.91	0.89	0.63	0.68	rs1645936	chr16:68563743	TonsilT_31644	chr16:68563594-68564550	1	1	ZFP90
rs1170426	0.97	0.97	1	0.97	rs4783653	chr16:68562815	TonsilT_31643	chr16:68562371-68562879	1	1	ZFP90
rs1170426	0.76	0.97	0.97	1	rs28537207	chr16:68554754	TonsilT_31642	chr16:68554341-68555096	1	1
rs1170426	1	0.97	1	1	rs1645934	chr16:68564490	TonsilT_31644	chr16:68563594-68564550	1	1	ZFP90
rs1170426	1	0.97	1	1	rs1645935	chr16:68563791	TonsilT_31644	chr16:68563594-68564550	1	1	ZFP90
rs1170426	1	0.97	1	1	rs1170443	chr16:68573295	TonsilT_31645	chr16:68572621-68573826	1	1	ZFP90
rs1170426	1	0.97	1	1	rs1728769	chr16:68564186	TonsilT_31644	chr16:68563594-68564550	1	1	ZFP90
rs1170426	1	0.97	1	1	rs1645975	chr16:68564448	TonsilT_31644	chr16:68563594-68564550	1	1	ZFP90
rs1170426	1	0.97	1	1	rs1170445	chr16:68573064	TonsilT_31645	chr16:68572621-68573826	1	1	ZFP90
rs1170426	0.97	0.97	1	1	rs1728770	chr16:68564124	TonsilT_31644	chr16:68563594-68564550	1	1	ZFP90
rs1170426	0.76	0.97	0.97	1	rs28410471	chr16:68554755	TonsilT_31642	chr16:68554341-68555096	1	1
rs1170426	0.48				rs16260	chr16:68771034	TonsilT_31649	chr16:68770984-68771379	1	0	CDH1
rs1170426	1	0.97	1	1	rs1170444	chr16:68573287	TonsilT_31645	chr16:68572621-68573826	1	1	ZFP90
rs1170426	1	0.97	1	1	rs1728773	chr16:68563644	TonsilT_31644	chr16:68563594-68564550	1	1	ZFP90
rs1170426		0.65		0.43	rs696589	chr16:68544498	TonsilT_31641	chr16:68543864-68544565	1	1
rs1170426	1	0.97	1	1	rs1170442	chr16:68574064	TonsilT_31646	chr16:68573964-68574368	1	0	ZFP90
rs11889341		0.5	0.48	0.51	rs1517352	chr2:191931464	TonsilT_46812	chr2:191930953-191931716	1	1
rs11889341	0.5	0.65	0.68	0.62	rs35593987	chr2:191916526	TonsilT_46809	chr2:191916402-191917349	1	1
rs11889341	0.87		0.4	0.51	rs10174238	chr2:191973034	TonsilT_46814	chr2:191973016-191973974	0	1
rs12418883	0.58				rs60568231	chr11:575553	TonsilT_12543	chr11:575415-576782	1	1	PHRF1
rs12418883	0.75				rs34793529	chr11:575800	TonsilT_12543	chr11:575415-576782	1	1	PHRF1
rs12418883	0.49				rs111655589	chr11:568945	TonsilT_12541	chr11:568055-569096	1	1	MIR210|MIR210HG
rs12418883	0.58				rs113794548	chr11:576749	TonsilT_12543	chr11:575415-576782	1	1	PHRF1
rs12494314		0.54			rs2282171	chr3:119182598	TonsilT_56824	chr3:119181996-119183079	1	1	TMEM39A
rs12531540	0.43				rs849333	chr7:28219812	TonsilT_77445	chr7:28218832-28220881	1	1	JAZF1-AS1|JAZF1
rs12531540	0.83				7:28214282	chr7:28214282	TonsilT_77443	chr7:28213859-28214590	1	1
rs12917716	0.66	0.7	0.67	0.57	rs12919083	chr16:11188930	TonsilT_30446	chr16:11187870-11189394	1	1
rs12917716	0.96	0.5	0.6	0.54	rs998592	chr16:11199678	TonsilT_30448	chr16:11198650-11199722	1	1
rs12917716	0.76		0.44		rs7204099	chr16:11181756	TonsilT_30444	chr16:11181676-11182908	1	1
rs12917716	0.49				rs11642009	chr16:11182893	TonsilT_30444	chr16:11181676-11182908	1	1
rs12917716	0.65				rs9746695	chr16:11207894	TonsilT_30449	chr16:11207546-11207935	0	1
rs12917716	0.69	0.46	0.45		rs3087876	chr16:11036624	TonsilT_30429	chr16:11036034-11036635	1	1	DEXI
rs12917716	0.65				rs12927355	chr16:11194771	TonsilT_30447	chr16:11193729-11194887	0	1
rs12917716	0.98	0.57	0.7	0.65	rs3893660	chr16:11193930	TonsilT_30447	chr16:11193729-11194887	0	1
rs12917716	1	1	1	1	rs12917716	chr16:11189148	TonsilT_30446	chr16:11187870-11189394	1	1
rs12917716	0.4				rs36110069	chr16:11207817	TonsilT_30449	chr16:11207546-11207935	0	1
rs12917716	1	0.57	0.7	0.65	rs3862468	chr16:11194018	TonsilT_30447	chr16:11193729-11194887	0	1
rs12917716	0.65	0.7	0.67	0.57	rs71136618	chr16:11188940	TonsilT_30446	chr16:11187870-11189394	1	1
rs12917716	0.97	0.44	0.64	0.54	rs7198004	chr16:11207617	TonsilT_30449	chr16:11207546-11207935	0	1
rs12917716	0.63			0.44	rs3862469	chr16:11194080	TonsilT_30447	chr16:11193729-11194887	0	1
rs12917716	0.75		0.45		rs7203793	chr16:11182134	TonsilT_30444	chr16:11181676-11182908	1	1
rs12917716	0.98	0.44	0.64	0.54	rs7203150	chr16:11207722	TonsilT_30449	chr16:11207546-11207935	0	1
rs12917716	0.98	0.57	0.7	0.62	rs6498160	chr16:11199447	TonsilT_30448	chr16:11198650-11199722	1	1
rs12917716		0.59	0.41	0.42	rs7205916	chr16:11189256	TonsilT_30446	chr16:11187870-11189394	1	1
rs12917716	0.93	0.57	0.7	0.62	rs11642631	chr16:11198835	TonsilT_30448	chr16:11198650-11199722	1	1
rs12917716	0.98	0.57	0.7	0.65	rs3893661	chr16:11193880	TonsilT_30447	chr16:11193729-11194887	0	1
rs12917716	0.66		0.43		rs2058531	chr16:11172109	TonsilT_30442	chr16:11171788-11172294	1	1
rs12917716		0.41			rs111352543	chr16:11043460	TonsilT_30431	chr16:11043178-11043746	1	1
rs12917716	0.69	0.46	0.45		rs6498136	chr16:11036296	TonsilT_30429	chr16:11036034-11036635	1	1	DEXI
rs12938617	0.86				rs3169572	chr17:38077412	TonsilT_33701	chr17:38076657-38077648	1	1	ORMDL3|GSDMB
rs12938617	1				rs28537796	chr17:38004906	TonsilT_33696	chr17:38004871-38005295	1	1
rs12938617	1				rs36041042	chr17:38000057	TonsilT_33694	chr17:37999108-38000293	1	1
rs12938617	1				rs9915509	chr17:38014705	TonsilT_33697	chr17:38014439-38014901	0	1
rs12938617	1				rs9901917	chr17:37976206	TonsilT_33693	chr17:37975451-37976347	1	1
rs12938617	0.86				rs3169574	chr17:38077485	TonsilT_33701	chr17:38076657-38077648	1	1	ORMDL3|GSDMB
rs12938617	1				rs12937330	chr17:37957317	TonsilT_33691	chr17:37956578-37957485	1	1
rs12938617	1				rs9915797	chr17:38014868	TonsilT_33697	chr17:38014439-38014901	0	1
rs12938617	1				rs112743130	chr17:37975856	TonsilT_33693	chr17:37975451-37976347	1	1
rs12938617	1				rs1510475	chr17:37941380	TonsilT_33687	chr17:37941240-37941793	0	1
rs12938617	0.53				rs9896218	chr17:37894463	TonsilT_33679	chr17:37894099-37895325	1	1	GRB7
rs12938617	0.76				rs77013147	chr17:37912268	TonsilT_33681	chr17:37911883-37912582	1	1
rs12938617	0.97				rs1453560	chr17:38023441	TonsilT_33699	chr17:38023220-38024724	1	1	ZPBP2
rs12938617	1				rs9901483	chr17:37932774	TonsilT_33684	chr17:37932575-37932839	0	1
rs12938617	1				rs201152777	chr17:38014758	TonsilT_33697	chr17:38014439-38014901	0	1
rs12938617	0.66				rs34135674	chr17:37999691	TonsilT_33694	chr17:37999108-38000293	1	1
rs12938617	1				rs28403951	chr17:37999534	TonsilT_33694	chr17:37999108-38000293	1	1
rs12938617	1				rs12946040	chr17:38000018	TonsilT_33694	chr17:37999108-38000293	1	1
rs12938617	1				rs112677036	chr17:38002153	TonsilT_33695	chr17:38001812-38002201	0	1
rs12938617	1				rs35938199	chr17:37950813	TonsilT_33690	chr17:37950421-37951228	1	1
rs12938617	0.97				rs112880843	chr17:38024298	TonsilT_33699	chr17:38023220-38024724	1	1	ZPBP2
rs12938617	1				rs58075375	chr17:37975593	TonsilT_33693	chr17:37975451-37976347	1	1
rs12938617	1				rs35105110	chr17:37950422	TonsilT_33690	chr17:37950421-37951228	1	1
rs12938617	0.43				rs12943633	chr17:37970365	TonsilT_33692	chr17:37969689-37970584	1	1
rs12938617	1				rs12709364	chr17:37933823	TonsilT_33685	chr17:37933803-37934728	1	1	IKZF3
rs12938617	0.94				rs9894370	chr17:37926004	TonsilT_33682	chr17:37925961-37927096	1	1
rs12938617	0.86				rs112260932	chr17:38077185	TonsilT_33701	chr17:38076657-38077648	1	1	ORMDL3|GSDMB
rs12938617	1				rs9912095	chr17:38014533	TonsilT_33697	chr17:38014439-38014901	0	1
rs12938617	1				rs34053394	chr17:37975661	TonsilT_33693	chr17:37975451-37976347	1	1
rs13332649	0.48				rs8045825	chr16:85970478	TonsilT_32160	chr16:85969373-85970797	1	1	RP11-542M13.3
rs13332649	0.95	1	0.82	0.87	rs8052690	chr16:85969738	TonsilT_32160	chr16:85969373-85970797	1	1	RP11-542M13.3
rs13332649	0.48				rs8059144	chr16:85970476	TonsilT_32160	chr16:85969373-85970797	1	1	RP11-542M13.3
rs13332649	0.47				rs4843867	chr16:85970718	TonsilT_32160	chr16:85969373-85970797	1	1	RP11-542M13.3
rs13332649	0.48				rs4843866	chr16:85970650	TonsilT_32160	chr16:85969373-85970797	1	1	RP11-542M13.3
rs13332649	0.95	1	0.87	0.87	rs11347703	chr16:85969640	TonsilT_32160	chr16:85969373-85970797	1	1	RP11-542M13.3
rs13385731		1	1	1	rs13385731	chr2:33701890	TonsilT_41472	chr2:33700405-33701911	1	1	RASGRP3
rs138054188		0.68	0.59	0.59	7:74203084	chr7:74203084	TonsilT_78388	chr7:74202913-74203353	1	1
rs1538633		0.42	0.49	0.43	rs4090311	chr1:24513768	TonsilT_808	chr1:24513432-24514287	1	1	IFNLR1
rs1538633			0.41		rs12046369	chr1:24526135	TonsilT_811	chr1:24525795-24526350	1	1	RP11-10N16.2
rs1538633		1	1	1	rs1538633	chr1:24516690	TonsilT_810	chr1:24516605-24517139	1	1
rs16972959		0.55	0.45	0.48	rs7404819	chr16:23880477	TonsilT_30777	chr16:23880387-23880774	1	0
rs16972959		0.42			rs7200798	chr16:23853860	TonsilT_30772	chr16:23853405-23854022	0	1
rs16972959		0.55	0.45	0.48	rs35030326	chr16:23880480	TonsilT_30777	chr16:23880387-23880774	1	0
rs16972959		0.61	0.48	0.51	rs28508212	chr16:23890477	TonsilT_30779	chr16:23890346-23890689	1	0
rs16972959		0.48	0.46	0.53	rs2106376	chr16:23863402	TonsilT_30774	chr16:23863396-23863690	1	1
rs16972959		0.42			rs7203341	chr16:23863560	TonsilT_30774	chr16:23863396-23863690	1	1
rs16972959		0.42			rs7195232	chr16:23853521	TonsilT_30772	chr16:23853405-23854022	0	1
rs17321999	0.96				rs72787721	chr2:30489411	TonsilT_41387	chr2:30488880-30490827	1	1
rs17321999	0.99	1	1	1	rs13386353	chr2:30480756	TonsilT_41386	chr2:30480387-30481230	1	1
rs17321999	0.96				rs72787722	chr2:30489941	TonsilT_41387	chr2:30488880-30490827	1	1
rs17321999	0.99	1	1	1	rs13389106	chr2:30480750	TonsilT_41386	chr2:30480387-30481230	1	1
rs17321999	0.98	1	1	1	rs13386455	chr2:30480865	TonsilT_41386	chr2:30480387-30481230	1	1
rs17603856	0.45				rs723054	chr6:16670901	TonsilT_70784	chr6:16670361-16671271	1	1
rs17603856	0.5				rs760882	chr6:16659131	TonsilT_70782	chr6:16657600-16659169	1	1
rs17603856	0.52				rs2143067	chr6:16652519	TonsilT_70781	chr6:16651849-16652723	1	1
rs17630801			0.42	0.51	rs3794329	chr13:41634954	TonsilT_22480	chr13:41634131-41636317	1	1	WBP4|ELF1
rs17630801		1	0.91	0.98	rs78076494	chr13:41555724	TonsilT_22465	chr13:41555586-41555826	1	0
rs17630801		1	0.91	0.98	rs57668933	chr13:41557118	TonsilT_22466	chr13:41556682-41557304	1	1	ELF1
rs17630801			0.43	0.53	13:41635056	chr13:41635056	TonsilT_22480	chr13:41634131-41636317	1	1	WBP4|ELF1
rs17630801		1	0.91	0.98	rs80022860	chr13:41568872	TonsilT_22470	chr13:41568778-41569656	1	1
rs17849501	0.95				rs41272536	chr1:183440531	TonsilT_5663	chr1:183440160-183442314	1	1	SMG7|SMG7-AS1
rs1887428		0.41			rs10156618	chr9:4988048	TonsilT_85702	chr9:4987802-4988172	1	0
rs1887428		0.43	0.42		rs2274472	chr9:4985542	TonsilT_85701	chr9:4984304-4986116	1	1	JAK2
rs1887428	0.48				rs7025540	chr9:5043152	TonsilT_85703	chr9:5042541-5043365	1	1
rs1887428	1	1	1	1	rs1887428	chr9:4984530	TonsilT_85701	chr9:4984304-4986116	1	1	JAK2
rs1887428		0.43			rs10974900	chr9:4987958	TonsilT_85702	chr9:4987802-4988172	1	0
rs1887428	0.49				rs111238454	chr9:5042599	TonsilT_85703	chr9:5042541-5043365	1	1
rs1887428	0.51				rs59225790	chr9:5042757	TonsilT_85703	chr9:5042541-5043365	1	1
rs1887428	0.44				rs12343038	chr9:5178579	TonsilT_85704	chr9:5178107-5178939	1	1
rs1990760	0.61				rs13023380	chr2:163154363	TonsilT_45544	chr2:163154347-163155146	1	1
rs2111485	0.6				rs13023380	chr2:163154363	TonsilT_45544	chr2:163154347-163155146	1	1
rs2230926		0.43			rs653520	chr6:138145552	TonsilT_75102	chr6:138144921-138145881	1	1
rs2230926	0.68				rs10499197	chr6:138132516	TonsilT_75100	chr6:138132355-138133001	1	1
rs2230926	0.58				rs78377363	chr6:138125881	TonsilT_75099	chr6:138125635-138126439	1	1
rs2286672	0.5				rs71368521	chr17:4710733	TonsilT_32577	chr17:4709828-4710883	1	1	PLD2|RP11-81A22.5
rs2286672	0.5				rs71368520	chr17:4710591	TonsilT_32577	chr17:4709828-4710883	1	1	PLD2|RP11-81A22.5
rs2289583	0.45				rs6495131	chr15:75230502	TonsilT_29365	chr15:75229803-75230908	1	1	COX5A
rs2297550	0.52	1	0.98	0.98	rs2297548	chr1:206644058	TonsilT_6852	chr1:206643592-206644849	1	1	IKBKE
rs2297550		0.43			rs11584629	chr1:206640860	TonsilT_6851	chr1:206640376-206640870	1	1
rs2297550		0.56	0.47	0.51	rs11576488	chr1:206635570	TonsilT_6850	chr1:206635032-206635657	1	1
rs2297550		0.56	0.44	0.5	rs7512176	chr1:206640402	TonsilT_6851	chr1:206640376-206640870	1	1
rs2297550	1	1	1	1	rs2297550	chr1:206643772	TonsilT_6852	chr1:206643592-206644849	1	1	IKBKE
rs2298428	0.89	0.66	0.74	0.71	rs140491	chr22:21922364	TonsilT_52009	chr22:21921719-21922797	1	1	UBE2L3
rs2298428	0.97	0.93	0.92	0.98	rs11089620	chr22:21922456	TonsilT_52009	chr22:21921719-21922797	1	1	UBE2L3
rs2298428		0.65	0.68	0.71	rs710177	chr22:21984205	TonsilT_52011	chr22:21983340-21984607	1	1	YDJC
rs2298428	0.79	0.66	0.69	0.72	rs3747093	chr22:21984379	TonsilT_52011	chr22:21983340-21984607	1	1	YDJC
rs2304256	0.45				rs12983921	chr19:10547226	TonsilT_38406	chr19:10547095-10547426	1	1
rs2304256	0.43				rs142155407	chr19:10539033	TonsilT_38404	chr19:10538730-10539304	1	1
rs2304256	0.54				rs73923215	chr19:10514842	TonsilT_38398	chr19:10513930-10515174	1	1	CDC37|MIR1181
rs2304256	0.56				rs71297581	chr19:10491352	TonsilT_38395	chr19:10490939-10491856	1	1	TYK2
rs244687	0.47				rs244682	chr5:133427237	TonsilT_68672	chr5:133427142-133427504	0	1
rs244687	0.73				rs244656	chr5:133449827	TonsilT_68676	chr5:133449642-133450699	1	1	TCF7
rs244687	0.99				rs244689	chr5:133422816	TonsilT_68670	chr5:133422345-133423247	1	1
rs244687	0.73				rs173424	chr5:133450497	TonsilT_68676	chr5:133449642-133450699	1	1	TCF7
rs268124	0.55				rs34004859	chr2:65663005	TonsilT_42617	chr2:65662816-65664273	1	1	AC074391.1
rs268124	0.54				rs71424182	chr2:65658135	TonsilT_42615	chr2:65657566-65658940	1	1	SPRED2
rs268124	0.54				rs17535158	chr2:65644446	TonsilT_42613	chr2:65643921-65644592	1	1
rs268124	0.55				rs35493230	chr2:65660134	TonsilT_42616	chr2:65659096-65660270	1	1	SPRED2
rs268124	0.55				rs74625883	chr2:65663381	TonsilT_42617	chr2:65662816-65664273	1	1	AC074391.1
rs268124	0.54				rs35520113	chr2:65660015	TonsilT_42616	chr2:65659096-65660270	1	1	SPRED2
rs268124	0.55				rs62141110	chr2:65663586	TonsilT_42617	chr2:65662816-65664273	1	1	AC074391.1
rs268134	0.56				rs17534034	chr2:65594196	TonsilT_42609	chr2:65593496-65594262	0	1	SPRED2
rs2736332	0.42				rs1382567	chr8:11350899	TonsilT_81641	chr8:11350742-11350947	1	0	BLK
rs2736332		0.59	0.78	0.71	rs1600249	chr8:11359638	TonsilT_81644	chr8:11358865-11359695	1	1
rs2736332	0.41				rs1478890	chr8:11355602	TonsilT_81642	chr8:11355219-11355698	1	1
rs2736332		0.74	0.87	0.76	rs1564267	chr8:11337887	TonsilT_81639	chr8:11337732-11337952	1	1
rs2736332			0.55	0.46	rs57240873	chr8:11390781	TonsilT_81645	chr8:11390252-11390917	1	1
rs2736332	0.42		0.62	0.46	rs1478897	chr8:11395232	TonsilT_81646	chr8:11395189-11395942	1	0
rs2736332	0.45		0.58	0.48	rs2249040	chr8:11390779	TonsilT_81645	chr8:11390252-11390917	1	1
rs2736332		0.69	0.9	0.69	rs2736343	chr8:11349250	TonsilT_81640	chr8:11349214-11350470	1	1	BLK
rs2736332		0.48	0.7	0.53	rs2618469	chr8:11359380	TonsilT_81644	chr8:11358865-11359695	1	1
rs2736332	0.47	0.61	0.8	0.73	rs2618471	chr8:11359020	TonsilT_81644	chr8:11358865-11359695	1	1
rs2736332		0.69	0.9	0.69	rs2251056	chr8:11349576	TonsilT_81640	chr8:11349214-11350470	1	1	BLK
rs2736332			0.6	0.46	rs7014565	chr8:11396818	TonsilT_81647	chr8:11396513-11396828	1	0
rs2736332			0.55	0.46	rs58373594	chr8:11390627	TonsilT_81645	chr8:11390252-11390917	1	1
rs2736332	0.44	0.61	0.8	0.73	rs2409781	chr8:11359557	TonsilT_81644	chr8:11358865-11359695	1	1
rs2736332	0.43	0.61	0.8	0.73	rs2736347	chr8:11359377	TonsilT_81644	chr8:11358865-11359695	1	1
rs2736332	0.85	0.92	0.84	0.93	rs5889367	chr8:11337811	TonsilT_81639	chr8:11337732-11337952	1	1
rs2736332	0.43	0.59	0.78	0.73	rs2736346	chr8:11359112	TonsilT_81644	chr8:11358865-11359695	1	1
rs28421442				0.46	rs11884748	chr2:74248451	TonsilT_42875	chr2:74247959-74248552	1	0
rs28421442		1	1	0.96	rs2272165	chr2:74213245	TonsilT_42870	chr2:74211593-74213854	1	1	AC073046.25|RP11-711M9.1
rs28421442				0.43	rs35749047	chr2:74280369	TonsilT_42878	chr2:74280137-74280793	1	1
rs28421442				0.43	rs71406847	chr2:74198446	TonsilT_42868	chr2:74197657-74198688	1	1
rs28421442		1	1	0.96	rs146710425	chr2:74212771	TonsilT_42870	chr2:74211593-74213854	1	1	AC073046.25|RP11-711M9.1
rs28421442				0.43	rs4416242	chr2:74259894	TonsilT_42877	chr2:74259172-74260491	1	1
rs28421442				0.43	rs13006407	chr2:74280275	TonsilT_42878	chr2:74280137-74280793	1	1
rs2941509	0.93				rs112677036	chr17:38002153	TonsilT_33695	chr17:38001812-38002201	0	1
rs2941509	0.93				rs9912095	chr17:38014533	TonsilT_33697	chr17:38014439-38014901	0	1
rs2941509	0.93				rs9901483	chr17:37932774	TonsilT_33684	chr17:37932575-37932839	0	1
rs2941509	0.76				rs77013147	chr17:37912268	TonsilT_33681	chr17:37911883-37912582	1	1
rs2941509	0.62				rs34135674	chr17:37999691	TonsilT_33694	chr17:37999108-38000293	1	1
rs2941509	0.8				rs3169572	chr17:38077412	TonsilT_33701	chr17:38076657-38077648	1	1	ORMDL3|GSDMB
rs2941509	0.9				rs1453560	chr17:38023441	TonsilT_33699	chr17:38023220-38024724	1	1	ZPBP2
rs2941509	0.8				rs112260932	chr17:38077185	TonsilT_33701	chr17:38076657-38077648	1	1	ORMDL3|GSDMB
rs2941509	0.93				rs58075375	chr17:37975593	TonsilT_33693	chr17:37975451-37976347	1	1
rs2941509	0.93				rs28403951	chr17:37999534	TonsilT_33694	chr17:37999108-38000293	1	1
rs2941509	0.93				rs35105110	chr17:37950422	TonsilT_33690	chr17:37950421-37951228	1	1
rs2941509	0.4				rs12943633	chr17:37970365	TonsilT_33692	chr17:37969689-37970584	1	1
rs2941509	0.93				rs201152777	chr17:38014758	TonsilT_33697	chr17:38014439-38014901	0	1
rs2941509	0.9				rs112880843	chr17:38024298	TonsilT_33699	chr17:38023220-38024724	1	1	ZPBP2
rs2941509	0.93				rs28537796	chr17:38004906	TonsilT_33696	chr17:38004871-38005295	1	1
rs2941509	0.93				rs35938199	chr17:37950813	TonsilT_33690	chr17:37950421-37951228	1	1
rs2941509	0.93				rs12946040	chr17:38000018	TonsilT_33694	chr17:37999108-38000293	1	1
rs2941509	0.93				rs9901917	chr17:37976206	TonsilT_33693	chr17:37975451-37976347	1	1
rs2941509	0.88				rs9894370	chr17:37926004	TonsilT_33682	chr17:37925961-37927096	1	1
rs2941509	0.8				rs3169574	chr17:38077485	TonsilT_33701	chr17:38076657-38077648	1	1	ORMDL3|GSDMB
rs2941509	0.93				rs34053394	chr17:37975661	TonsilT_33693	chr17:37975451-37976347	1	1
rs2941509	0.93				rs112743130	chr17:37975856	TonsilT_33693	chr17:37975451-37976347	1	1
rs2941509	0.93				rs36041042	chr17:38000057	TonsilT_33694	chr17:37999108-38000293	1	1
rs2941509	0.93				rs1510475	chr17:37941380	TonsilT_33687	chr17:37941240-37941793	0	1
rs2941509	0.93				rs12709364	chr17:37933823	TonsilT_33685	chr17:37933803-37934728	1	1	IKZF3
rs2941509	0.93				rs9915509	chr17:38014705	TonsilT_33697	chr17:38014439-38014901	0	1
rs2941509	0.93				rs9915797	chr17:38014868	TonsilT_33697	chr17:38014439-38014901	0	1
rs2941509	0.93				rs12937330	chr17:37957317	TonsilT_33691	chr17:37956578-37957485	1	1
rs2941509	0.53				rs9896218	chr17:37894463	TonsilT_33679	chr17:37894099-37895325	1	1	GRB7
rs3024505	1				rs3024505	chr1:206939904	TonsilT_6889	chr1:206939603-206940285	1	1
rs3024505	1				rs3024495	chr1:206942413	TonsilT_6890	chr1:206942273-206943176	1	1
rs34330		0.56	0.64	0.65	rs1014707	chr12:12858691	TonsilT_17287	chr12:12858612-12859361	1	1
rs34330		0.67	0.43	0.57	rs148910232	chr12:12878572	TonsilT_17291	chr12:12877513-12879147	1	1	RP11-180M15.4|APOLD1
rs34330		0.62		0.47	rs11055034	chr12:12890626	TonsilT_17292	chr12:12889464-12890643	1	1
rs34330		0.67	0.43	0.57	rs11055030	chr12:12878349	TonsilT_17291	chr12:12877513-12879147	1	1	RP11-180M15.4|APOLD1
rs34330		0.62	0.43	0.56	12:12878679	chr12:12878679	TonsilT_17291	chr12:12877513-12879147	1	1	RP11-180M15.4|APOLD1
rs34330		0.57		0.48	rs34323	chr12:12879057	TonsilT_17291	chr12:12877513-12879147	1	1	RP11-180M15.4|APOLD1
rs34330		0.53		0.59	rs34325	chr12:12877692	TonsilT_17291	chr12:12877513-12879147	1	1	RP11-180M15.4|APOLD1
rs34330		0.67	0.43	0.57	rs77216612	chr12:12877983	TonsilT_17291	chr12:12877513-12879147	1	1	RP11-180M15.4|APOLD1
rs34330		0.44		0.52	rs11055024	chr12:12858969	TonsilT_17287	chr12:12858612-12859361	1	1
rs34330		0.56	0.64	0.65	rs36228499	chr12:12869936	TonsilT_17289	chr12:12869522-12870630	1	1	CDKN1B
rs34330		0.56	0.44	0.58	rs34324	chr12:12877926	TonsilT_17291	chr12:12877513-12879147	1	1	RP11-180M15.4|APOLD1
rs34330		0.46		0.44	rs72656646	chr12:12890168	TonsilT_17292	chr12:12889464-12890643	1	1
rs34330		0.67	0.44	0.59	rs66561220	chr12:12878765	TonsilT_17291	chr12:12877513-12879147	1	1	RP11-180M15.4|APOLD1
rs34330		0.56	0.64	0.65	rs3759216	chr12:12868086	TonsilT_17288	chr12:12867112-12868170	1	1	CDKN1B
rs34330		0.46		0.46	rs36117426	chr12:12890155	TonsilT_17292	chr12:12889464-12890643	1	1
rs34548580	0.78				rs238234	chr17:4883818	TonsilT_32589	chr17:4883692-4884421	1	1	CAMTA2
rs34548580	0.64				rs8071428	chr17:4890843	TonsilT_32590	chr17:4890116-4891479	1	1	RP5-1050D4.4|CAMTA2|RP5-1050D4.5
rs34548580	0.87				rs886582	chr17:4900777	TonsilT_32591	chr17:4900522-4901605	1	1	KIF1C|INCA1
rs34548580	0.87				rs1004379	chr17:4900629	TonsilT_32591	chr17:4900522-4901605	1	1	KIF1C|INCA1
rs34548580	0.43				rs9898431	chr17:4945810	TonsilT_32595	chr17:4945349-4945987	1	0
rs34889541		0.72	0.81	0.92	rs16843619	chr1:198626143	TonsilT_6476	chr1:198625413-198626146	1	1
rs34889541			0.49		rs16843838	chr1:198758216	TonsilT_6501	chr1:198757892-198758359	1	0
rs34889541		0.64	0.59	0.7	rs57680405	chr1:198658539	TonsilT_6486	chr1:198658509-198659115	1	1
rs34889541		1	1	0.96	rs58480793	chr1:198593211	TonsilT_6467	chr1:198593097-198593506	0	1
rs34889541			0.55	0.67	rs11577644	chr1:198640520	TonsilT_6481	chr1:198640338-198640674	1	0
rs34889541		1	1	0.96	rs59003594	chr1:198568058	TonsilT_6459	chr1:198567895-198568571	1	1	RP11-553K8.2
rs34889541		1	1	0.96	rs16843461	chr1:198583851	TonsilT_6464	chr1:198583287-198584328	1	1
rs34889541		1	0.96	0.96	rs191336361	chr1:198564651	TonsilT_6457	chr1:198563954-198564682	0	1
rs34889541		0.72	0.81	0.92	rs16843559	chr1:198610931	TonsilT_6472	chr1:198610584-198611130	1	1
rs34889541	0.57				rs12128057	chr1:198591005	TonsilT_6466	chr1:198589978-198591322	1	1
rs34889541		1	1	0.96	rs150103682	chr1:198584183	TonsilT_6464	chr1:198583287-198584328	1	1
rs34889541		1	1	0.96	rs16843412	chr1:198568182	TonsilT_6459	chr1:198567895-198568571	1	1	RP11-553K8.2
rs34889541		0.52	0.47	0.68	rs11810527	chr1:198625775	TonsilT_6476	chr1:198625413-198626146	1	1
rs34889541		0.64	0.59	0.7	rs3754097	chr1:198645459	TonsilT_6482	chr1:198645286-198645809	1	1
rs34889541	1	1	1	0.96	rs16843471	chr1:198590421	TonsilT_6466	chr1:198589978-198591322	1	1
rs34889541		0.72	0.81	0.92	rs10922469	chr1:198627031	TonsilT_6477	chr1:198626615-198627365	1	1
rs34889541		1	1	0.96	rs76500608	chr1:198564100	TonsilT_6457	chr1:198563954-198564682	0	1
rs34889541		0.72	0.81	0.92	rs3215823	chr1:198607954	TonsilT_6471	chr1:198607433-198608473	1	1	PTPRC
rs34889541	1	1	1	0.96	rs35382161	chr1:198588425	TonsilT_6465	chr1:198588400-198589208	1	1
rs34889541		0.44			rs79944952	chr1:198571951	TonsilT_6460	chr1:198571434-198571963	1	0
rs34889541		1	1	0.96	rs76186171	chr1:198564109	TonsilT_6457	chr1:198563954-198564682	0	1
rs34889541		1	1	0.96	rs76041615	chr1:198564012	TonsilT_6457	chr1:198563954-198564682	0	1
rs34889541		1	1	0.96	rs11579710	chr1:198583353	TonsilT_6464	chr1:198583287-198584328	1	1
rs34889541	1	1	1	0.96	rs28398409	chr1:198584022	TonsilT_6464	chr1:198583287-198584328	1	1
rs34889541		1	1	0.96	rs11578269	chr1:198581898	TonsilT_6463	chr1:198581689-198582329	1	1
rs34889541		1	1	0.96	rs16843476	chr1:198591077	TonsilT_6466	chr1:198589978-198591322	1	1
rs34889541	1	1	1	0.96	rs16843474	chr1:198590454	TonsilT_6466	chr1:198589978-198591322	1	1
rs34889541	1	1	1	0.96	rs72736070	chr1:198590366	TonsilT_6466	chr1:198589978-198591322	1	1
rs34889541		1	1	0.96	rs77602270	chr1:198584147	TonsilT_6464	chr1:198583287-198584328	1	1
rs34889541	0.57				rs71732623	chr1:198588914	TonsilT_6465	chr1:198588400-198589208	1	1
rs34889541		0.55		0.42	rs3754098	chr1:198658856	TonsilT_6486	chr1:198658509-198659115	1	1
rs34889541	0.92	1	1	0.91	rs12122584	chr1:198583298	TonsilT_6464	chr1:198583287-198584328	1	1
rs34889541		0.64	0.55	0.7	rs3767744	chr1:198651191	TonsilT_6484	chr1:198650871-198651860	1	1
rs34889541		0.72	0.81	0.92	rs2274365	chr1:198607998	TonsilT_6471	chr1:198607433-198608473	1	1	PTPRC
rs34889541	0.57				rs72736054	chr1:198566823	TonsilT_6458	chr1:198566632-198567290	1	0
rs35000415	1		1		rs35234849	chr7:128648953	TonsilT_80333	chr7:128648437-128649984	1	1
rs35000415			1		rs113253472	chr7:128738923	TonsilT_80340	chr7:128738794-128739085	0	1
rs35000415	0.49		1		rs13240595	chr7:128731777	TonsilT_80338	chr7:128731576-128732082	1	1
rs35000415			1		rs201663184	chr7:128804332	TonsilT_80344	chr7:128803646-128804462	1	1	Y_RNA
rs35000415			1		rs34288126	chr7:128735438	TonsilT_80339	chr7:128735128-128735849	1	1
rs3757387	0.78	0.85	0.84	0.62	rs3807306	chr7:128580680	TonsilT_80331	chr7:128580543-128580879	1	0	IRF5
rs3757387	0.92	0.85	0.84	0.62	rs3807307	chr7:128579202	TonsilT_80330	chr7:128578597-128579497	1	1	IRF5
rs3757387	0.73		0.51		rs2004640	chr7:128578301	TonsilT_80329	chr7:128577711-128578615	0	1	IRF5
rs3757387	0.97	1	1	0.95	rs142738614	chr7:128577914	TonsilT_80329	chr7:128577711-128578615	0	1	IRF5
rs3757387	0.47				rs752637	chr7:128579420	TonsilT_80330	chr7:128578597-128579497	1	1	IRF5
rs3794060	1				rs2002063	chr11:71163476	TonsilT_14704	chr11:71163335-71164875	1	1	NADSYN1|DHCR7
rs3794060	0.92				rs3750997	chr11:71158841	TonsilT_14703	chr11:71158839-71159894	1	1	RP11-660L16.2|DHCR7
rs3794060	1				rs11600860	chr11:71164019	TonsilT_14704	chr11:71163335-71164875	1	1	NADSYN1|DHCR7
rs3794060	0.8				rs2002064	chr11:71163420	TonsilT_14704	chr11:71163335-71164875	1	1	NADSYN1|DHCR7
rs3794060	1				rs11606631	chr11:71164121	TonsilT_14704	chr11:71163335-71164875	1	1	NADSYN1|DHCR7
rs3794060	0.74				rs78685409	chr11:71137383	TonsilT_14702	chr11:71136877-71137396	0	1
rs3794060	1				rs12789751	chr11:71164471	TonsilT_14704	chr11:71163335-71164875	1	1	NADSYN1|DHCR7
rs3794060	1				rs11606611	chr11:71164046	TonsilT_14704	chr11:71163335-71164875	1	1	NADSYN1|DHCR7
rs3794060	1				rs11606612	chr11:71164047	TonsilT_14704	chr11:71163335-71164875	1	1	NADSYN1|DHCR7
rs3794060	0.97				rs28364617	chr11:71159764	TonsilT_14703	chr11:71158839-71159894	1	1	RP11-660L16.2|DHCR7
rs3794060	0.74				rs72068528	chr11:71137375	TonsilT_14702	chr11:71136877-71137396	0	1
rs3794060	0.96				rs4944946	chr11:71159429	TonsilT_14703	chr11:71158839-71159894	1	1	RP11-660L16.2|DHCR7
rs3794060	1				rs12791871	chr11:71164544	TonsilT_14704	chr11:71163335-71164875	1	1	NADSYN1|DHCR7
rs387619	0.9	0.91	0.83	0.8	rs2732547	chr11:35088683	TonsilT_13536	chr11:35088384-35089036	1	1
rs387619	0.9	0.91	0.83	0.8	rs2785201	chr11:35088838	TonsilT_13536	chr11:35088384-35089036	1	1
rs387619	1	1	0.97	1	rs2732549	chr11:35088399	TonsilT_13536	chr11:35088384-35089036	1	1
rs387619	0.71	0.73	0.65	0.6	rs111398036	chr11:35104564	TonsilT_13538	chr11:35103950-35104743	1	1
rs387619	0.59		0.52	0.51	rs1425801	chr11:35099975	TonsilT_13537	chr11:35099200-35100140	1	1
rs4274624		0.53	0.4	0.46	rs1517352	chr2:191931464	TonsilT_46812	chr2:191930953-191931716	1	1
rs4274624	0.49	0.6	0.52	0.5	rs35593987	chr2:191916526	TonsilT_46809	chr2:191916402-191917349	1	1
rs4274624	0.88		0.56	0.59	rs10174238	chr2:191973034	TonsilT_46814	chr2:191973016-191973974	0	1
rs4388254	0.44				rs10057378	chr5:133615956	TonsilT_68693	chr5:133615296-133616052	0	1
rs4388254	0.69				rs55780420	chr5:133451558	TonsilT_68677	chr5:133451035-133451651	1	1	TCF7
rs4388254	0.44				rs326614	chr5:133625422	TonsilT_68694	chr5:133625258-133625569	1	1
rs4388254	0.72				rs56319840	chr5:133451557	TonsilT_68677	chr5:133451035-133451651	1	1	TCF7
rs4388254	0.51				rs3895755	chr5:133561339	TonsilT_68692	chr5:133561161-133562747	1	1	PPP2CA|MIR3661|CTD-2410N18.3|CTD-2410N18.5
rs4388254	0.53				rs6881720	chr5:133512991	TonsilT_68687	chr5:133511798-133513393	1	1	SKP1
rs4388254	0.68				rs73790149	chr5:133458344	TonsilT_68678	chr5:133458018-133458754	1	1	TCF7
rs4388254	0.61				rs3178615	chr5:133484809	TonsilT_68686	chr5:133484745-133486026	1	1
rs4388254	0.63				rs28495738	chr5:133460278	TonsilT_68679	chr5:133460169-133460722	1	1
rs4388254	0.63				rs374974295	chr5:133485453	TonsilT_68686	chr5:133484745-133486026	1	1
rs4388254	0.44				rs13436670	chr5:133615439	TonsilT_68693	chr5:133615296-133616052	0	1
rs4388254	0.45				rs17167484	chr5:133706994	TonsilT_68697	chr5:133706346-133707300	1	1	UBE2B|CDKL3|CTD-2410N18.4
rs4388254	0.53				rs2110585	chr5:133512621	TonsilT_68687	chr5:133511798-133513393	1	1	SKP1
rs4388254	0.62				rs28723033	chr5:133467925	TonsilT_68682	chr5:133467860-133469159	1	1
rs4388254	0.42				rs1379247	chr5:133706612	TonsilT_68697	chr5:133706346-133707300	1	1	UBE2B|CDKL3|CTD-2410N18.4
rs4388254	0.67				rs35475765	chr5:133458063	TonsilT_68678	chr5:133458018-133458754	1	1	TCF7
rs4388254	0.64				rs75752784	chr5:133460935	TonsilT_68680	chr5:133460926-133461249	0	1
rs4622329			0.62		rs4764683	chr12:102333722	TonsilT_20853	chr12:102333409-102334088	1	1
rs4639966		0.44			rs71041848	chr11:118563219	TonsilT_16145	chr11:118562921-118563716	1	1
rs4639966		0.51			rs527619	chr11:118563286	TonsilT_16145	chr11:118562921-118563716	1	1
rs4649203		0.47	0.51	0.43	rs1538633	chr1:24516690	TonsilT_810	chr1:24516605-24517139	1	1
rs4649203		0.48	0.44	0.44	rs113333331	chr1:24516387	TonsilT_809	chr1:24516088-24516427	1	1
rs4649203		0.68	0.54	0.58	rs4090311	chr1:24513768	TonsilT_808	chr1:24513432-24514287	1	1	IFNLR1
rs4649203		0.48	0.44		rs78312791	chr1:24513613	TonsilT_808	chr1:24513432-24514287	1	1	IFNLR1
rs4840568		0.71	0.83	0.63	rs1564267	chr8:11337887	TonsilT_81639	chr8:11337732-11337952	1	1
rs4840568		0.53	0.7	0.71	rs2618469	chr8:11359380	TonsilT_81644	chr8:11358865-11359695	1	1
rs4840568	0.41	0.63	0.78	0.87	rs1600249	chr8:11359638	TonsilT_81644	chr8:11358865-11359695	1	1
rs4840568	0.42		0.59	0.55	rs1478897	chr8:11395232	TonsilT_81646	chr8:11395189-11395942	1	0
rs4840568		0.81	0.85	0.77	rs2736343	chr8:11349250	TonsilT_81640	chr8:11349214-11350470	1	1	BLK
rs4840568	0.41				rs1478890	chr8:11355602	TonsilT_81642	chr8:11355219-11355698	1	1
rs4840568		0.81	0.85	0.77	rs2251056	chr8:11349576	TonsilT_81640	chr8:11349214-11350470	1	1	BLK
rs4840568	0.46		0.54	0.57	rs2249040	chr8:11390779	TonsilT_81645	chr8:11390252-11390917	1	1
rs4840568	0.43				rs1382567	chr8:11350899	TonsilT_81641	chr8:11350742-11350947	1	0	BLK
rs4840568			0.52	0.55	rs58373594	chr8:11390627	TonsilT_81645	chr8:11390252-11390917	1	1
rs4840568	0.45	0.65	0.8	0.89	rs2409781	chr8:11359557	TonsilT_81644	chr8:11358865-11359695	1	1
rs4840568	0.86	0.87	0.79	0.76	rs5889367	chr8:11337811	TonsilT_81639	chr8:11337732-11337952	1	1
rs4840568	0.45	0.65	0.8	0.89	rs2736347	chr8:11359377	TonsilT_81644	chr8:11358865-11359695	1	1
rs4840568			0.52	0.55	rs57240873	chr8:11390781	TonsilT_81645	chr8:11390252-11390917	1	1
rs4840568	0.45	0.63	0.83	0.89	rs2736346	chr8:11359112	TonsilT_81644	chr8:11358865-11359695	1	1
rs4840568	0.48	0.65	0.8	0.89	rs2618471	chr8:11359020	TonsilT_81644	chr8:11358865-11359695	1	1
rs4840568			0.57	0.46	rs7014565	chr8:11396818	TonsilT_81647	chr8:11396513-11396828	1	0
rs4902562	0.43				rs3837659	chr14:68773296	TonsilT_26520	chr14:68773210-68773431	1	1
rs4902562	0.44				rs2180770	chr14:68773353	TonsilT_26520	chr14:68773210-68773431	1	1
rs4902562	0.43				rs10483807	chr14:68808824	TonsilT_26522	chr14:68808528-68808910	1	0
rs4902562	0.43				rs60593979	chr14:68773298	TonsilT_26520	chr14:68773210-68773431	1	1
rs4917014	1	1	1	1	rs11185603	chr7:50306810	TonsilT_77990	chr7:50306004-50307594	1	1
rs4917014			0.49	0.62	rs2168593	chr7:50280396	TonsilT_77987	chr7:50280317-50280637	0	1
rs4917014	0.99	0.48	0.92	0.96	rs4385425	chr7:50307334	TonsilT_77990	chr7:50306004-50307594	1	1
rs4917014		0.67	0.67	0.76	rs17634369	chr7:50321474	TonsilT_77991	chr7:50321182-50322397	1	1
rs4917014			0.73	0.79	rs9656588	chr7:50306780	TonsilT_77990	chr7:50306004-50307594	1	1
rs494003	0.47				rs12146493	chr11:65547333	TonsilT_14483	chr11:65547243-65549082	1	1	AP5B1
rs494003		0.65	0.88	0.79	rs7944860	chr11:65406179	TonsilT_14474	chr11:65405206-65406535	1	1	SIPA1
rs494003		0.47			rs2509948	chr11:65406393	TonsilT_14474	chr11:65405206-65406535	1	1	SIPA1
rs494003		0.46			rs4930156	chr11:65405699	TonsilT_14474	chr11:65405206-65406535	1	1	SIPA1
rs494003		0.47			rs10896027	chr11:65420760	TonsilT_14477	chr11:65419709-65420828	1	1
rs4948496	0.99	0.98	0.98	0.96	rs12357548	chr10:63803472	TonsilT_10364	chr10:63803130-63803556	1	1
rs4948496	0.54	0.51		0.49	rs10995020	chr10:63816077	TonsilT_10369	chr10:63815979-63816514	0	1
rs4948496		0.53	0.42	0.57	rs35809595	chr10:63831928	TonsilT_10371	chr10:63831878-63832187	1	1
rs4948496	0.89	0.98	1	1	rs7902719	chr10:63808666	TonsilT_10366	chr10:63808565-63809233	1	1	ARID5B
rs4948496	0.86	0.98	0.82	0.9	rs10995021	chr10:63819425	TonsilT_10370	chr10:63819301-63819754	0	1
rs4948496	0.88	0.98	1	1	rs7902904	chr10:63808661	TonsilT_10366	chr10:63808565-63809233	1	1	ARID5B
rs55655136	0.48				rs6495131	chr15:75230502	TonsilT_29365	chr15:75229803-75230908	1	1	COX5A
rs564799	0.96				rs483714	chr3:159729877	TonsilT_57961	chr3:159729687-159730357	1	0
rs564799	1				rs485789	chr3:159730148	TonsilT_57961	chr3:159729687-159730357	1	0
rs564799	0.96				rs369072190	chr3:159729918	TonsilT_57961	chr3:159729687-159730357	1	0
rs564799	0.96				rs484600	chr3:159729961	TonsilT_57961	chr3:159729687-159730357	1	0
rs564799	0.96				rs587422	chr3:159729805	TonsilT_57961	chr3:159729687-159730357	1	0
rs597325		0.72	0.51	0.6	rs953233	chr6:90995817	TonsilT_73355	chr6:90995302-90996213	1	1
rs597325		0.64	0.51	0.6	rs72928023	chr6:90959341	TonsilT_73348	chr6:90958737-90959957	1	1
rs597325		0.64	0.51	0.6	rs76436906	chr6:90949462	TonsilT_73347	chr6:90948557-90949531	1	1
rs597325		0.59		0.52	rs9344995	chr6:90919587	TonsilT_73342	chr6:90919053-90919741	1	0
rs597325		0.62	0.47	0.6	6:91005373	chr6:91005373	TonsilT_73357	chr6:91004430-91007089	1	1	BACH2
rs597325	0.52	0.58	0.52	0.67	rs56297233	chr6:91014029	TonsilT_73358	chr6:91013991-91014516	1	0
rs597325	0.52				rs12212193	chr6:90996769	TonsilT_73356	chr6:90996654-90996929	1	0
rs597325		0.64	0.51	0.6	rs7752558	chr6:90966384	TonsilT_73350	chr6:90966350-90966871	1	0
rs597325	0.97	0.89	0.68	0.77	rs614120	chr6:90995980	TonsilT_73355	chr6:90995302-90996213	1	1
rs597325	0.69				rs9111	chr6:90981653	TonsilT_73352	chr6:90981609-90981970	1	0
rs61432431	0.46				rs7926975	chr11:128335657	TonsilT_16479	chr11:128335532-128335858	1	0
rs61432431	0.98	1	0.98	0.98	rs12574073	chr11:128319478	TonsilT_16475	chr11:128319071-128319747	0	1
rs61432431	0.61				rs76404385	chr11:128333055	TonsilT_16478	chr11:128332759-128333218	1	1
rs6568431		1	0.96	0.98	rs11753719	chr6:106590062	TonsilT_73839	chr6:106589207-106590162	1	1
rs6568431	0.42	0.47	0.43		rs6901662	chr6:106589496	TonsilT_73839	chr6:106589207-106590162	1	1
rs6568431	0.91	0.98	1	0.98	rs11152966	chr6:106589885	TonsilT_73839	chr6:106589207-106590162	1	1
rs6568431	0.92	0.8	0.76	0.69	rs7768653	chr6:106574794	TonsilT_73838	chr6:106573811-106574861	1	1
rs6705628				0.48	rs11884748	chr2:74248451	TonsilT_42875	chr2:74247959-74248552	1	0
rs6705628				0.45	rs4416242	chr2:74259894	TonsilT_42877	chr2:74259172-74260491	1	1
rs6705628				0.45	rs13006407	chr2:74280275	TonsilT_42878	chr2:74280137-74280793	1	1
rs6705628		1	1	1	rs2272165	chr2:74213245	TonsilT_42870	chr2:74211593-74213854	1	1	AC073046.25|RP11-711M9.1
rs6705628				0.46	rs71406847	chr2:74198446	TonsilT_42868	chr2:74197657-74198688	1	1
rs6705628		1	1	1	rs146710425	chr2:74212771	TonsilT_42870	chr2:74211593-74213854	1	1	AC073046.25|RP11-711M9.1
rs6705628				0.45	rs35749047	chr2:74280369	TonsilT_42878	chr2:74280137-74280793	1	1
rs6762714	0.84	0.93	0.97	0.96	rs3830584	chr3:188464248	TonsilT_59052	chr3:188463882-188464494	0	1
rs6762714		0.84	0.9	0.85	rs1568669	chr3:188467162	TonsilT_59053	chr3:188466638-188467203	1	0
rs6762714	0.99	1	1	0.92	rs12486509	chr3:188471184	TonsilT_59054	chr3:188470650-188471458	1	1
rs6762714	0.98	0.93	0.97	1	rs34631447	chr3:188472322	TonsilT_59056	chr3:188472070-188472421	0	1
rs6762714		0.72	0.8	0.77	rs79044630	chr3:188472383	TonsilT_59056	chr3:188472070-188472421	0	1
rs6856202	0.83				rs7683892	chr4:102712542	TonsilT_62364	chr4:102711454-102712615	1	1	BANK1
rs6889239	0.54		0.57	0.43	rs13356420	chr5:150460083	TonsilT_69269	chr5:150459898-150461070	1	1	TNIP1
rs6889239			0.54	0.43	rs33934794	chr5:150460088	TonsilT_69269	chr5:150459898-150461070	1	1	TNIP1
rs6889239	0.99	1	1	0.97	rs10036748	chr5:150458146	TonsilT_69268	chr5:150458060-150458678	0	1
rs6889239			0.41		rs3805431	chr5:150439539	TonsilT_69265	chr5:150439152-150440181	1	1
rs6889239	0.49				rs1862364	chr5:150448376	TonsilT_69267	chr5:150448111-150448947	1	1
rs6889239			0.41		rs870407	chr5:150400587	TonsilT_69261	chr5:150399787-150400678	1	1	GPX3
rs6889239	0.93	0.92	0.98	0.97	rs960709	chr5:150461049	TonsilT_69269	chr5:150459898-150461070	1	1	TNIP1
rs7097397	0.64				rs1871611	chr10:50014273	TonsilT_9917	chr10:50013752-50014380	1	0
rs7118246	0.71				rs11606631	chr11:71164121	TonsilT_14704	chr11:71163335-71164875	1	1	NADSYN1|DHCR7
rs7118246	0.71				rs12791871	chr11:71164544	TonsilT_14704	chr11:71163335-71164875	1	1	NADSYN1|DHCR7
rs7118246	0.71				rs11606611	chr11:71164046	TonsilT_14704	chr11:71163335-71164875	1	1	NADSYN1|DHCR7
rs7118246	0.68				rs3750997	chr11:71158841	TonsilT_14703	chr11:71158839-71159894	1	1	RP11-660L16.2|DHCR7
rs7118246	0.49				rs2002064	chr11:71163420	TonsilT_14704	chr11:71163335-71164875	1	1	NADSYN1|DHCR7
rs7118246	0.71				rs2002063	chr11:71163476	TonsilT_14704	chr11:71163335-71164875	1	1	NADSYN1|DHCR7
rs7118246	0.71				rs12789751	chr11:71164471	TonsilT_14704	chr11:71163335-71164875	1	1	NADSYN1|DHCR7
rs7118246	0.71				rs11600860	chr11:71164019	TonsilT_14704	chr11:71163335-71164875	1	1	NADSYN1|DHCR7
rs7118246	0.49				rs72068528	chr11:71137375	TonsilT_14702	chr11:71136877-71137396	0	1
rs7118246	0.71				rs4944946	chr11:71159429	TonsilT_14703	chr11:71158839-71159894	1	1	RP11-660L16.2|DHCR7
rs7118246	0.72				rs28364617	chr11:71159764	TonsilT_14703	chr11:71158839-71159894	1	1	RP11-660L16.2|DHCR7
rs7118246	0.71				rs11606612	chr11:71164047	TonsilT_14704	chr11:71163335-71164875	1	1	NADSYN1|DHCR7
rs7118246	0.49				rs78685409	chr11:71137383	TonsilT_14702	chr11:71136877-71137396	0	1
rs73135369	0.47	0.84	0.94	0.8	rs73137103	chr7:73981205	TonsilT_78379	chr7:73981001-73981414	1	0
rs7329174		1	1	1	rs78076494	chr13:41555724	TonsilT_22465	chr13:41555586-41555826	1	0
rs7329174			0.44	0.49	rs3794329	chr13:41634954	TonsilT_22480	chr13:41634131-41636317	1	1	WBP4|ELF1
rs7329174			0.45	0.51	13:41635056	chr13:41635056	TonsilT_22480	chr13:41634131-41636317	1	1	WBP4|ELF1
rs7329174		1	1	1	rs57668933	chr13:41557118	TonsilT_22466	chr13:41556682-41557304	1	1	ELF1
rs7329174		1	1	1	rs80022860	chr13:41568872	TonsilT_22470	chr13:41568778-41569656	1	1
rs7444		0.98	0.92	0.96	rs710177	chr22:21984205	TonsilT_52011	chr22:21983340-21984607	1	1	YDJC
rs7444	0.9	0.61	0.69	0.72	rs11089620	chr22:21922456	TonsilT_52009	chr22:21921719-21922797	1	1	UBE2L3
rs7444	0.98	0.96	0.98	1	rs140491	chr22:21922364	TonsilT_52009	chr22:21921719-21922797	1	1	UBE2L3
rs7444	0.81	1	0.94	0.98	rs3747093	chr22:21984379	TonsilT_52011	chr22:21983340-21984607	1	1	YDJC
rs7579944	0.44		0.57	0.7	rs7568254	chr2:30441004	TonsilT_41380	chr2:30440393-30441012	0	1
rs7579944	0.57	0.66	0.64	0.64	rs62141147	chr2:30448103	TonsilT_41381	chr2:30447714-30448579	1	1
rs7579944	0.92	0.82	0.94	0.96	rs10175798	chr2:30449594	TonsilT_41382	chr2:30449284-30449675	0	1
rs7579944		0.53			rs4951985	chr2:30431747	TonsilT_41377	chr2:30431294-30431892	1	1
rs7579944	0.97	0.85	0.96	0.98	rs906868	chr2:30448344	TonsilT_41381	chr2:30447714-30448579	1	1
rs77000060	0.7				rs78377363	chr6:138125881	TonsilT_75099	chr6:138125635-138126439	1	1
rs77000060	0.82				rs10499197	chr6:138132516	TonsilT_75100	chr6:138132355-138133001	1	1
rs77000060		0.43			rs653520	chr6:138145552	TonsilT_75102	chr6:138144921-138145881	1	1
rs7768653	0.84	0.82	0.76	0.72	rs11152966	chr6:106589885	TonsilT_73839	chr6:106589207-106590162	1	1
rs7768653	0.41	0.43			rs6901662	chr6:106589496	TonsilT_73839	chr6:106589207-106590162	1	1
rs7768653		0.8	0.8	0.71	rs11753719	chr6:106590062	TonsilT_73839	chr6:106589207-106590162	1	1
rs7768653	1	1	1	1	rs7768653	chr6:106574794	TonsilT_73838	chr6:106573811-106574861	1	1
rs7941765	1	1	1	1	rs7941765	chr11:128499000	TonsilT_16513	chr11:128498496-128499086	1	1
rs7941765			0.45	0.46	rs7105899	chr11:128494441	TonsilT_16512	chr11:128494078-128495102	1	1
rs8016947		0.46	0.64	0.64	rs72666636	chr14:35837014	TonsilT_25392	chr14:35836403-35837677	1	0
rs8016947		0.77	0.58	0.57	rs2145623	chr14:35839236	TonsilT_25393	chr14:35839065-35839553	1	1
rs8016947			0.43	0.47	rs57645874	chr14:35837476	TonsilT_25392	chr14:35836403-35837677	1	0
rs849142	0.51				rs849333	chr7:28219812	TonsilT_77445	chr7:28218832-28220881	1	1	JAZF1-AS1|JAZF1
rs849142	0.95				7:28214282	chr7:28214282	TonsilT_77443	chr7:28213859-28214590	1	1
rs9311676	0.77				rs34086582	chr3:58419944	TonsilT_54924	chr3:58419014-58420057	1	1	PDHB
rs9311676	0.77				rs11719450	chr3:58456811	TonsilT_54926	chr3:58456773-58457439	1	1
rs9311676	0.77				rs11130642	chr3:58420042	TonsilT_54924	chr3:58419014-58420057	1	1	PDHB
rs9311676	0.78				rs11705721	chr3:58400414	TonsilT_54923	chr3:58399988-58400849	1	1
rs9311676	0.78				rs34449148	chr3:58400343	TonsilT_54923	chr3:58399988-58400849	1	1
rs9311676	0.56				rs4681842	chr3:58292579	TonsilT_54916	chr3:58291611-58292769	1	1	RPP14
rs9462027	0.41				rs6900426	chr6:34624148	TonsilT_71599	chr6:34623894-34625044	1	1
rs9462027	0.41				rs1051115	chr6:34855748	TonsilT_71605	chr6:34855439-34856190	1	1	TAF11|ANKS1A
rs9462027	0.41				rs7743724	chr6:34725478	TonsilT_71603	chr6:34724267-34725718	1	1	SNRPC
rs9462027	0.74				rs6457791	chr6:34759954	TonsilT_71604	chr6:34759092-34760367	1	1	UHRF1BP1
rs9462027	0.73				rs2395599	chr6:34641415	TonsilT_71601	chr6:34641205-34642041	1	1	C6orf106
rs9462027	0.74				rs7752060	chr6:34760325	TonsilT_71604	chr6:34759092-34760367	1	1	UHRF1BP1
rs9462027	0.52				rs10525938	chr6:34759903	TonsilT_71604	chr6:34759092-34760367	1	1	UHRF1BP1
rs9462027	0.75				rs7769820	chr6:34760228	TonsilT_71604	chr6:34759092-34760367	1	1	UHRF1BP1
rs9462027	0.74				rs13215181	chr6:34759881	TonsilT_71604	chr6:34759092-34760367	1	1	UHRF1BP1
rs9462027	0.42				rs35987776	chr6:34641224	TonsilT_71601	chr6:34641205-34642041	1	1	C6orf106
rs9462027	0.73				rs6934662	chr6:34759884	TonsilT_71604	chr6:34759092-34760367	1	1	UHRF1BP1
rs9462027	0.75				rs7769961	chr6:34760162	TonsilT_71604	chr6:34759092-34760367	1	1	UHRF1BP1
rs9652601	0.59	0.62	0.6	0.52	rs11642631	chr16:11198835	TonsilT_30448	chr16:11198650-11199722	1	1
rs9652601	0.92	0.51	0.62	0.51	rs71136618	chr16:11188940	TonsilT_30446	chr16:11187870-11189394	1	1
rs9652601		0.61			rs12929596	chr16:11199352	TonsilT_30448	chr16:11198650-11199722	1	1
rs9652601	0.64	0.62	0.6	0.53	rs3862468	chr16:11194018	TonsilT_30447	chr16:11193729-11194887	0	1
rs9652601	0.46				rs11642009	chr16:11182893	TonsilT_30444	chr16:11181676-11182908	1	1
rs9652601	0.63	0.52	0.52	0.47	rs7198004	chr16:11207617	TonsilT_30449	chr16:11207546-11207935	0	1
rs9652601	0.42	0.42			rs6498136	chr16:11036296	TonsilT_30429	chr16:11036034-11036635	1	1	DEXI
rs9652601	0.49				rs12444495	chr16:11170455	TonsilT_30441	chr16:11170093-11170700	1	1
rs9652601	0.65	0.62	0.6	0.53	rs3893660	chr16:11193930	TonsilT_30447	chr16:11193729-11194887	0	1
rs9652601	0.47				rs35300161	chr16:11198932	TonsilT_30448	chr16:11198650-11199722	1	1
rs9652601		0.58			rs112324823	chr16:11043459	TonsilT_30431	chr16:11043178-11043746	1	1
rs9652601	0.64		0.42		rs12917716	chr16:11189148	TonsilT_30446	chr16:11187870-11189394	1	1
rs9652601	0.62	0.52	0.52	0.47	rs7203150	chr16:11207722	TonsilT_30449	chr16:11207546-11207935	0	1
rs9652601	0.94	0.51	0.62	0.51	rs12919083	chr16:11188930	TonsilT_30446	chr16:11187870-11189394	1	1
rs9652601	0.62	0.46	0.44		rs998592	chr16:11199678	TonsilT_30448	chr16:11198650-11199722	1	1
rs9652601		0.61			rs7188928	chr16:11058753	TonsilT_30434	chr16:11057731-11059164	1	1
rs9652601		0.61			rs7185978	chr16:11048274	TonsilT_30432	chr16:11047817-11048325	1	1
rs9652601		0.61			rs7187539	chr16:11058757	TonsilT_30434	chr16:11057731-11059164	1	1
rs9652601		0.65	0.58	0.42	rs4781030	chr16:11082463	TonsilT_30440	chr16:11081368-11082672	1	1
rs9652601		0.61			rs7202408	chr16:11078615	TonsilT_30439	chr16:11078220-11078769	0	1
rs9652601	0.62	0.62	0.6	0.52	rs6498160	chr16:11199447	TonsilT_30448	chr16:11198650-11199722	1	1
rs9652601	0.92	0.81	0.73	0.79	rs12927355	chr16:11194771	TonsilT_30447	chr16:11193729-11194887	0	1
rs9652601		0.58			rs111352543	chr16:11043460	TonsilT_30431	chr16:11043178-11043746	1	1
rs9652601		0.61			rs77599345	chr16:11058564	TonsilT_30434	chr16:11057731-11059164	1	1
rs9652601	0.65	0.62	0.6	0.53	rs3893661	chr16:11193880	TonsilT_30447	chr16:11193729-11194887	0	1
rs9652601	0.41	0.42			rs3087876	chr16:11036624	TonsilT_30429	chr16:11036034-11036635	1	1	DEXI
rs9652601		0.61			rs8046423	chr16:11057873	TonsilT_30434	chr16:11057731-11059164	1	1
rs9652601	0.93	0.97	0.97	1	rs2058531	chr16:11172109	TonsilT_30442	chr16:11171788-11172294	1	1
rs9652601	0.92	0.8	0.81	0.83	rs9746695	chr16:11207894	TonsilT_30449	chr16:11207546-11207935	0	1
rs9652601	0.83	0.97	0.92	0.96	rs7203793	chr16:11182134	TonsilT_30444	chr16:11181676-11182908	1	1
rs9652601	0.81	0.97	0.89	0.93	rs7204099	chr16:11181756	TonsilT_30444	chr16:11181676-11182908	1	1
rs9652601	0.47				rs34972832	chr16:11198938	TonsilT_30448	chr16:11198650-11199722	1	1
rs9652601		0.58			rs7205474	chr16:11043413	TonsilT_30431	chr16:11043178-11043746	1	1
rs9652601		0.61			rs6498139	chr16:11047923	TonsilT_30432	chr16:11047817-11048325	1	1
rs9652601	0.48		0.45	0.49	rs35383879	chr16:11194823	TonsilT_30447	chr16:11193729-11194887	0	1
rs9782955	1				rs9782955	chr1:236039877	TonsilT_7956	chr1:236039692-236040429	1	1
rs9782955	0.99				rs10803116	chr1:236031654	TonsilT_7954	chr1:236029250-236031814	1	1	LYST
rs9782955	0.47				rs10926960	chr1:236043410	TonsilT_7957	chr1:236043327-236043838	1	0
rs9782955	0.97				rs6658406	chr1:236029475	TonsilT_7954	chr1:236029250-236031814	1	1	LYST
rs9782955	0.99				rs4660117	chr1:236031533	TonsilT_7954	chr1:236029250-236031814	1	1	LYST
rs9804869			0.64	0.59	rs10507131	chr12:101800897	TonsilT_20833	chr12:101800689-101802477	1	1	ARL1|RP11-321F8.4
rs9804869			0.64	0.61	rs4764796	chr12:101801695	TonsilT_20833	chr12:101800689-101802477	1	1	ARL1|RP11-321F8.4
rs9804869		0.56	0.73	0.66	rs150702203	chr12:101717525	TonsilT_20832	chr12:101717503-101717921	1	1
rs9804869			0.57	0.56	rs11612569	chr12:101800809	TonsilT_20833	chr12:101800689-101802477	1	1	ARL1|RP11-321F8.4
rs9804869			0.5	0.56	rs703711	chr12:101674285	TonsilT_20831	chr12:101673366-101674357	1	1	UTP20
