# Supplementary material for: Mapping effector genes at lupus GWAS loci using promoter Capture-C in follicular helper T cells
Source: Nat Commun. 2020 Jul 3;11:3294. doi: 10.1038/s41467-020-17089-5 (PMC7335045; doi:10.1038/s41467-020-17089-5)
Supplement: Supplementary file 7 — Supplementary Dataset 4 [file 41467_2020_17089_MOESM7_ESM.xlsx]

## Sheet: TFH_openSnpAtOe.slop25
Supplementary Data 4. SLE SNP target gene mapping.
proxySnp	sentinelSnp	R-SQ_EU	R-SQ_CDX	R-SQ_CHB	R-SQ_CHS	gwasInfer	closestProteinCoding	closestProteinCodingSignDist	closestTranscript	closestTranscriptSignDist	proxySnpPos	proxySnpRelaxOcrPos	proxySnpOcrPos	proxySnpOcrName	implicatedGene	implicatedGenePromoterOcr	implicatedGenePromoterOcrName	isProxySnpOcrPromoterOcr	fragInteractionEvidence	fragTad	isFragInteractionBait2bait	proxySnp2GenePromoterOcrSignDist	refInteractionEvidence
rs13356420	rs6889239	0.54	NA	0.57	0.43	TNIP1	ENST00000522926.1+TNIP1	0	ENST00000522926.1+TNIP1	0	chr5:150460083	chr5:150459899-150461070	chr5:150459924-150461045	TonsilT_69269	ANXA6	chr5:150529542-150530732	TonsilT_69279	YES	chr5:150460007-150462340#chr5:150529283-150530825	T1130#T1130	NO	-70054	I33123
rs13356420	rs6889239	0.54	NA	0.57	0.43	TNIP1	ENST00000522926.1+TNIP1	0	ENST00000522926.1+TNIP1	0	chr5:150460083	chr5:150459899-150461070	chr5:150459924-150461045	TonsilT_69269	TNIP1	chr5:150466391-150467243	TonsilT_69270	YES	chr5:150460007-150462340#chr5:150465993-150467332	T1130#T1130	YES	-6734	I33126
rs13356420	rs6889239	0.54	NA	0.57	0.43	TNIP1	ENST00000522926.1+TNIP1	0	ENST00000522926.1+TNIP1	0	chr5:150460083	chr5:150459899-150461070	chr5:150459924-150461045	TonsilT_69269	DCTN4	chr5:150137849-150138948	TonsilT_69254	YES	chr5:150460007-150462340#chr5:150136252-150138218	T1130#T1129	YES	321684	I33121
rs13356420	rs6889239	0.54	NA	0.57	0.43	TNIP1	ENST00000522926.1+TNIP1	0	ENST00000522926.1+TNIP1	0	chr5:150460083	chr5:150459899-150461070	chr5:150459924-150461045	TonsilT_69269	ATOX1	chr5:151150593-151151887	TonsilT_69306	YES	chr5:150460007-150462340#chr5:151149707-151151984	T1130#T1130	YES	-691157	I33120
rs13356420	rs6889239	0.54	NA	0.57	0.43	TNIP1	ENST00000522926.1+TNIP1	0	ENST00000522926.1+TNIP1	0	chr5:150460083	chr5:150459899-150461070	chr5:150459924-150461045	TonsilT_69269	G3BP1	chr5:151150593-151151887	TonsilT_69306	YES	chr5:150460007-150462340#chr5:151149707-151151984	T1130#T1130	YES	-691157	I33120
rs13356420	rs6889239	0.54	NA	0.57	0.43	TNIP1	ENST00000522926.1+TNIP1	0	ENST00000522926.1+TNIP1	0	chr5:150460083	chr5:150459899-150461070	chr5:150459924-150461045	TonsilT_69269	GM2A	chr5:150631973-150633028	TonsilT_69292	YES	chr5:150460007-150462340#chr5:150631502-150632806	T1130#T1130	YES	-172418	I33118
rs13356420	rs6889239	0.54	NA	0.57	0.43	TNIP1	ENST00000522926.1+TNIP1	0	ENST00000522926.1+TNIP1	0	chr5:150460083	chr5:150459899-150461070	chr5:150459924-150461045	TonsilT_69269	CCDC69	chr5:150602674-150604211	TonsilT_69288	YES	chr5:150460007-150462340#chr5:150602076-150604280	T1130#T1130	YES	-143360	I33114
rs13356420	rs10036748	0.55	NA	0.57	0.44	TNIP1	ENST00000522926.1+TNIP1	0	ENST00000522926.1+TNIP1	0	chr5:150460083	chr5:150459899-150461070	chr5:150459924-150461045	TonsilT_69269	ANXA6	chr5:150529542-150530732	TonsilT_69279	YES	chr5:150460007-150462340#chr5:150529283-150530825	T1130#T1130	NO	-70054	I33123
rs13356420	rs10036748	0.55	NA	0.57	0.44	TNIP1	ENST00000522926.1+TNIP1	0	ENST00000522926.1+TNIP1	0	chr5:150460083	chr5:150459899-150461070	chr5:150459924-150461045	TonsilT_69269	TNIP1	chr5:150466391-150467243	TonsilT_69270	YES	chr5:150460007-150462340#chr5:150465993-150467332	T1130#T1130	YES	-6734	I33126
rs13356420	rs10036748	0.55	NA	0.57	0.44	TNIP1	ENST00000522926.1+TNIP1	0	ENST00000522926.1+TNIP1	0	chr5:150460083	chr5:150459899-150461070	chr5:150459924-150461045	TonsilT_69269	DCTN4	chr5:150137849-150138948	TonsilT_69254	YES	chr5:150460007-150462340#chr5:150136252-150138218	T1130#T1129	YES	321684	I33121
rs13356420	rs10036748	0.55	NA	0.57	0.44	TNIP1	ENST00000522926.1+TNIP1	0	ENST00000522926.1+TNIP1	0	chr5:150460083	chr5:150459899-150461070	chr5:150459924-150461045	TonsilT_69269	ATOX1	chr5:151150593-151151887	TonsilT_69306	YES	chr5:150460007-150462340#chr5:151149707-151151984	T1130#T1130	YES	-691157	I33120
rs13356420	rs10036748	0.55	NA	0.57	0.44	TNIP1	ENST00000522926.1+TNIP1	0	ENST00000522926.1+TNIP1	0	chr5:150460083	chr5:150459899-150461070	chr5:150459924-150461045	TonsilT_69269	G3BP1	chr5:151150593-151151887	TonsilT_69306	YES	chr5:150460007-150462340#chr5:151149707-151151984	T1130#T1130	YES	-691157	I33120
rs13356420	rs10036748	0.55	NA	0.57	0.44	TNIP1	ENST00000522926.1+TNIP1	0	ENST00000522926.1+TNIP1	0	chr5:150460083	chr5:150459899-150461070	chr5:150459924-150461045	TonsilT_69269	GM2A	chr5:150631973-150633028	TonsilT_69292	YES	chr5:150460007-150462340#chr5:150631502-150632806	T1130#T1130	YES	-172418	I33118
rs13356420	rs10036748	0.55	NA	0.57	0.44	TNIP1	ENST00000522926.1+TNIP1	0	ENST00000522926.1+TNIP1	0	chr5:150460083	chr5:150459899-150461070	chr5:150459924-150461045	TonsilT_69269	CCDC69	chr5:150602674-150604211	TonsilT_69288	YES	chr5:150460007-150462340#chr5:150602076-150604280	T1130#T1130	YES	-143360	I33114
rs34053394	rs12938617	1	NA	NA	NA	IKZF3	ENST00000439016.2+IKZF3	0	ENST00000439016.2+IKZF3	0	chr17:37975661	chr17:37975452-37976347	chr17:37975477-37976322	TonsilT_33693	IKZF3	chr17:37933829-37934703	TonsilT_33685	NO	chr17:37974879-37976537#chr17:37934347-37935813	T2600#T2600	NO	41395	I28704
rs34053394	rs12938617	1	NA	NA	NA	IKZF3	ENST00000439016.2+IKZF3	0	ENST00000439016.2+IKZF3	0	chr17:37975661	chr17:37975452-37976347	chr17:37975477-37976322	TonsilT_33693	IKZF3	chr17:38020046-38020845	TonsilT_33698	NO	chr17:37975554-37976025#chr17:38019897-38020498	T2600#T2600	NO	-44784.5	I8177
rs34053394	rs2941509	0.93	NA	NA	NA	IKZF3	ENST00000439016.2+IKZF3	0	ENST00000439016.2+IKZF3	0	chr17:37975661	chr17:37975452-37976347	chr17:37975477-37976322	TonsilT_33693	IKZF3	chr17:37933829-37934703	TonsilT_33685	NO	chr17:37974879-37976537#chr17:37934347-37935813	T2600#T2600	NO	41395	I28704
rs34053394	rs2941509	0.93	NA	NA	NA	IKZF3	ENST00000439016.2+IKZF3	0	ENST00000439016.2+IKZF3	0	chr17:37975661	chr17:37975452-37976347	chr17:37975477-37976322	TonsilT_33693	IKZF3	chr17:38020046-38020845	TonsilT_33698	NO	chr17:37975554-37976025#chr17:38019897-38020498	T2600#T2600	NO	-44784.5	I8177
rs74625883	rs268124	0.55	NA	NA	NA	SPRED2	ENST00000440972.1+SPRED2	3610	ENST00000606978.1+AC074391.1	-464	chr2:65663381	chr2:65662817-65664273	chr2:65662842-65664248	TonsilT_42617	ACTR2	chr2:65454291-65455815	TonsilT_42604	YES	chr2:65663208-65665105#chr2:65452644-65455665	T415#T415	YES	208328	I47256
rs74625883	rs268124	0.55	NA	NA	NA	SPRED2	ENST00000440972.1+SPRED2	3610	ENST00000606978.1+AC074391.1	-464	chr2:65663381	chr2:65662817-65664273	chr2:65662842-65664248	TonsilT_42617	SPRED2	chr2:65659122-65660245	TonsilT_42616	YES	chr2:65663208-65665105#chr2:65657461-65660361	T415#T415	YES	3697.5	I47254
rs74625883	rs268124	0.55	NA	NA	NA	SPRED2	ENST00000440972.1+SPRED2	3610	ENST00000606978.1+AC074391.1	-464	chr2:65663381	chr2:65662817-65664273	chr2:65662842-65664248	TonsilT_42617	SPRED2	chr2:65593522-65594237	TonsilT_42609	YES	chr2:65663208-65665105#chr2:65594215-65597170	T415#T415	NO	69501.5	I47253
rs74625883	rs268124	0.55	NA	NA	NA	SPRED2	ENST00000440972.1+SPRED2	3610	ENST00000606978.1+AC074391.1	-464	chr2:65663381	chr2:65662817-65664273	chr2:65662842-65664248	TonsilT_42617	SPRED2	chr2:65657592-65658915	TonsilT_42615	YES	chr2:65663208-65665105#chr2:65657461-65660361	T415#T415	YES	5127.5	I60663
rs4416242	rs28421442	NA	NA	NA	0.43	TET3	ENST00000305799.7+TET3	0	ENST00000305799.7+TET3	0	chr2:74259894	chr2:74259173-74260491	chr2:74259198-74260466	TonsilT_42877	AC073046.25	chr2:74211619-74213829	TonsilT_42870	NO	chr2:74258075-74259829#chr2:74207554-74211635	T425#T425	NO	47170	I11960
rs4416242	rs28421442	NA	NA	NA	0.43	TET3	ENST00000305799.7+TET3	0	ENST00000305799.7+TET3	0	chr2:74259894	chr2:74259173-74260491	chr2:74259198-74260466	TonsilT_42877	DGUOK	chr2:74153568-74154497	TonsilT_42862	NO	chr2:74258075-74259829#chr2:74153037-74154856	T425#T425	NO	105862	I49519
rs4416242	rs28421442	NA	NA	NA	0.43	TET3	ENST00000305799.7+TET3	0	ENST00000305799.7+TET3	0	chr2:74259894	chr2:74259173-74260491	chr2:74259198-74260466	TonsilT_42877	RP11-711M9.1	chr2:74211619-74213829	TonsilT_42870	NO	chr2:74258075-74259829#chr2:74207554-74211635	T425#T425	NO	47170	I11960
rs4416242	rs6705628	NA	NA	NA	0.45	TET3	ENST00000305799.7+TET3	0	ENST00000305799.7+TET3	0	chr2:74259894	chr2:74259173-74260491	chr2:74259198-74260466	TonsilT_42877	AC073046.25	chr2:74211619-74213829	TonsilT_42870	NO	chr2:74258075-74259829#chr2:74207554-74211635	T425#T425	NO	47170	I11960
rs4416242	rs6705628	NA	NA	NA	0.45	TET3	ENST00000305799.7+TET3	0	ENST00000305799.7+TET3	0	chr2:74259894	chr2:74259173-74260491	chr2:74259198-74260466	TonsilT_42877	DGUOK	chr2:74153568-74154497	TonsilT_42862	NO	chr2:74258075-74259829#chr2:74153037-74154856	T425#T425	NO	105862	I49519
rs4416242	rs6705628	NA	NA	NA	0.45	TET3	ENST00000305799.7+TET3	0	ENST00000305799.7+TET3	0	chr2:74259894	chr2:74259173-74260491	chr2:74259198-74260466	TonsilT_42877	RP11-711M9.1	chr2:74211619-74213829	TonsilT_42870	NO	chr2:74258075-74259829#chr2:74207554-74211635	T425#T425	NO	47170	I11960
rs9915797	rs12938617	1	NA	NA	NA	IKZF3	ENST00000439016.2+IKZF3	0	ENST00000439016.2+IKZF3	0	chr17:38014868	chr17:38014440-38014901	chr17:38014465-38014876	TonsilT_33697	IKZF3	chr17:37933829-37934703	TonsilT_33685	NO	chr17:38014827-38015600#chr17:37934347-37934831	T2600#T2600	NO	80602	I28708
rs9915797	rs2941509	0.93	NA	NA	NA	IKZF3	ENST00000439016.2+IKZF3	0	ENST00000439016.2+IKZF3	0	chr17:38014868	chr17:38014440-38014901	chr17:38014465-38014876	TonsilT_33697	IKZF3	chr17:37933829-37934703	TonsilT_33685	NO	chr17:38014827-38015600#chr17:37934347-37934831	T2600#T2600	NO	80602	I28708
rs8071428	rs34548580	0.64	NA	NA	NA	PLD2	ENST00000573004.1+CAMTA2	0	ENST00000366373.2+AC004771.1	0	chr17:4890843	chr17:4890117-4891479	chr17:4890142-4891454	TonsilT_32590	PFN1	chr17:4850992-4853482	TonsilT_32587	YES	chr17:4889966-4892138#chr17:4850306-4853548	T2572,T2573#T2572,T2573	YES	38606	I70483
rs8071428	rs34548580	0.64	NA	NA	NA	PLD2	ENST00000573004.1+CAMTA2	0	ENST00000366373.2+AC004771.1	0	chr17:4890843	chr17:4890117-4891479	chr17:4890142-4891454	TonsilT_32590	ENO3	chr17:4850992-4853482	TonsilT_32587	YES	chr17:4889966-4892138#chr17:4850306-4853548	T2572,T2573#T2572,T2573	YES	38606	I70483
rs8071428	rs34548580	0.64	NA	NA	NA	PLD2	ENST00000573004.1+CAMTA2	0	ENST00000366373.2+AC004771.1	0	chr17:4890843	chr17:4890117-4891479	chr17:4890142-4891454	TonsilT_32590	SLC25A11	chr17:4842997-4844014	TonsilT_32585	YES	chr17:4889966-4892138#chr17:4842549-4844531	T2572,T2573#T2572,T2573	YES	47337.5	I2401
rs8071428	rs34548580	0.64	NA	NA	NA	PLD2	ENST00000573004.1+CAMTA2	0	ENST00000366373.2+AC004771.1	0	chr17:4890843	chr17:4890117-4891479	chr17:4890142-4891454	TonsilT_32590	RNF167	chr17:4842997-4844014	TonsilT_32585	YES	chr17:4889966-4892138#chr17:4842549-4844531	T2572,T2573#T2572,T2573	YES	47337.5	I2401
rs8071428	rs34548580	0.64	NA	NA	NA	PLD2	ENST00000573004.1+CAMTA2	0	ENST00000366373.2+AC004771.1	0	chr17:4890843	chr17:4890117-4891479	chr17:4890142-4891454	TonsilT_32590	CHRNE	chr17:4806824-4807167	TonsilT_32583	YES	chr17:4889966-4892138#chr17:4804998-4807133	T2572,T2573#T2572,T2573	YES	83847.5	I17939
rs16843476	rs34889541	NA	1	1	0.96	PTPRC	ENST00000367379.1+PTPRC	-16724	ENST00000367379.1+PTPRC	-16724	chr1:198591077	chr1:198589979-198591322	chr1:198590004-198591297	TonsilT_6466	PTPRC	chr1:198607459-198608448	TonsilT_6471	NO	chr1:198590168-198590716#chr1:198606818-198608857	T280#T280	NO	-16876.5	I36723
rs2004640	rs3757387	0.73	NA	0.51	NA	IRF5	ENST00000249375.4+IRF5	0	ENST00000249375.4+IRF5	0	chr7:128578301	chr7:128577712-128578615	chr7:128577737-128578590	TonsilT_80329	TSPAN33	chr7:128784083-128785204	TonsilT_80343	YES	chr7:128577563-128578625#chr7:128783011-128785792	T1464#T1464	YES	-206342	I41193
rs1051115	rs9462027	0.41	NA	NA	NA	UHRF1BP1	ENST00000420584.2+TAF11	0	ENST00000420584.2+TAF11	0	chr6:34855748	chr6:34855440-34856190	chr6:34855465-34856165	TonsilT_71605	RP11-140K17.3	chr6:34663996-34665380	TonsilT_71602	YES	chr6:34855437-34857022#chr6:34662625-34665417	T1202#T1202	YES	191060	I61967
rs1051115	rs9462027	0.41	NA	NA	NA	UHRF1BP1	ENST00000420584.2+TAF11	0	ENST00000420584.2+TAF11	0	chr6:34855748	chr6:34855440-34856190	chr6:34855465-34856165	TonsilT_71605	ANKS1A	chr6:34855465-34856165	TonsilT_71605	YES	chr6:34855814-34855970#chr6:34855437-34855760	T1202#T1202	NO	-67	I14497
rs1051115	rs9462027	0.41	NA	NA	NA	UHRF1BP1	ENST00000420584.2+TAF11	0	ENST00000420584.2+TAF11	0	chr6:34855748	chr6:34855440-34856190	chr6:34855465-34856165	TonsilT_71605	C6orf106	chr6:34663996-34665380	TonsilT_71602	YES	chr6:34855437-34857022#chr6:34662625-34665417	T1202#T1202	YES	191060	I61967
rs1051115	rs9462027	0.41	NA	NA	NA	UHRF1BP1	ENST00000420584.2+TAF11	0	ENST00000420584.2+TAF11	0	chr6:34855748	chr6:34855440-34856190	chr6:34855465-34856165	TonsilT_71605	TAF11	chr6:34855465-34856165	TonsilT_71605	YES	chr6:34855814-34855970#chr6:34855437-34855760	T1202#T1202	NO	-67	I14497
rs1051115	rs9462027	0.41	NA	NA	NA	UHRF1BP1	ENST00000420584.2+TAF11	0	ENST00000420584.2+TAF11	0	chr6:34855748	chr6:34855440-34856190	chr6:34855465-34856165	TonsilT_71605	SNRPC	chr6:34724293-34725693	TonsilT_71603	YES	chr6:34855437-34857022#chr6:34724399-34725355	T1202#T1202	YES	130755	I34285
rs1051115	rs9462027	0.41	NA	NA	NA	UHRF1BP1	ENST00000420584.2+TAF11	0	ENST00000420584.2+TAF11	0	chr6:34855748	chr6:34855440-34856190	chr6:34855465-34856165	TonsilT_71605	C6orf1	chr6:34216475-34217383	TonsilT_71587	YES	chr6:34855437-34857022#chr6:34215825-34217439	T1202#T1202	YES	638819	I11895
rs9912095	rs12938617	1	NA	NA	NA	IKZF3	ENST00000439016.2+IKZF3	0	ENST00000439016.2+IKZF3	0	chr17:38014533	chr17:38014440-38014901	chr17:38014465-38014876	TonsilT_33697	IKZF3	chr17:37933829-37934703	TonsilT_33685	NO	chr17:38014827-38015600#chr17:37934347-37934831	T2600#T2600	NO	80267	I28708
rs9912095	rs2941509	0.93	NA	NA	NA	IKZF3	ENST00000439016.2+IKZF3	0	ENST00000439016.2+IKZF3	0	chr17:38014533	chr17:38014440-38014901	chr17:38014465-38014876	TonsilT_33697	IKZF3	chr17:37933829-37934703	TonsilT_33685	NO	chr17:38014827-38015600#chr17:37934347-37934831	T2600#T2600	NO	80267	I28708
rs16843412	rs34889541	NA	1	1	0.96	PTPRC	ENST00000367379.1+PTPRC	-39619	ENST00000429469.1+RP11-553K8.2	184	chr1:198568182	chr1:198567896-198568571	chr1:198567921-198568546	TonsilT_6459	RP11-553K8.2	chr1:198567921-198568546	TonsilT_6459	YES	chr1:198567748-198567951#chr1:198567976-198568235	T280#T280	NO	-51.5	I9198
rs16843412	rs34889541	NA	1	1	0.96	PTPRC	ENST00000367379.1+PTPRC	-39619	ENST00000429469.1+RP11-553K8.2	184	chr1:198568182	chr1:198567896-198568571	chr1:198567921-198568546	TonsilT_6459	PTPRC	chr1:198607459-198608448	TonsilT_6471	YES	chr1:198568236-198568912#chr1:198606818-198608857	T280#T280	NO	-39771.5	I9202
rs148910232	rs34330	NA	0.67	0.43	0.57	CDKN1B	ENST00000540583.1+APOLD1	-279	ENST00000540583.1+APOLD1	-279	chr12:12878572	chr12:12877514-12879147	chr12:12877539-12879122	TonsilT_17291	LOH12CR2	chr12:12509575-12510818	TonsilT_17244	YES	chr12:12878458-12881375#chr12:12509190-12512358	T2091#T2091	YES	368376	I25671
rs148910232	rs34330	NA	0.67	0.43	0.57	CDKN1B	ENST00000540583.1+APOLD1	-279	ENST00000540583.1+APOLD1	-279	chr12:12878572	chr12:12877514-12879147	chr12:12877539-12879122	TonsilT_17291	GPR19	chr12:12848848-12850452	TonsilT_17284	YES	chr12:12874828-12878457#chr12:12847741-12849204	T2091#T2091	NO	28922	I24526
rs148910232	rs34330	NA	0.67	0.43	0.57	CDKN1B	ENST00000540583.1+APOLD1	-279	ENST00000540583.1+APOLD1	-279	chr12:12878572	chr12:12877514-12879147	chr12:12877539-12879122	TonsilT_17291	CDKN1B	chr12:12869548-12870605	TonsilT_17289	YES	chr12:12878458-12881375#chr12:12868301-12870557	T2091#T2091	YES	8495.5	I49639
rs148910232	rs34330	NA	0.67	0.43	0.57	CDKN1B	ENST00000540583.1+APOLD1	-279	ENST00000540583.1+APOLD1	-279	chr12:12878572	chr12:12877514-12879147	chr12:12877539-12879122	TonsilT_17291	DUSP16	chr12:12713816-12714813	TonsilT_17273	YES	chr12:12714291-12717296#chr12:12878730-12878887	T2091#T2091	YES	164258	I68165
rs148910232	rs34330	NA	0.67	0.43	0.57	CDKN1B	ENST00000540583.1+APOLD1	-279	ENST00000540583.1+APOLD1	-279	chr12:12878572	chr12:12877514-12879147	chr12:12877539-12879122	TonsilT_17291	DUSP16	chr12:12715050-12716210	TonsilT_17274	YES	chr12:12714291-12717296#chr12:12878730-12878887	T2091#T2091	YES	162942	I25670
rs148910232	rs34330	NA	0.67	0.43	0.57	CDKN1B	ENST00000540583.1+APOLD1	-279	ENST00000540583.1+APOLD1	-279	chr12:12878572	chr12:12877514-12879147	chr12:12877539-12879122	TonsilT_17291	TCONS_00021074	chr12:12848848-12850452	TonsilT_17284	YES	chr12:12874828-12878457#chr12:12847741-12849204	T2091#T2091	NO	28922	I24526
rs148910232	rs34330	NA	0.67	0.43	0.57	CDKN1B	ENST00000540583.1+APOLD1	-279	ENST00000540583.1+APOLD1	-279	chr12:12878572	chr12:12877514-12879147	chr12:12877539-12879122	TonsilT_17291	MANSC1	chr12:12502268-12503740	TonsilT_17243	YES	chr12:12878458-12881375#chr12:12500793-12504350	T2091#T2090	YES	375568	I25669
rs148910232	rs34330	NA	0.67	0.43	0.57	CDKN1B	ENST00000540583.1+APOLD1	-279	ENST00000540583.1+APOLD1	-279	chr12:12878572	chr12:12877514-12879147	chr12:12877539-12879122	TonsilT_17291	LOH12CR1	chr12:12509575-12510818	TonsilT_17244	YES	chr12:12878458-12881375#chr12:12509190-12512358	T2091#T2091	YES	368376	I25671
rs148910232	rs34330	NA	0.67	0.43	0.57	CDKN1B	ENST00000540583.1+APOLD1	-279	ENST00000540583.1+APOLD1	-279	chr12:12878572	chr12:12877514-12879147	chr12:12877539-12879122	TonsilT_17291	TCONS_00020168	chr12:12509575-12510818	TonsilT_17244	YES	chr12:12878458-12881375#chr12:12509190-12512358	T2091#T2091	YES	368376	I25671
rs142738614	rs3757387	0.97	1	1	0.95	IRF5	ENST00000489702.1+IRF5	0	ENST00000489702.1+IRF5	0	chr7:128577914	chr7:128577712-128578615	chr7:128577737-128578590	TonsilT_80329	TSPAN33	chr7:128784083-128785204	TonsilT_80343	YES	chr7:128577563-128578625#chr7:128783011-128785792	T1464#T1464	YES	-206730	I41193
rs17167484	rs4388254	0.45	NA	NA	NA	TCF7	ENST00000265339.2+UBE2B	0	ENST00000265339.2+UBE2B	0	chr5:133706994	chr5:133706347-133707300	chr5:133706372-133707275	TonsilT_68697	SAR1B	chr5:133967981-133968821	TonsilT_68717	YES	chr5:133706467-133707195#chr5:133967530-133968824	T1104#T1104	YES	-261407	I62846
rs17167484	rs4388254	0.45	NA	NA	NA	TCF7	ENST00000265339.2+UBE2B	0	ENST00000265339.2+UBE2B	0	chr5:133706994	chr5:133706347-133707300	chr5:133706372-133707275	TonsilT_68697	SAR1B	chr5:133983372-133984923	TonsilT_68718	YES	chr5:133706467-133707195#chr5:133982931-133984204	T1104#T1104	NO	-277154	I70716
rs17167484	rs4388254	0.45	NA	NA	NA	TCF7	ENST00000265339.2+UBE2B	0	ENST00000265339.2+UBE2B	0	chr5:133706994	chr5:133706347-133707300	chr5:133706372-133707275	TonsilT_68697	CTD-2410N18.3	chr5:133561187-133562722	TonsilT_68692	YES	chr5:133704261-133706466#chr5:133560916-133562840	T1104#T1104	NO	145040	I70717
rs17167484	rs4388254	0.45	NA	NA	NA	TCF7	ENST00000265339.2+UBE2B	0	ENST00000265339.2+UBE2B	0	chr5:133706994	chr5:133706347-133707300	chr5:133706372-133707275	TonsilT_68697	VDAC1	chr5:133339443-133341212	TonsilT_68662	YES	chr5:133706467-133707195#chr5:133338676-133340873	T1104#T1103,T1104	YES	366666	I63486
rs17167484	rs4388254	0.45	NA	NA	NA	TCF7	ENST00000265339.2+UBE2B	0	ENST00000265339.2+UBE2B	0	chr5:133706994	chr5:133706347-133707300	chr5:133706372-133707275	TonsilT_68697	PPP2CA	chr5:133561187-133562722	TonsilT_68692	YES	chr5:133704261-133706466#chr5:133560916-133562840	T1104#T1104	NO	145040	I70717
rs17167484	rs4388254	0.45	NA	NA	NA	TCF7	ENST00000265339.2+UBE2B	0	ENST00000265339.2+UBE2B	0	chr5:133706994	chr5:133706347-133707300	chr5:133706372-133707275	TonsilT_68697	UBE2B	chr5:133706372-133707275	TonsilT_68697	YES	chr5:133705736-133706466#chr5:133706475-133706821	T1104#T1104	NO	170.5	I70715
rs17167484	rs4388254	0.45	NA	NA	NA	TCF7	ENST00000265339.2+UBE2B	0	ENST00000265339.2+UBE2B	0	chr5:133706994	chr5:133706347-133707300	chr5:133706372-133707275	TonsilT_68697	CTB-113I20.2	chr5:133339443-133341212	TonsilT_68662	YES	chr5:133706467-133707195#chr5:133338676-133340873	T1104#T1103,T1104	YES	366666	I63486
rs17167484	rs4388254	0.45	NA	NA	NA	TCF7	ENST00000265339.2+UBE2B	0	ENST00000265339.2+UBE2B	0	chr5:133706994	chr5:133706347-133707300	chr5:133706372-133707275	TonsilT_68697	CDKN2AIPNL	chr5:133747249-133748136	TonsilT_68699	YES	chr5:133706822-133707114#chr5:133747280-133748246	T1104#T1104	YES	-40698.5	I43456
rs17167484	rs4388254	0.45	NA	NA	NA	TCF7	ENST00000265339.2+UBE2B	0	ENST00000265339.2+UBE2B	0	chr5:133706994	chr5:133706347-133707300	chr5:133706372-133707275	TonsilT_68697	PHF15	chr5:133861656-133861993	TonsilT_68706	YES	chr5:133861328-133862839#chr5:133706467-133707195	T1104#T1104	YES	-154830	I68747
rs17167484	rs4388254	0.45	NA	NA	NA	TCF7	ENST00000265339.2+UBE2B	0	ENST00000265339.2+UBE2B	0	chr5:133706994	chr5:133706347-133707300	chr5:133706372-133707275	TonsilT_68697	PHF15	chr5:133862157-133863492	TonsilT_68707	YES	chr5:133706467-133707195#chr5:133861328-133862839	T1104#T1104	YES	-155830	I6000
rs17167484	rs4388254	0.45	NA	NA	NA	TCF7	ENST00000265339.2+UBE2B	0	ENST00000265339.2+UBE2B	0	chr5:133706994	chr5:133706347-133707300	chr5:133706372-133707275	TonsilT_68697	PHF15	chr5:133859956-133861482	TonsilT_68705	YES	chr5:133861328-133861705#chr5:133706475-133706821	T1104#T1104	YES	-153725	I15795
rs17167484	rs4388254	0.45	NA	NA	NA	TCF7	ENST00000265339.2+UBE2B	0	ENST00000265339.2+UBE2B	0	chr5:133706994	chr5:133706347-133707300	chr5:133706372-133707275	TonsilT_68697	PHF15	chr5:133879464-133881256	TonsilT_68709	YES	chr5:133706467-133707195#chr5:133879139-133880164	T1104#T1104	NO	-173366	I70711
rs17167484	rs4388254	0.45	NA	NA	NA	TCF7	ENST00000265339.2+UBE2B	0	ENST00000265339.2+UBE2B	0	chr5:133706994	chr5:133706347-133707300	chr5:133706372-133707275	TonsilT_68697	MIR3661	chr5:133561187-133562722	TonsilT_68692	YES	chr5:133704261-133706466#chr5:133560916-133562840	T1104#T1104	NO	145040	I70717
rs17167484	rs4388254	0.45	NA	NA	NA	TCF7	ENST00000265339.2+UBE2B	0	ENST00000265339.2+UBE2B	0	chr5:133706994	chr5:133706347-133707300	chr5:133706372-133707275	TonsilT_68697	TXNDC15	chr5:134209484-134211209	TonsilT_68724	YES	chr5:133704261-133706466#chr5:134208123-134210656	T1104#T1104	NO	-503352	I8440
rs17167484	rs4388254	0.45	NA	NA	NA	TCF7	ENST00000265339.2+UBE2B	0	ENST00000265339.2+UBE2B	0	chr5:133706994	chr5:133706347-133707300	chr5:133706372-133707275	TonsilT_68697	SEC24A	chr5:133983372-133984923	TonsilT_68718	YES	chr5:133706467-133707195#chr5:133982931-133984204	T1104#T1104	NO	-277154	I70716
rs17167484	rs4388254	0.45	NA	NA	NA	TCF7	ENST00000265339.2+UBE2B	0	ENST00000265339.2+UBE2B	0	chr5:133706994	chr5:133706347-133707300	chr5:133706372-133707275	TonsilT_68697	CTD-2410N18.5	chr5:133561187-133562722	TonsilT_68692	YES	chr5:133704261-133706466#chr5:133560916-133562840	T1104#T1104	NO	145040	I70717
rs17167484	rs4388254	0.45	NA	NA	NA	TCF7	ENST00000265339.2+UBE2B	0	ENST00000265339.2+UBE2B	0	chr5:133706994	chr5:133706347-133707300	chr5:133706372-133707275	TonsilT_68697	AC005355.1	chr5:133772093-133773095	TonsilT_68700	YES	chr5:133706467-133707195#chr5:133771911-133775550	T1104#T1104	YES	-65600	I22524
rs17167484	rs4388254	0.45	NA	NA	NA	TCF7	ENST00000265339.2+UBE2B	0	ENST00000265339.2+UBE2B	0	chr5:133706994	chr5:133706347-133707300	chr5:133706372-133707275	TonsilT_68697	CAMLG	chr5:134073531-134074538	TonsilT_68719	YES	chr5:133706467-133707195#chr5:134073944-134075812	T1104#T1104	YES	-367040	I30218
rs17167484	rs4388254	0.45	NA	NA	NA	TCF7	ENST00000265339.2+UBE2B	0	ENST00000265339.2+UBE2B	0	chr5:133706994	chr5:133706347-133707300	chr5:133706372-133707275	TonsilT_68697	CDKL3	chr5:133706372-133707275	TonsilT_68697	YES	chr5:133705736-133706466#chr5:133706475-133706821	T1104#T1104	NO	170.5	I70715
rs17167484	rs4388254	0.45	NA	NA	NA	TCF7	ENST00000265339.2+UBE2B	0	ENST00000265339.2+UBE2B	0	chr5:133706994	chr5:133706347-133707300	chr5:133706372-133707275	TonsilT_68697	CDKL3	chr5:133702554-133703086	TonsilT_68696	YES	chr5:133706475-133706821#chr5:133701049-133703049	T1104#T1104	YES	4174	I37988
rs17167484	rs4388254	0.45	NA	NA	NA	TCF7	ENST00000265339.2+UBE2B	0	ENST00000265339.2+UBE2B	0	chr5:133706994	chr5:133706347-133707300	chr5:133706372-133707275	TonsilT_68697	SKP1	chr5:133511824-133513368	TonsilT_68687	YES	chr5:133706467-133707195#chr5:133510364-133514258	T1104#T1104	YES	194398	I32721
rs17167484	rs4388254	0.45	NA	NA	NA	TCF7	ENST00000265339.2+UBE2B	0	ENST00000265339.2+UBE2B	0	chr5:133706994	chr5:133706347-133707300	chr5:133706372-133707275	TonsilT_68697	DDX46	chr5:134094026-134094948	TonsilT_68721	YES	chr5:133706467-133707195#chr5:134094005-134095259	T1104#T1104	YES	-387493	I25772
rs17167484	rs4388254	0.45	NA	NA	NA	TCF7	ENST00000265339.2+UBE2B	0	ENST00000265339.2+UBE2B	0	chr5:133706994	chr5:133706347-133707300	chr5:133706372-133707275	TonsilT_68697	TCF7	chr5:133451061-133451626	TonsilT_68677	YES	chr5:133706467-133707195#chr5:133449686-133451865	T1104#T1104	YES	255650	I26793
rs17167484	rs4388254	0.45	NA	NA	NA	TCF7	ENST00000265339.2+UBE2B	0	ENST00000265339.2+UBE2B	0	chr5:133706994	chr5:133706347-133707300	chr5:133706372-133707275	TonsilT_68697	TCF7	chr5:133449668-133450674	TonsilT_68676	YES	chr5:133449686-133451865#chr5:133706467-133707195	T1104#T1104	YES	256823	I46939
rs7768653	rs7768653	1	1	1	1	PRDM1	ENST00000369089.3+PRDM1	16980	ENST00000369089.3+PRDM1	16980	chr6:106574794	chr6:106573812-106574861	chr6:106573837-106574836	TonsilT_73838	RP1-134E15.3	chr6:106546441-106547142	TonsilT_73833	NO	chr6:106573894-106574245#chr6:106546078-106547073	T1259#T1259	NO	28002.5	I57603
rs7768653	rs7768653	1	1	1	1	PRDM1	ENST00000369089.3+PRDM1	16980	ENST00000369089.3+PRDM1	16980	chr6:106574794	chr6:106573812-106574861	chr6:106573837-106574836	TonsilT_73838	PRDM1	chr6:106546441-106547142	TonsilT_73833	NO	chr6:106573894-106574245#chr6:106546078-106547073	T1259#T1259	NO	28002.5	I57603
rs7768653	rs7768653	1	1	1	1	PRDM1	ENST00000369089.3+PRDM1	16980	ENST00000369089.3+PRDM1	16980	chr6:106574794	chr6:106573812-106574861	chr6:106573837-106574836	TonsilT_73838	PRDM1	chr6:106545328-106546283	TonsilT_73832	NO	chr6:106573894-106574245#chr6:106546078-106547073	T1259#T1259	NO	28988.5	I67337
rs7768653	rs6568431	0.92	0.8	0.76	0.69	PRDM1	ENST00000369089.3+PRDM1	16980	ENST00000369089.3+PRDM1	16980	chr6:106574794	chr6:106573812-106574861	chr6:106573837-106574836	TonsilT_73838	RP1-134E15.3	chr6:106546441-106547142	TonsilT_73833	NO	chr6:106573894-106574245#chr6:106546078-106547073	T1259#T1259	NO	28002.5	I57603
rs7768653	rs6568431	0.92	0.8	0.76	0.69	PRDM1	ENST00000369089.3+PRDM1	16980	ENST00000369089.3+PRDM1	16980	chr6:106574794	chr6:106573812-106574861	chr6:106573837-106574836	TonsilT_73838	PRDM1	chr6:106546441-106547142	TonsilT_73833	NO	chr6:106573894-106574245#chr6:106546078-106547073	T1259#T1259	NO	28002.5	I57603
rs7768653	rs6568431	0.92	0.8	0.76	0.69	PRDM1	ENST00000369089.3+PRDM1	16980	ENST00000369089.3+PRDM1	16980	chr6:106574794	chr6:106573812-106574861	chr6:106573837-106574836	TonsilT_73838	PRDM1	chr6:106545328-106546283	TonsilT_73832	NO	chr6:106573894-106574245#chr6:106546078-106547073	T1259#T1259	NO	28988.5	I67337
rs71406847	rs28421442	NA	NA	NA	0.43	TET3	ENST00000348222.1+DGUOK	12358	ENST00000413452.1+DGUOK-AS1	0	chr2:74198446	chr2:74197658-74198688	chr2:74197683-74198663	TonsilT_42868	AC073046.25	chr2:74211619-74213829	TonsilT_42870	NO	chr2:74196640-74199285#chr2:74213294-74213940	T425#T425	NO	-14278	I11964
rs71406847	rs28421442	NA	NA	NA	0.43	TET3	ENST00000348222.1+DGUOK	12358	ENST00000413452.1+DGUOK-AS1	0	chr2:74198446	chr2:74197658-74198688	chr2:74197683-74198663	TonsilT_42868	DGUOK	chr2:74153568-74154497	TonsilT_42862	NO	chr2:74196640-74197781#chr2:74153037-74153938	T425#T425	NO	44413.5	I49526
rs71406847	rs28421442	NA	NA	NA	0.43	TET3	ENST00000348222.1+DGUOK	12358	ENST00000413452.1+DGUOK-AS1	0	chr2:74198446	chr2:74197658-74198688	chr2:74197683-74198663	TonsilT_42868	RP11-711M9.1	chr2:74211619-74213829	TonsilT_42870	NO	chr2:74196640-74199285#chr2:74213294-74213940	T425#T425	NO	-14278	I11964
rs71406847	rs6705628	NA	NA	NA	0.46	TET3	ENST00000348222.1+DGUOK	12358	ENST00000413452.1+DGUOK-AS1	0	chr2:74198446	chr2:74197658-74198688	chr2:74197683-74198663	TonsilT_42868	AC073046.25	chr2:74211619-74213829	TonsilT_42870	NO	chr2:74196640-74199285#chr2:74213294-74213940	T425#T425	NO	-14278	I11964
rs71406847	rs6705628	NA	NA	NA	0.46	TET3	ENST00000348222.1+DGUOK	12358	ENST00000413452.1+DGUOK-AS1	0	chr2:74198446	chr2:74197658-74198688	chr2:74197683-74198663	TonsilT_42868	DGUOK	chr2:74153568-74154497	TonsilT_42862	NO	chr2:74196640-74197781#chr2:74153037-74153938	T425#T425	NO	44413.5	I49526
rs71406847	rs6705628	NA	NA	NA	0.46	TET3	ENST00000348222.1+DGUOK	12358	ENST00000413452.1+DGUOK-AS1	0	chr2:74198446	chr2:74197658-74198688	chr2:74197683-74198663	TonsilT_42868	RP11-711M9.1	chr2:74211619-74213829	TonsilT_42870	NO	chr2:74196640-74199285#chr2:74213294-74213940	T425#T425	NO	-14278	I11964
rs7205474	rs9652601	NA	0.58	NA	NA	CIITA	ENST00000409552.3+CLEC16A	0	ENST00000409552.3+CLEC16A	0	chr16:11043413	chr16:11043179-11043746	chr16:11043204-11043721	TonsilT_30431	RP11-485G7.5	chr16:11438854-11439748	TonsilT_30467	NO	chr16:11042857-11046301#chr16:11439015-11441031	T2483#T2483	NO	-395888	I39281
rs7205474	rs9652601	NA	0.58	NA	NA	CIITA	ENST00000409552.3+CLEC16A	0	ENST00000409552.3+CLEC16A	0	chr16:11043413	chr16:11043179-11043746	chr16:11043204-11043721	TonsilT_30431	RMI2	chr16:11438854-11439748	TonsilT_30467	NO	chr16:11042857-11046301#chr16:11439015-11441031	T2483#T2483	NO	-395888	I39281
rs3117582	rs1150757	0.9	NA	NA	NA	MHC	ENST00000375920.4+APOM	0	ENST00000375920.4+APOM	0	chr6:31620520	chr6:31619525-31621000	chr6:31619550-31620975	TonsilT_71414	NFKBIL1	chr6:31514369-31514929	TonsilT_71398	YES	chr6:31618215-31620242#chr6:31512523-31514981	T1199#T1199	YES	105871	I59544
rs3117582	rs1150757	0.9	NA	NA	NA	MHC	ENST00000375920.4+APOM	0	ENST00000375920.4+APOM	0	chr6:31620520	chr6:31619525-31621000	chr6:31619550-31620975	TonsilT_71414	CLIC1	chr6:31704018-31704454	TonsilT_71423	YES	chr6:31620243-31621972#chr6:31703845-31705465	T1199#T1199	YES	-83716	I53580
rs3117582	rs1150757	0.9	NA	NA	NA	MHC	ENST00000375920.4+APOM	0	ENST00000375920.4+APOM	0	chr6:31620520	chr6:31619525-31621000	chr6:31619550-31620975	TonsilT_71414	PRRC2A	chr6:31587635-31588885	TonsilT_71413	YES	chr6:31619736-31620242#chr6:31588846-31590339	T1199#T1199	NO	32260	I64063
rs3117582	rs1150757	0.9	NA	NA	NA	MHC	ENST00000375920.4+APOM	0	ENST00000375920.4+APOM	0	chr6:31620520	chr6:31619525-31621000	chr6:31619550-31620975	TonsilT_71414	C6orf47	chr6:31627771-31628695	TonsilT_71415	YES	chr6:31618215-31620242#chr6:31627789-31629253	T1199#T1199	YES	-7713	I59538
rs3117582	rs1150757	0.9	NA	NA	NA	MHC	ENST00000375920.4+APOM	0	ENST00000375920.4+APOM	0	chr6:31620520	chr6:31619525-31621000	chr6:31619550-31620975	TonsilT_71414	ATP6V1G2-DDX39B	chr6:31514369-31514929	TonsilT_71398	YES	chr6:31618215-31620242#chr6:31512523-31514981	T1199#T1199	YES	105871	I59544
rs3117582	rs1150757	0.9	NA	NA	NA	MHC	ENST00000375920.4+APOM	0	ENST00000375920.4+APOM	0	chr6:31620520	chr6:31619525-31621000	chr6:31619550-31620975	TonsilT_71414	SNORD48	chr6:31802090-31803134	TonsilT_71439	YES	chr6:31618215-31620242#chr6:31802116-31803386	T1199#T1199	YES	-182092	I59545
rs3117582	rs1150757	0.9	NA	NA	NA	MHC	ENST00000375920.4+APOM	0	ENST00000375920.4+APOM	0	chr6:31620520	chr6:31619525-31621000	chr6:31619550-31620975	TonsilT_71414	GPANK1	chr6:31633179-31634032	TonsilT_71417	YES	chr6:31619736-31620242#chr6:31633538-31634971	T1199#T1199	YES	-13085.5	I59547
rs3117582	rs1150757	0.9	NA	NA	NA	MHC	ENST00000375920.4+APOM	0	ENST00000375920.4+APOM	0	chr6:31620520	chr6:31619525-31621000	chr6:31619550-31620975	TonsilT_71414	GPANK1	chr6:31632662-31633056	TonsilT_71416	YES	chr6:31632077-31633537#chr6:31618215-31620242	T1199#T1199	YES	-12339	I59539
rs3117582	rs1150757	0.9	NA	NA	NA	MHC	ENST00000375920.4+APOM	0	ENST00000375920.4+APOM	0	chr6:31620520	chr6:31619525-31621000	chr6:31619550-31620975	TonsilT_71414	C2	chr6:31869257-31870431	TonsilT_71442	YES	chr6:31618215-31620242#chr6:31866547-31870555	T1199#T1199	YES	-249324	I59548
rs3117582	rs1150757	0.9	NA	NA	NA	MHC	ENST00000375920.4+APOM	0	ENST00000375920.4+APOM	0	chr6:31620520	chr6:31619525-31621000	chr6:31619550-31620975	TonsilT_71414	C2	chr6:31865175-31866427	TonsilT_71441	YES	chr6:31620243-31621414#chr6:31864643-31866045	T1199#T1199	YES	-245281	I59550
rs3117582	rs1150757	0.9	NA	NA	NA	MHC	ENST00000375920.4+APOM	0	ENST00000375920.4+APOM	0	chr6:31620520	chr6:31619525-31621000	chr6:31619550-31620975	TonsilT_71414	CSNK2B-LY6G5B-1181	chr6:31633179-31634032	TonsilT_71417	YES	chr6:31619736-31620242#chr6:31633538-31634971	T1199#T1199	YES	-13085.5	I59547
rs3117582	rs1150757	0.9	NA	NA	NA	MHC	ENST00000375920.4+APOM	0	ENST00000375920.4+APOM	0	chr6:31620520	chr6:31619525-31621000	chr6:31619550-31620975	TonsilT_71414	CSNK2B-LY6G5B-1181	chr6:31632662-31633056	TonsilT_71416	YES	chr6:31632077-31633537#chr6:31618215-31620242	T1199#T1199	YES	-12339	I59539
rs3117582	rs1150757	0.9	NA	NA	NA	MHC	ENST00000375920.4+APOM	0	ENST00000375920.4+APOM	0	chr6:31620520	chr6:31619525-31621000	chr6:31619550-31620975	TonsilT_71414	SNORD84	chr6:31508910-31510293	TonsilT_71397	YES	chr6:31618215-31620242#chr6:31508711-31510677	T1199#T1199	YES	110918	I26451
rs3117582	rs1150757	0.9	NA	NA	NA	MHC	ENST00000375920.4+APOM	0	ENST00000375920.4+APOM	0	chr6:31620520	chr6:31619525-31621000	chr6:31619550-31620975	TonsilT_71414	DDX39B-AS1	chr6:31508910-31510293	TonsilT_71397	YES	chr6:31618215-31620242#chr6:31508711-31510677	T1199#T1199	YES	110918	I26451
rs3117582	rs1150757	0.9	NA	NA	NA	MHC	ENST00000375920.4+APOM	0	ENST00000375920.4+APOM	0	chr6:31620520	chr6:31619525-31621000	chr6:31619550-31620975	TonsilT_71414	ABHD16A	chr6:31670377-31671488	TonsilT_71419	YES	chr6:31620243-31621972#chr6:31668139-31671543	T1199#T1199	YES	-50412.5	I59541
rs3117582	rs1150757	0.9	NA	NA	NA	MHC	ENST00000375920.4+APOM	0	ENST00000375920.4+APOM	0	chr6:31620520	chr6:31619525-31621000	chr6:31619550-31620975	TonsilT_71414	ATP6V1G2	chr6:31514369-31514929	TonsilT_71398	YES	chr6:31618215-31620242#chr6:31512523-31514981	T1199#T1199	YES	105871	I59544
rs3117582	rs1150757	0.9	NA	NA	NA	MHC	ENST00000375920.4+APOM	0	ENST00000375920.4+APOM	0	chr6:31620520	chr6:31619525-31621000	chr6:31619550-31620975	TonsilT_71414	C6orf48	chr6:31802090-31803134	TonsilT_71439	YES	chr6:31618215-31620242#chr6:31802116-31803386	T1199#T1199	YES	-182092	I59545
rs3117582	rs1150757	0.9	NA	NA	NA	MHC	ENST00000375920.4+APOM	0	ENST00000375920.4+APOM	0	chr6:31620520	chr6:31619525-31621000	chr6:31619550-31620975	TonsilT_71414	DDX39B	chr6:31508910-31510293	TonsilT_71397	YES	chr6:31618215-31620242#chr6:31508711-31510677	T1199#T1199	YES	110918	I26451
rs3117582	rs1150757	0.9	NA	NA	NA	MHC	ENST00000375920.4+APOM	0	ENST00000375920.4+APOM	0	chr6:31620520	chr6:31619525-31621000	chr6:31619550-31620975	TonsilT_71414	CSNK2B	chr6:31633179-31634032	TonsilT_71417	YES	chr6:31619736-31620242#chr6:31633538-31634971	T1199#T1199	YES	-13085.5	I59547
rs3117582	rs1150757	0.9	NA	NA	NA	MHC	ENST00000375920.4+APOM	0	ENST00000375920.4+APOM	0	chr6:31620520	chr6:31619525-31621000	chr6:31619550-31620975	TonsilT_71414	CSNK2B	chr6:31632662-31633056	TonsilT_71416	YES	chr6:31632077-31633537#chr6:31618215-31620242	T1199#T1199	YES	-12339	I59539
rs3117582	rs1150757	0.9	NA	NA	NA	MHC	ENST00000375920.4+APOM	0	ENST00000375920.4+APOM	0	chr6:31620520	chr6:31619525-31621000	chr6:31619550-31620975	TonsilT_71414	HSPA1L	chr6:31782198-31783587	TonsilT_71433	YES	chr6:31620243-31621414#chr6:31782649-31783469	T1199#T1199	YES	-162372	I59543
rs3117582	rs1150757	0.9	NA	NA	NA	MHC	ENST00000375920.4+APOM	0	ENST00000375920.4+APOM	0	chr6:31620520	chr6:31619525-31621000	chr6:31619550-31620975	TonsilT_71414	EHMT2	chr6:31865175-31866427	TonsilT_71441	YES	chr6:31620243-31621414#chr6:31864643-31866045	T1199#T1199	YES	-245281	I59550
rs3117582	rs1150757	0.9	NA	NA	NA	MHC	ENST00000375920.4+APOM	0	ENST00000375920.4+APOM	0	chr6:31620520	chr6:31619525-31621000	chr6:31619550-31620975	TonsilT_71414	ZBTB12	chr6:31869257-31870431	TonsilT_71442	YES	chr6:31618215-31620242#chr6:31866547-31870555	T1199#T1199	YES	-249324	I59548
rs3117582	rs1150757	0.9	NA	NA	NA	MHC	ENST00000375920.4+APOM	0	ENST00000375920.4+APOM	0	chr6:31620520	chr6:31619525-31621000	chr6:31619550-31620975	TonsilT_71414	LSM2	chr6:31774089-31774978	TonsilT_71432	YES	chr6:31618215-31620242#chr6:31772945-31775310	T1199#T1199	YES	-154014	I59542
rs3117582	rs1150757	0.9	NA	NA	NA	MHC	ENST00000375920.4+APOM	0	ENST00000375920.4+APOM	0	chr6:31620520	chr6:31619525-31621000	chr6:31619550-31620975	TonsilT_71414	TNF	chr6:31543139-31543548	TonsilT_71405	YES	chr6:31620243-31621972#chr6:31541760-31543682	T1199#T1199	YES	77176.5	I59546
rs3117582	rs1150757	0.9	NA	NA	NA	MHC	ENST00000375920.4+APOM	0	ENST00000375920.4+APOM	0	chr6:31620520	chr6:31619525-31621000	chr6:31619550-31620975	TonsilT_71414	HSPA1A	chr6:31782198-31783587	TonsilT_71433	YES	chr6:31620243-31621414#chr6:31782649-31783469	T1199#T1199	YES	-162372	I59543
rs4681842	rs9311676	0.56	NA	NA	NA	ABHD6	ENST00000461393.1+RPP14	0	ENST00000461393.1+RPP14	0	chr3:58292579	chr3:58291612-58292769	chr3:58291637-58292744	TonsilT_54916	TCONS_00006035	chr3:58419040-58420032	TonsilT_54924	YES	chr3:58291923-58292780#chr3:58418677-58419849	T652,T653#T653	YES	-126957	I1230
rs4681842	rs9311676	0.56	NA	NA	NA	ABHD6	ENST00000461393.1+RPP14	0	ENST00000461393.1+RPP14	0	chr3:58292579	chr3:58291612-58292769	chr3:58291637-58292744	TonsilT_54916	PDHB	chr3:58419040-58420032	TonsilT_54924	YES	chr3:58291923-58292780#chr3:58418677-58419849	T652,T653#T653	YES	-126957	I1230
rs4681842	rs9311676	0.56	NA	NA	NA	ABHD6	ENST00000461393.1+RPP14	0	ENST00000461393.1+RPP14	0	chr3:58292579	chr3:58291612-58292769	chr3:58291637-58292744	TonsilT_54916	RP11-359I18.5	chr3:58477195-58478284	TonsilT_54927	YES	chr3:58291923-58292780#chr3:58476636-58477995	T652,T653#T653	YES	-185160	I1229
rs4681842	rs9311676	0.56	NA	NA	NA	ABHD6	ENST00000461393.1+RPP14	0	ENST00000461393.1+RPP14	0	chr3:58292579	chr3:58291612-58292769	chr3:58291637-58292744	TonsilT_54916	TCONS_00006034	chr3:58419040-58420032	TonsilT_54924	YES	chr3:58291923-58292780#chr3:58418677-58419849	T652,T653#T653	YES	-126957	I1230
rs4681842	rs9311676	0.56	NA	NA	NA	ABHD6	ENST00000461393.1+RPP14	0	ENST00000461393.1+RPP14	0	chr3:58292579	chr3:58291612-58292769	chr3:58291637-58292744	TonsilT_54916	KCTD6	chr3:58477195-58478284	TonsilT_54927	YES	chr3:58291923-58292780#chr3:58476636-58477995	T652,T653#T653	YES	-185160	I1229
rs4681842	rs9311676	0.56	NA	NA	NA	ABHD6	ENST00000461393.1+RPP14	0	ENST00000461393.1+RPP14	0	chr3:58292579	chr3:58291612-58292769	chr3:58291637-58292744	TonsilT_54916	TCONS_00006864	chr3:58419040-58420032	TonsilT_54924	YES	chr3:58291923-58292780#chr3:58418677-58419849	T652,T653#T653	YES	-126957	I1230
rs71368521	rs2286672	0.5	NA	NA	NA	PLD2	ENST00000574268.1+PLD2	0	ENST00000574268.1+PLD2	0	chr17:4710733	chr17:4709829-4710883	chr17:4709854-4710858	TonsilT_32577	MINK1	chr17:4736173-4737313	TonsilT_32578	YES	chr17:4710652-4710974#chr17:4736375-4738006	T2572#T2572	NO	-26010	I22223
rs4951985	rs7579944	NA	0.53	NA	NA	LBH	ENST00000395323.3+LBH	-22650	ENST00000435671.1+AC104698.2	-1114	chr2:30431747	chr2:30431295-30431892	chr2:30431320-30431867	TonsilT_41377	LCLAT1	chr2:30669588-30671497	TonsilT_41407	YES	chr2:30429058-30432489#chr2:30668457-30670308	T377#T377	NO	-238796	I34808
rs6908065	rs1150757	0.49	NA	NA	NA	MHC	ENST00000446536.2+BTNL2	8436	ENST00000446536.2+BTNL2	8436	chr6:32383341	chr6:32383052-32383741	chr6:32383077-32383716	TonsilT_71462	HLA-DRA	chr6:32407245-32407978	TonsilT_71464	NO	chr6:32382942-32383339#chr6:32407323-32408447	T1199#T1199	NO	-24270.5	I48121
rs13240595	rs35000415	0.49	NA	1	NA	IRF5	ENST00000471234.1+TNPO3	36579	ENST00000487324.1+RP11-286H14.2	-3578	chr7:128731777	chr7:128731577-128732082	chr7:128731602-128732057	TonsilT_80338	IRF5	chr7:128578623-128579472	TonsilT_80330	NO	chr7:128729745-128731817#chr7:128578626-128582908	T1464#T1464	NO	152730	I13336
rs2272165	rs28421442	NA	1	1	0.96	TET3	ENST00000305799.7+TET3	-16595	ENST00000441217.1+AC073046.25	0	chr2:74213245	chr2:74211594-74213854	chr2:74211619-74213829	TonsilT_42870	AC073046.25	chr2:74211619-74213829	TonsilT_42870	YES	chr2:74207554-74211635#chr2:74211636-74213293	T425#T425	YES	521	I11956
rs2272165	rs28421442	NA	1	1	0.96	TET3	ENST00000305799.7+TET3	-16595	ENST00000441217.1+AC073046.25	0	chr2:74213245	chr2:74211594-74213854	chr2:74211619-74213829	TonsilT_42870	TCONS_00002707	chr2:74374539-74375600	TonsilT_42880	YES	chr2:74207554-74211635#chr2:74374533-74376710	T425#T425	YES	-161824	I11952
rs2272165	rs28421442	NA	1	1	0.96	TET3	ENST00000305799.7+TET3	-16595	ENST00000441217.1+AC073046.25	0	chr2:74213245	chr2:74211594-74213854	chr2:74211619-74213829	TonsilT_42870	MTHFD2	chr2:74425385-74426766	TonsilT_42883	YES	chr2:74207554-74211635#chr2:74424734-74428587	T425#T425	YES	-212830	I11943
rs2272165	rs28421442	NA	1	1	0.96	TET3	ENST00000305799.7+TET3	-16595	ENST00000441217.1+AC073046.25	0	chr2:74213245	chr2:74211594-74213854	chr2:74211619-74213829	TonsilT_42870	TCONS_00002708	chr2:74374539-74375600	TonsilT_42880	YES	chr2:74207554-74211635#chr2:74374533-74376710	T425#T425	YES	-161824	I11952
rs2272165	rs28421442	NA	1	1	0.96	TET3	ENST00000305799.7+TET3	-16595	ENST00000441217.1+AC073046.25	0	chr2:74213245	chr2:74211594-74213854	chr2:74211619-74213829	TonsilT_42870	DUSP11	chr2:74006569-74007645	TonsilT_42854	YES	chr2:74207554-74211635#chr2:74006051-74008047	T425#T425	YES	206138	I39801
rs2272165	rs28421442	NA	1	1	0.96	TET3	ENST00000305799.7+TET3	-16595	ENST00000441217.1+AC073046.25	0	chr2:74213245	chr2:74211594-74213854	chr2:74211619-74213829	TonsilT_42870	DGUOK	chr2:74153568-74154497	TonsilT_42862	YES	chr2:74211636-74213293#chr2:74153037-74154856	T425#T425	YES	59212.5	I11942
rs2272165	rs28421442	NA	1	1	0.96	TET3	ENST00000305799.7+TET3	-16595	ENST00000441217.1+AC073046.25	0	chr2:74213245	chr2:74211594-74213854	chr2:74211619-74213829	TonsilT_42870	BOLA3-AS1	chr2:74374539-74375600	TonsilT_42880	YES	chr2:74207554-74211635#chr2:74374533-74376710	T425#T425	YES	-161824	I11952
rs2272165	rs28421442	NA	1	1	0.96	TET3	ENST00000305799.7+TET3	-16595	ENST00000441217.1+AC073046.25	0	chr2:74213245	chr2:74211594-74213854	chr2:74211619-74213829	TonsilT_42870	TCONS_00002706	chr2:74374539-74375600	TonsilT_42880	YES	chr2:74207554-74211635#chr2:74374533-74376710	T425#T425	YES	-161824	I11952
rs2272165	rs28421442	NA	1	1	0.96	TET3	ENST00000305799.7+TET3	-16595	ENST00000441217.1+AC073046.25	0	chr2:74213245	chr2:74211594-74213854	chr2:74211619-74213829	TonsilT_42870	BOLA3	chr2:74374539-74375600	TonsilT_42880	YES	chr2:74207554-74211635#chr2:74374533-74376710	T425#T425	YES	-161824	I11952
rs2272165	rs28421442	NA	1	1	0.96	TET3	ENST00000305799.7+TET3	-16595	ENST00000441217.1+AC073046.25	0	chr2:74213245	chr2:74211594-74213854	chr2:74211619-74213829	TonsilT_42870	RP11-711M9.1	chr2:74211619-74213829	TonsilT_42870	YES	chr2:74207554-74211635#chr2:74211636-74213293	T425#T425	YES	521	I11956
rs2272165	rs28421442	NA	1	1	0.96	TET3	ENST00000305799.7+TET3	-16595	ENST00000441217.1+AC073046.25	0	chr2:74213245	chr2:74211594-74213854	chr2:74211619-74213829	TonsilT_42870	TCONS_00003734	chr2:74374539-74375600	TonsilT_42880	YES	chr2:74207554-74211635#chr2:74374533-74376710	T425#T425	YES	-161824	I11952
rs2272165	rs28421442	NA	1	1	0.96	TET3	ENST00000305799.7+TET3	-16595	ENST00000441217.1+AC073046.25	0	chr2:74213245	chr2:74211594-74213854	chr2:74211619-74213829	TonsilT_42870	RTKN	chr2:74667375-74667992	TonsilT_42895	YES	chr2:74207554-74211635#chr2:74665228-74668189	T425#T425,T426	YES	-454438	I69189
rs2272165	rs28421442	NA	1	1	0.96	TET3	ENST00000305799.7+TET3	-16595	ENST00000441217.1+AC073046.25	0	chr2:74213245	chr2:74211594-74213854	chr2:74211619-74213829	TonsilT_42870	TCONS_00003733	chr2:74374539-74375600	TonsilT_42880	YES	chr2:74207554-74211635#chr2:74374533-74376710	T425#T425	YES	-161824	I11952
rs2272165	rs28421442	NA	1	1	0.96	TET3	ENST00000305799.7+TET3	-16595	ENST00000441217.1+AC073046.25	0	chr2:74213245	chr2:74211594-74213854	chr2:74211619-74213829	TonsilT_42870	STAMBP	chr2:74055765-74056723	TonsilT_42856	YES	chr2:74213294-74213940#chr2:74056337-74059357	T425#T425	NO	157001	I53185
rs2272165	rs28421442	NA	1	1	0.96	TET3	ENST00000305799.7+TET3	-16595	ENST00000441217.1+AC073046.25	0	chr2:74213245	chr2:74211594-74213854	chr2:74211619-74213829	TonsilT_42870	TET3	chr2:74229208-74230350	TonsilT_42874	YES	chr2:74213294-74213940#chr2:74229096-74230386	T425#T425	NO	-16534	I11963
rs2272165	rs6705628	NA	1	1	1	TET3	ENST00000305799.7+TET3	-16595	ENST00000441217.1+AC073046.25	0	chr2:74213245	chr2:74211594-74213854	chr2:74211619-74213829	TonsilT_42870	AC073046.25	chr2:74211619-74213829	TonsilT_42870	YES	chr2:74207554-74211635#chr2:74211636-74213293	T425#T425	YES	521	I11956
rs2272165	rs6705628	NA	1	1	1	TET3	ENST00000305799.7+TET3	-16595	ENST00000441217.1+AC073046.25	0	chr2:74213245	chr2:74211594-74213854	chr2:74211619-74213829	TonsilT_42870	TCONS_00002707	chr2:74374539-74375600	TonsilT_42880	YES	chr2:74207554-74211635#chr2:74374533-74376710	T425#T425	YES	-161824	I11952
rs2272165	rs6705628	NA	1	1	1	TET3	ENST00000305799.7+TET3	-16595	ENST00000441217.1+AC073046.25	0	chr2:74213245	chr2:74211594-74213854	chr2:74211619-74213829	TonsilT_42870	MTHFD2	chr2:74425385-74426766	TonsilT_42883	YES	chr2:74207554-74211635#chr2:74424734-74428587	T425#T425	YES	-212830	I11943
rs2272165	rs6705628	NA	1	1	1	TET3	ENST00000305799.7+TET3	-16595	ENST00000441217.1+AC073046.25	0	chr2:74213245	chr2:74211594-74213854	chr2:74211619-74213829	TonsilT_42870	TCONS_00002708	chr2:74374539-74375600	TonsilT_42880	YES	chr2:74207554-74211635#chr2:74374533-74376710	T425#T425	YES	-161824	I11952
rs2272165	rs6705628	NA	1	1	1	TET3	ENST00000305799.7+TET3	-16595	ENST00000441217.1+AC073046.25	0	chr2:74213245	chr2:74211594-74213854	chr2:74211619-74213829	TonsilT_42870	DUSP11	chr2:74006569-74007645	TonsilT_42854	YES	chr2:74207554-74211635#chr2:74006051-74008047	T425#T425	YES	206138	I39801
rs2272165	rs6705628	NA	1	1	1	TET3	ENST00000305799.7+TET3	-16595	ENST00000441217.1+AC073046.25	0	chr2:74213245	chr2:74211594-74213854	chr2:74211619-74213829	TonsilT_42870	DGUOK	chr2:74153568-74154497	TonsilT_42862	YES	chr2:74211636-74213293#chr2:74153037-74154856	T425#T425	YES	59212.5	I11942
rs2272165	rs6705628	NA	1	1	1	TET3	ENST00000305799.7+TET3	-16595	ENST00000441217.1+AC073046.25	0	chr2:74213245	chr2:74211594-74213854	chr2:74211619-74213829	TonsilT_42870	BOLA3-AS1	chr2:74374539-74375600	TonsilT_42880	YES	chr2:74207554-74211635#chr2:74374533-74376710	T425#T425	YES	-161824	I11952
rs2272165	rs6705628	NA	1	1	1	TET3	ENST00000305799.7+TET3	-16595	ENST00000441217.1+AC073046.25	0	chr2:74213245	chr2:74211594-74213854	chr2:74211619-74213829	TonsilT_42870	TCONS_00002706	chr2:74374539-74375600	TonsilT_42880	YES	chr2:74207554-74211635#chr2:74374533-74376710	T425#T425	YES	-161824	I11952
rs2272165	rs6705628	NA	1	1	1	TET3	ENST00000305799.7+TET3	-16595	ENST00000441217.1+AC073046.25	0	chr2:74213245	chr2:74211594-74213854	chr2:74211619-74213829	TonsilT_42870	BOLA3	chr2:74374539-74375600	TonsilT_42880	YES	chr2:74207554-74211635#chr2:74374533-74376710	T425#T425	YES	-161824	I11952
rs2272165	rs6705628	NA	1	1	1	TET3	ENST00000305799.7+TET3	-16595	ENST00000441217.1+AC073046.25	0	chr2:74213245	chr2:74211594-74213854	chr2:74211619-74213829	TonsilT_42870	RP11-711M9.1	chr2:74211619-74213829	TonsilT_42870	YES	chr2:74207554-74211635#chr2:74211636-74213293	T425#T425	YES	521	I11956
rs2272165	rs6705628	NA	1	1	1	TET3	ENST00000305799.7+TET3	-16595	ENST00000441217.1+AC073046.25	0	chr2:74213245	chr2:74211594-74213854	chr2:74211619-74213829	TonsilT_42870	TCONS_00003734	chr2:74374539-74375600	TonsilT_42880	YES	chr2:74207554-74211635#chr2:74374533-74376710	T425#T425	YES	-161824	I11952
rs2272165	rs6705628	NA	1	1	1	TET3	ENST00000305799.7+TET3	-16595	ENST00000441217.1+AC073046.25	0	chr2:74213245	chr2:74211594-74213854	chr2:74211619-74213829	TonsilT_42870	RTKN	chr2:74667375-74667992	TonsilT_42895	YES	chr2:74207554-74211635#chr2:74665228-74668189	T425#T425,T426	YES	-454438	I69189
rs2272165	rs6705628	NA	1	1	1	TET3	ENST00000305799.7+TET3	-16595	ENST00000441217.1+AC073046.25	0	chr2:74213245	chr2:74211594-74213854	chr2:74211619-74213829	TonsilT_42870	TCONS_00003733	chr2:74374539-74375600	TonsilT_42880	YES	chr2:74207554-74211635#chr2:74374533-74376710	T425#T425	YES	-161824	I11952
rs2272165	rs6705628	NA	1	1	1	TET3	ENST00000305799.7+TET3	-16595	ENST00000441217.1+AC073046.25	0	chr2:74213245	chr2:74211594-74213854	chr2:74211619-74213829	TonsilT_42870	STAMBP	chr2:74055765-74056723	TonsilT_42856	YES	chr2:74213294-74213940#chr2:74056337-74059357	T425#T425	NO	157001	I53185
rs2272165	rs6705628	NA	1	1	1	TET3	ENST00000305799.7+TET3	-16595	ENST00000441217.1+AC073046.25	0	chr2:74213245	chr2:74211594-74213854	chr2:74211619-74213829	TonsilT_42870	TET3	chr2:74229208-74230350	TonsilT_42874	YES	chr2:74213294-74213940#chr2:74229096-74230386	T425#T425	NO	-16534	I11963
rs28537796	rs12938617	1	NA	NA	NA	IKZF3	ENST00000439016.2+IKZF3	0	ENST00000439016.2+IKZF3	0	chr17:38004906	chr17:38004872-38005295	chr17:38004897-38005270	TonsilT_33696	IKZF3	chr17:37933829-37934703	TonsilT_33685	NO	chr17:38004216-38005975#chr17:37934347-37935813	T2600#T2600	NO	70640	I28717
rs28537796	rs12938617	1	NA	NA	NA	IKZF3	ENST00000439016.2+IKZF3	0	ENST00000439016.2+IKZF3	0	chr17:38004906	chr17:38004872-38005295	chr17:38004897-38005270	TonsilT_33696	IKZF3	chr17:38020046-38020845	TonsilT_33698	NO	chr17:38004216-38005975#chr17:38019524-38020820	T2600#T2600	NO	-15539.5	I8184
rs28537796	rs2941509	0.93	NA	NA	NA	IKZF3	ENST00000439016.2+IKZF3	0	ENST00000439016.2+IKZF3	0	chr17:38004906	chr17:38004872-38005295	chr17:38004897-38005270	TonsilT_33696	IKZF3	chr17:37933829-37934703	TonsilT_33685	NO	chr17:38004216-38005975#chr17:37934347-37935813	T2600#T2600	NO	70640	I28717
rs28537796	rs2941509	0.93	NA	NA	NA	IKZF3	ENST00000439016.2+IKZF3	0	ENST00000439016.2+IKZF3	0	chr17:38004906	chr17:38004872-38005295	chr17:38004897-38005270	TonsilT_33696	IKZF3	chr17:38020046-38020845	TonsilT_33698	NO	chr17:38004216-38005975#chr17:38019524-38020820	T2600#T2600	NO	-15539.5	I8184
rs12146493	rs494003	0.47	NA	NA	NA	RNASEH2C	ENST00000532090.2+AP5B1	0	ENST00000532090.2+AP5B1	0	chr11:65547333	chr11:65547244-65549082	chr11:65547269-65549057	TonsilT_14483	LTBP3	chr11:65325002-65326395	TonsilT_14465	YES	chr11:65547567-65549935#chr11:65323775-65327085	T1990#T1989	YES	221634	I69914
rs12146493	rs494003	0.47	NA	NA	NA	RNASEH2C	ENST00000532090.2+AP5B1	0	ENST00000532090.2+AP5B1	0	chr11:65547333	chr11:65547244-65549082	chr11:65547269-65549057	TonsilT_14483	FIBP	chr11:65655699-65656246	TonsilT_14494	YES	chr11:65547567-65549935#chr11:65654167-65657410	T1990#T1990	YES	-108640	I63507
rs12146493	rs494003	0.47	NA	NA	NA	RNASEH2C	ENST00000532090.2+AP5B1	0	ENST00000532090.2+AP5B1	0	chr11:65547333	chr11:65547244-65549082	chr11:65547269-65549057	TonsilT_14483	EIF1AD	chr11:65769400-65770510	TonsilT_14502	YES	chr11:65547567-65549935#chr11:65768721-65769607	T1990#T1990	YES	-222622	I63508
rs12146493	rs494003	0.47	NA	NA	NA	RNASEH2C	ENST00000532090.2+AP5B1	0	ENST00000532090.2+AP5B1	0	chr11:65547333	chr11:65547244-65549082	chr11:65547269-65549057	TonsilT_14483	RP11-770G2.4	chr11:65559117-65559659	TonsilT_14484	YES	chr11:65547567-65549935#chr11:65556598-65561855	T1990#T1990	YES	-12055	I47136
rs12146493	rs494003	0.47	NA	NA	NA	RNASEH2C	ENST00000532090.2+AP5B1	0	ENST00000532090.2+AP5B1	0	chr11:65547333	chr11:65547244-65549082	chr11:65547269-65549057	TonsilT_14483	TCONS_l2_00005065	chr11:65600799-65601726	TonsilT_14486	YES	chr11:65547567-65549935#chr11:65600186-65602438	T1990#T1990	YES	-53929.5	I63506
rs12146493	rs494003	0.47	NA	NA	NA	RNASEH2C	ENST00000532090.2+AP5B1	0	ENST00000532090.2+AP5B1	0	chr11:65547333	chr11:65547244-65549082	chr11:65547269-65549057	TonsilT_14483	BANF1	chr11:65769400-65770510	TonsilT_14502	YES	chr11:65547567-65549935#chr11:65768721-65769607	T1990#T1990	YES	-222622	I63508
rs12146493	rs494003	0.47	NA	NA	NA	RNASEH2C	ENST00000532090.2+AP5B1	0	ENST00000532090.2+AP5B1	0	chr11:65547333	chr11:65547244-65549082	chr11:65547269-65549057	TonsilT_14483	TCONS_l2_00005064	chr11:65600799-65601726	TonsilT_14486	YES	chr11:65547567-65549935#chr11:65600186-65602438	T1990#T1990	YES	-53929.5	I63506
rs12146493	rs494003	0.47	NA	NA	NA	RNASEH2C	ENST00000532090.2+AP5B1	0	ENST00000532090.2+AP5B1	0	chr11:65547333	chr11:65547244-65549082	chr11:65547269-65549057	TonsilT_14483	SNX32	chr11:65600799-65601726	TonsilT_14486	YES	chr11:65547567-65549935#chr11:65600186-65602438	T1990#T1990	YES	-53929.5	I63506
rs12946040	rs12938617	1	NA	NA	NA	IKZF3	ENST00000439016.2+IKZF3	0	ENST00000439016.2+IKZF3	0	chr17:38000018	chr17:37999109-38000293	chr17:37999134-38000268	TonsilT_33694	IKZF3	chr17:37933829-37934703	TonsilT_33685	NO	chr17:37998546-37999382#chr17:37934347-37934831	T2600#T2600	NO	65752	I28705
rs12946040	rs12938617	1	NA	NA	NA	IKZF3	ENST00000439016.2+IKZF3	0	ENST00000439016.2+IKZF3	0	chr17:38000018	chr17:37999109-38000293	chr17:37999134-38000268	TonsilT_33694	IKZF3	chr17:38020046-38020845	TonsilT_33698	NO	chr17:37996465-37999382#chr17:38019524-38020820	T2600#T2600	NO	-20427.5	I8179
rs12946040	rs12938617	1	NA	NA	NA	IKZF3	ENST00000439016.2+IKZF3	0	ENST00000439016.2+IKZF3	0	chr17:38000018	chr17:37999109-38000293	chr17:37999134-38000268	TonsilT_33694	ZPBP2	chr17:38023246-38024699	TonsilT_33699	NO	chr17:37996465-37999382#chr17:38023708-38025037	T2600#T2600	NO	-23954.5	I19980
rs12946040	rs2941509	0.93	NA	NA	NA	IKZF3	ENST00000439016.2+IKZF3	0	ENST00000439016.2+IKZF3	0	chr17:38000018	chr17:37999109-38000293	chr17:37999134-38000268	TonsilT_33694	IKZF3	chr17:37933829-37934703	TonsilT_33685	NO	chr17:37998546-37999382#chr17:37934347-37934831	T2600#T2600	NO	65752	I28705
rs12946040	rs2941509	0.93	NA	NA	NA	IKZF3	ENST00000439016.2+IKZF3	0	ENST00000439016.2+IKZF3	0	chr17:38000018	chr17:37999109-38000293	chr17:37999134-38000268	TonsilT_33694	IKZF3	chr17:38020046-38020845	TonsilT_33698	NO	chr17:37996465-37999382#chr17:38019524-38020820	T2600#T2600	NO	-20427.5	I8179
rs12946040	rs2941509	0.93	NA	NA	NA	IKZF3	ENST00000439016.2+IKZF3	0	ENST00000439016.2+IKZF3	0	chr17:38000018	chr17:37999109-38000293	chr17:37999134-38000268	TonsilT_33694	ZPBP2	chr17:38023246-38024699	TonsilT_33699	NO	chr17:37996465-37999382#chr17:38023708-38025037	T2600#T2600	NO	-23954.5	I19980
rs12943633	rs12938617	0.43	NA	NA	NA	IKZF3	ENST00000439016.2+IKZF3	0	ENST00000439016.2+IKZF3	0	chr17:37970365	chr17:37969690-37970584	chr17:37969715-37970559	TonsilT_33692	IKZF3	chr17:37933829-37934703	TonsilT_33685	NO	chr17:37969428-37969807#chr17:37934347-37934831	T2600#T2600	NO	36099	I28719
rs12943633	rs12938617	0.43	NA	NA	NA	IKZF3	ENST00000439016.2+IKZF3	0	ENST00000439016.2+IKZF3	0	chr17:37970365	chr17:37969690-37970584	chr17:37969715-37970559	TonsilT_33692	IKZF3	chr17:38020046-38020845	TonsilT_33698	NO	chr17:37970079-37971743#chr17:38019524-38020820	T2600#T2600	NO	-50080.5	I8186
rs12943633	rs2941509	0.4	NA	NA	NA	IKZF3	ENST00000439016.2+IKZF3	0	ENST00000439016.2+IKZF3	0	chr17:37970365	chr17:37969690-37970584	chr17:37969715-37970559	TonsilT_33692	IKZF3	chr17:37933829-37934703	TonsilT_33685	NO	chr17:37969428-37969807#chr17:37934347-37934831	T2600#T2600	NO	36099	I28719
rs12943633	rs2941509	0.4	NA	NA	NA	IKZF3	ENST00000439016.2+IKZF3	0	ENST00000439016.2+IKZF3	0	chr17:37970365	chr17:37969690-37970584	chr17:37969715-37970559	TonsilT_33692	IKZF3	chr17:38020046-38020845	TonsilT_33698	NO	chr17:37970079-37971743#chr17:38019524-38020820	T2600#T2600	NO	-50080.5	I8186
rs1170443	rs1170426	1	0.97	1	1	ZFP90	ENST00000576805.1+ZFP90	0	ENST00000576805.1+ZFP90	0	chr16:68573295	chr16:68572622-68573826	chr16:68572647-68573801	TonsilT_31645	CHTF8	chr16:69165970-69167024	TonsilT_31653	YES	chr16:68572702-68573271#chr16:69165239-69167661	T2539#T2539	YES	-593202	I47689
rs1170443	rs1170426	1	0.97	1	1	ZFP90	ENST00000576805.1+ZFP90	0	ENST00000576805.1+ZFP90	0	chr16:68573295	chr16:68572622-68573826	chr16:68572647-68573801	TonsilT_31645	CIRH1A	chr16:69165970-69167024	TonsilT_31653	YES	chr16:68572702-68573271#chr16:69165239-69167661	T2539#T2539	YES	-593202	I47689
rs7188928	rs9652601	NA	0.61	NA	NA	CIITA	ENST00000409552.3+CLEC16A	0	ENST00000409552.3+CLEC16A	0	chr16:11058753	chr16:11057732-11059164	chr16:11057757-11059139	TonsilT_30434	RP11-490O6.2	chr16:11836025-11837143	TonsilT_30502	NO	chr16:11056691-11058548#chr16:11835907-11838649	T2483#T2484	NO	-777831	I43039
rs7188928	rs9652601	NA	0.61	NA	NA	CIITA	ENST00000409552.3+CLEC16A	0	ENST00000409552.3+CLEC16A	0	chr16:11058753	chr16:11057732-11059164	chr16:11057757-11059139	TonsilT_30434	RP11-485G7.5	chr16:11438854-11439748	TonsilT_30467	NO	chr16:11056691-11058548#chr16:11439015-11441031	T2483#T2483	NO	-380548	I39288
rs7188928	rs9652601	NA	0.61	NA	NA	CIITA	ENST00000409552.3+CLEC16A	0	ENST00000409552.3+CLEC16A	0	chr16:11058753	chr16:11057732-11059164	chr16:11057757-11059139	TonsilT_30434	SOCS1	chr16:11348736-11350525	TonsilT_30456	NO	chr16:11056691-11058548#chr16:11347078-11350869	T2483#T2483	NO	-290878	I1762
rs7188928	rs9652601	NA	0.61	NA	NA	CIITA	ENST00000409552.3+CLEC16A	0	ENST00000409552.3+CLEC16A	0	chr16:11058753	chr16:11057732-11059164	chr16:11057757-11059139	TonsilT_30434	TXNDC11	chr16:11836025-11837143	TonsilT_30502	NO	chr16:11056691-11058548#chr16:11835907-11838649	T2483#T2484	NO	-777831	I43039
rs7188928	rs9652601	NA	0.61	NA	NA	CIITA	ENST00000409552.3+CLEC16A	0	ENST00000409552.3+CLEC16A	0	chr16:11058753	chr16:11057732-11059164	chr16:11057757-11059139	TonsilT_30434	RMI2	chr16:11438854-11439748	TonsilT_30467	NO	chr16:11056691-11058548#chr16:11439015-11441031	T2483#T2483	NO	-380548	I39288
rs1728769	rs1170426	1	0.97	1	1	ZFP90	ENST00000571382.1+ZFP90	0	ENST00000571382.1+ZFP90	0	chr16:68564186	chr16:68563595-68564550	chr16:68563620-68564525	TonsilT_31644	CHTF8	chr16:69165970-69167024	TonsilT_31653	YES	chr16:68563233-68565818#chr16:69164373-69167774	T2539#T2539	NO	-602311	I70181
rs1728769	rs1170426	1	0.97	1	1	ZFP90	ENST00000571382.1+ZFP90	0	ENST00000571382.1+ZFP90	0	chr16:68564186	chr16:68563595-68564550	chr16:68563620-68564525	TonsilT_31644	CIRH1A	chr16:69165970-69167024	TonsilT_31653	YES	chr16:68563233-68565818#chr16:69164373-69167774	T2539#T2539	NO	-602311	I70181
rs1510475	rs12938617	1	NA	NA	NA	IKZF3	ENST00000439016.2+IKZF3	0	ENST00000439016.2+IKZF3	0	chr17:37941380	chr17:37941241-37941793	chr17:37941266-37941768	TonsilT_33687	IKZF3	chr17:38020046-38020845	TonsilT_33698	NO	chr17:37940133-37944836#chr17:38019524-38020820	T2600#T2600	NO	-79065.5	I8183
rs1510475	rs12938617	1	NA	NA	NA	IKZF3	ENST00000439016.2+IKZF3	0	ENST00000439016.2+IKZF3	0	chr17:37941380	chr17:37941241-37941793	chr17:37941266-37941768	TonsilT_33687	ZPBP2	chr17:38023246-38024699	TonsilT_33699	NO	chr17:37940133-37944836#chr17:38023708-38025037	T2600#T2600	NO	-82592.5	I19984
rs1510475	rs2941509	0.93	NA	NA	NA	IKZF3	ENST00000439016.2+IKZF3	0	ENST00000439016.2+IKZF3	0	chr17:37941380	chr17:37941241-37941793	chr17:37941266-37941768	TonsilT_33687	IKZF3	chr17:38020046-38020845	TonsilT_33698	NO	chr17:37940133-37944836#chr17:38019524-38020820	T2600#T2600	NO	-79065.5	I8183
rs1510475	rs2941509	0.93	NA	NA	NA	IKZF3	ENST00000439016.2+IKZF3	0	ENST00000439016.2+IKZF3	0	chr17:37941380	chr17:37941241-37941793	chr17:37941266-37941768	TonsilT_33687	ZPBP2	chr17:38023246-38024699	TonsilT_33699	NO	chr17:37940133-37944836#chr17:38023708-38025037	T2600#T2600	NO	-82592.5	I19984
rs7769961	rs9462027	0.75	NA	NA	NA	UHRF1BP1	ENST00000452449.2+UHRF1BP1	0	ENST00000452449.2+UHRF1BP1	0	chr6:34760162	chr6:34759093-34760367	chr6:34759118-34760342	TonsilT_71604	RP11-140K17.3	chr6:34663996-34665380	TonsilT_71602	YES	chr6:34758627-34759855#chr6:34662625-34665417	T1202#T1202	YES	95474	I33738
rs7769961	rs9462027	0.75	NA	NA	NA	UHRF1BP1	ENST00000452449.2+UHRF1BP1	0	ENST00000452449.2+UHRF1BP1	0	chr6:34760162	chr6:34759093-34760367	chr6:34759118-34760342	TonsilT_71604	C6orf106	chr6:34663996-34665380	TonsilT_71602	YES	chr6:34758627-34759855#chr6:34662625-34665417	T1202#T1202	YES	95474	I33738
rs7769961	rs9462027	0.75	NA	NA	NA	UHRF1BP1	ENST00000452449.2+UHRF1BP1	0	ENST00000452449.2+UHRF1BP1	0	chr6:34760162	chr6:34759093-34760367	chr6:34759118-34760342	TonsilT_71604	SNRPC	chr6:34724293-34725693	TonsilT_71603	YES	chr6:34758627-34759855#chr6:34724399-34725355	T1202#T1202	YES	35169	I34284
rs1379247	rs4388254	0.42	NA	NA	NA	TCF7	ENST00000522501.1+CDKL3	0	ENST00000522501.1+CDKL3	0	chr5:133706612	chr5:133706347-133707300	chr5:133706372-133707275	TonsilT_68697	SAR1B	chr5:133967981-133968821	TonsilT_68717	YES	chr5:133706467-133707195#chr5:133967530-133968824	T1104#T1104	YES	-261789	I62846
rs1379247	rs4388254	0.42	NA	NA	NA	TCF7	ENST00000522501.1+CDKL3	0	ENST00000522501.1+CDKL3	0	chr5:133706612	chr5:133706347-133707300	chr5:133706372-133707275	TonsilT_68697	SAR1B	chr5:133983372-133984923	TonsilT_68718	YES	chr5:133706467-133707195#chr5:133982931-133984204	T1104#T1104	NO	-277536	I70716
rs1379247	rs4388254	0.42	NA	NA	NA	TCF7	ENST00000522501.1+CDKL3	0	ENST00000522501.1+CDKL3	0	chr5:133706612	chr5:133706347-133707300	chr5:133706372-133707275	TonsilT_68697	CTD-2410N18.3	chr5:133561187-133562722	TonsilT_68692	YES	chr5:133704261-133706466#chr5:133560916-133562840	T1104#T1104	NO	144658	I70717
rs1379247	rs4388254	0.42	NA	NA	NA	TCF7	ENST00000522501.1+CDKL3	0	ENST00000522501.1+CDKL3	0	chr5:133706612	chr5:133706347-133707300	chr5:133706372-133707275	TonsilT_68697	VDAC1	chr5:133339443-133341212	TonsilT_68662	YES	chr5:133706467-133707195#chr5:133338676-133340873	T1104#T1103,T1104	YES	366284	I63486
rs1379247	rs4388254	0.42	NA	NA	NA	TCF7	ENST00000522501.1+CDKL3	0	ENST00000522501.1+CDKL3	0	chr5:133706612	chr5:133706347-133707300	chr5:133706372-133707275	TonsilT_68697	PPP2CA	chr5:133561187-133562722	TonsilT_68692	YES	chr5:133704261-133706466#chr5:133560916-133562840	T1104#T1104	NO	144658	I70717
rs1379247	rs4388254	0.42	NA	NA	NA	TCF7	ENST00000522501.1+CDKL3	0	ENST00000522501.1+CDKL3	0	chr5:133706612	chr5:133706347-133707300	chr5:133706372-133707275	TonsilT_68697	UBE2B	chr5:133706372-133707275	TonsilT_68697	YES	chr5:133705736-133706466#chr5:133706475-133706821	T1104#T1104	NO	-211.5	I70715
rs1379247	rs4388254	0.42	NA	NA	NA	TCF7	ENST00000522501.1+CDKL3	0	ENST00000522501.1+CDKL3	0	chr5:133706612	chr5:133706347-133707300	chr5:133706372-133707275	TonsilT_68697	CTB-113I20.2	chr5:133339443-133341212	TonsilT_68662	YES	chr5:133706467-133707195#chr5:133338676-133340873	T1104#T1103,T1104	YES	366284	I63486
rs1379247	rs4388254	0.42	NA	NA	NA	TCF7	ENST00000522501.1+CDKL3	0	ENST00000522501.1+CDKL3	0	chr5:133706612	chr5:133706347-133707300	chr5:133706372-133707275	TonsilT_68697	CDKN2AIPNL	chr5:133747249-133748136	TonsilT_68699	YES	chr5:133706822-133707114#chr5:133747280-133748246	T1104#T1104	YES	-41080.5	I43456
rs1379247	rs4388254	0.42	NA	NA	NA	TCF7	ENST00000522501.1+CDKL3	0	ENST00000522501.1+CDKL3	0	chr5:133706612	chr5:133706347-133707300	chr5:133706372-133707275	TonsilT_68697	PHF15	chr5:133861656-133861993	TonsilT_68706	YES	chr5:133861328-133862839#chr5:133706467-133707195	T1104#T1104	YES	-155212	I68747
rs1379247	rs4388254	0.42	NA	NA	NA	TCF7	ENST00000522501.1+CDKL3	0	ENST00000522501.1+CDKL3	0	chr5:133706612	chr5:133706347-133707300	chr5:133706372-133707275	TonsilT_68697	PHF15	chr5:133862157-133863492	TonsilT_68707	YES	chr5:133706467-133707195#chr5:133861328-133862839	T1104#T1104	YES	-156212	I6000
rs1379247	rs4388254	0.42	NA	NA	NA	TCF7	ENST00000522501.1+CDKL3	0	ENST00000522501.1+CDKL3	0	chr5:133706612	chr5:133706347-133707300	chr5:133706372-133707275	TonsilT_68697	PHF15	chr5:133859956-133861482	TonsilT_68705	YES	chr5:133861328-133861705#chr5:133706475-133706821	T1104#T1104	YES	-154107	I15795
rs1379247	rs4388254	0.42	NA	NA	NA	TCF7	ENST00000522501.1+CDKL3	0	ENST00000522501.1+CDKL3	0	chr5:133706612	chr5:133706347-133707300	chr5:133706372-133707275	TonsilT_68697	PHF15	chr5:133879464-133881256	TonsilT_68709	YES	chr5:133706467-133707195#chr5:133879139-133880164	T1104#T1104	NO	-173748	I70711
rs1379247	rs4388254	0.42	NA	NA	NA	TCF7	ENST00000522501.1+CDKL3	0	ENST00000522501.1+CDKL3	0	chr5:133706612	chr5:133706347-133707300	chr5:133706372-133707275	TonsilT_68697	MIR3661	chr5:133561187-133562722	TonsilT_68692	YES	chr5:133704261-133706466#chr5:133560916-133562840	T1104#T1104	NO	144658	I70717
rs1379247	rs4388254	0.42	NA	NA	NA	TCF7	ENST00000522501.1+CDKL3	0	ENST00000522501.1+CDKL3	0	chr5:133706612	chr5:133706347-133707300	chr5:133706372-133707275	TonsilT_68697	TXNDC15	chr5:134209484-134211209	TonsilT_68724	YES	chr5:133704261-133706466#chr5:134208123-134210656	T1104#T1104	NO	-503734	I8440
rs1379247	rs4388254	0.42	NA	NA	NA	TCF7	ENST00000522501.1+CDKL3	0	ENST00000522501.1+CDKL3	0	chr5:133706612	chr5:133706347-133707300	chr5:133706372-133707275	TonsilT_68697	SEC24A	chr5:133983372-133984923	TonsilT_68718	YES	chr5:133706467-133707195#chr5:133982931-133984204	T1104#T1104	NO	-277536	I70716
rs1379247	rs4388254	0.42	NA	NA	NA	TCF7	ENST00000522501.1+CDKL3	0	ENST00000522501.1+CDKL3	0	chr5:133706612	chr5:133706347-133707300	chr5:133706372-133707275	TonsilT_68697	CTD-2410N18.5	chr5:133561187-133562722	TonsilT_68692	YES	chr5:133704261-133706466#chr5:133560916-133562840	T1104#T1104	NO	144658	I70717
rs1379247	rs4388254	0.42	NA	NA	NA	TCF7	ENST00000522501.1+CDKL3	0	ENST00000522501.1+CDKL3	0	chr5:133706612	chr5:133706347-133707300	chr5:133706372-133707275	TonsilT_68697	AC005355.1	chr5:133772093-133773095	TonsilT_68700	YES	chr5:133706467-133707195#chr5:133771911-133775550	T1104#T1104	YES	-65982	I22524
rs1379247	rs4388254	0.42	NA	NA	NA	TCF7	ENST00000522501.1+CDKL3	0	ENST00000522501.1+CDKL3	0	chr5:133706612	chr5:133706347-133707300	chr5:133706372-133707275	TonsilT_68697	CAMLG	chr5:134073531-134074538	TonsilT_68719	YES	chr5:133706467-133707195#chr5:134073944-134075812	T1104#T1104	YES	-367422	I30218
rs1379247	rs4388254	0.42	NA	NA	NA	TCF7	ENST00000522501.1+CDKL3	0	ENST00000522501.1+CDKL3	0	chr5:133706612	chr5:133706347-133707300	chr5:133706372-133707275	TonsilT_68697	CDKL3	chr5:133706372-133707275	TonsilT_68697	YES	chr5:133705736-133706466#chr5:133706475-133706821	T1104#T1104	NO	-211.5	I70715
rs1379247	rs4388254	0.42	NA	NA	NA	TCF7	ENST00000522501.1+CDKL3	0	ENST00000522501.1+CDKL3	0	chr5:133706612	chr5:133706347-133707300	chr5:133706372-133707275	TonsilT_68697	CDKL3	chr5:133702554-133703086	TonsilT_68696	YES	chr5:133706475-133706821#chr5:133701049-133703049	T1104#T1104	YES	3792	I37988
rs1379247	rs4388254	0.42	NA	NA	NA	TCF7	ENST00000522501.1+CDKL3	0	ENST00000522501.1+CDKL3	0	chr5:133706612	chr5:133706347-133707300	chr5:133706372-133707275	TonsilT_68697	SKP1	chr5:133511824-133513368	TonsilT_68687	YES	chr5:133706467-133707195#chr5:133510364-133514258	T1104#T1104	YES	194016	I32721
rs1379247	rs4388254	0.42	NA	NA	NA	TCF7	ENST00000522501.1+CDKL3	0	ENST00000522501.1+CDKL3	0	chr5:133706612	chr5:133706347-133707300	chr5:133706372-133707275	TonsilT_68697	DDX46	chr5:134094026-134094948	TonsilT_68721	YES	chr5:133706467-133707195#chr5:134094005-134095259	T1104#T1104	YES	-387875	I25772
rs1379247	rs4388254	0.42	NA	NA	NA	TCF7	ENST00000522501.1+CDKL3	0	ENST00000522501.1+CDKL3	0	chr5:133706612	chr5:133706347-133707300	chr5:133706372-133707275	TonsilT_68697	TCF7	chr5:133451061-133451626	TonsilT_68677	YES	chr5:133706467-133707195#chr5:133449686-133451865	T1104#T1104	YES	255268	I26793
rs1379247	rs4388254	0.42	NA	NA	NA	TCF7	ENST00000522501.1+CDKL3	0	ENST00000522501.1+CDKL3	0	chr5:133706612	chr5:133706347-133707300	chr5:133706372-133707275	TonsilT_68697	TCF7	chr5:133449668-133450674	TonsilT_68676	YES	chr5:133449686-133451865#chr5:133706467-133707195	T1104#T1104	YES	256441	I46939
rs7944860	rs494003	NA	0.65	0.88	0.79	RNASEH2C	ENST00000526137.1+SIPA1	0	ENST00000526137.1+SIPA1	0	chr11:65406179	chr11:65405207-65406535	chr11:65405232-65406510	TonsilT_14474	LTBP3	chr11:65307388-65308649	TonsilT_14461	YES	chr11:65406142-65407796#chr11:65306513-65309575	T1990#T1989	NO	98160.5	I63818
rs7944860	rs494003	NA	0.65	0.88	0.79	RNASEH2C	ENST00000526137.1+SIPA1	0	ENST00000526137.1+SIPA1	0	chr11:65406179	chr11:65405207-65406535	chr11:65405232-65406510	TonsilT_14474	DRAP1	chr11:65686212-65687648	TonsilT_14497	YES	chr11:65403617-65406141#chr11:65682935-65687255	T1990#T1990	YES	-280751	I44912
rs7944860	rs494003	NA	0.65	0.88	0.79	RNASEH2C	ENST00000526137.1+SIPA1	0	ENST00000526137.1+SIPA1	0	chr11:65406179	chr11:65405207-65406535	chr11:65405232-65406510	TonsilT_14474	PCNXL3	chr11:65382633-65383375	TonsilT_14472	YES	chr11:65406142-65407796#chr11:65382384-65384090	T1990#T1989,T1990	YES	23175	I18640
rs7944860	rs494003	NA	0.65	0.88	0.79	RNASEH2C	ENST00000526137.1+SIPA1	0	ENST00000526137.1+SIPA1	0	chr11:65406179	chr11:65405207-65406535	chr11:65405232-65406510	TonsilT_14474	MAP3K11	chr11:65382633-65383375	TonsilT_14472	YES	chr11:65406142-65407796#chr11:65382384-65384090	T1990#T1989,T1990	YES	23175	I18640
rs7944860	rs494003	NA	0.65	0.88	0.79	RNASEH2C	ENST00000526137.1+SIPA1	0	ENST00000526137.1+SIPA1	0	chr11:65406179	chr11:65405207-65406535	chr11:65405232-65406510	TonsilT_14474	EIF1AD	chr11:65769400-65770510	TonsilT_14502	YES	chr11:65403617-65406141#chr11:65768721-65769607	T1990#T1990	YES	-363776	I38613
rs7944860	rs494003	NA	0.65	0.88	0.79	RNASEH2C	ENST00000526137.1+SIPA1	0	ENST00000526137.1+SIPA1	0	chr11:65406179	chr11:65405207-65406535	chr11:65405232-65406510	TonsilT_14474	MUS81	chr11:65624452-65624834	TonsilT_14487	YES	chr11:65623904-65626016#chr11:65403617-65406141	T1990#T1990	YES	-218464	I23878
rs7944860	rs494003	NA	0.65	0.88	0.79	RNASEH2C	ENST00000526137.1+SIPA1	0	ENST00000526137.1+SIPA1	0	chr11:65406179	chr11:65405207-65406535	chr11:65405232-65406510	TonsilT_14474	SIPA1	chr11:65407047-65407955	TonsilT_14475	YES	chr11:65406142-65407796#chr11:65407797-65409865	T1990#T1990	NO	-1322	I63820
rs7944860	rs494003	NA	0.65	0.88	0.79	RNASEH2C	ENST00000526137.1+SIPA1	0	ENST00000526137.1+SIPA1	0	chr11:65406179	chr11:65405207-65406535	chr11:65405232-65406510	TonsilT_14474	TCONS_l2_00005065	chr11:65600799-65601726	TonsilT_14486	YES	chr11:65403617-65406141#chr11:65600186-65602438	T1990#T1990	YES	-195084	I606
rs7944860	rs494003	NA	0.65	0.88	0.79	RNASEH2C	ENST00000526137.1+SIPA1	0	ENST00000526137.1+SIPA1	0	chr11:65406179	chr11:65405207-65406535	chr11:65405232-65406510	TonsilT_14474	SNX32	chr11:65600799-65601726	TonsilT_14486	YES	chr11:65403617-65406141#chr11:65600186-65602438	T1990#T1990	YES	-195084	I606
rs7944860	rs494003	NA	0.65	0.88	0.79	RNASEH2C	ENST00000526137.1+SIPA1	0	ENST00000526137.1+SIPA1	0	chr11:65406179	chr11:65405207-65406535	chr11:65405232-65406510	TonsilT_14474	SCYL1	chr11:65292224-65292990	TonsilT_14459	YES	chr11:65403617-65406141#chr11:65291278-65293507	T1990#T1989	YES	113572	I13982
rs7944860	rs494003	NA	0.65	0.88	0.79	RNASEH2C	ENST00000526137.1+SIPA1	0	ENST00000526137.1+SIPA1	0	chr11:65406179	chr11:65405207-65406535	chr11:65405232-65406510	TonsilT_14474	C11orf68	chr11:65686212-65687648	TonsilT_14497	YES	chr11:65403617-65406141#chr11:65682935-65687255	T1990#T1990	YES	-280751	I44912
rs7944860	rs494003	NA	0.65	0.88	0.79	RNASEH2C	ENST00000526137.1+SIPA1	0	ENST00000526137.1+SIPA1	0	chr11:65406179	chr11:65405207-65406535	chr11:65405232-65406510	TonsilT_14474	CFL1	chr11:65624452-65624834	TonsilT_14487	YES	chr11:65623904-65626016#chr11:65403617-65406141	T1990#T1990	YES	-218464	I23878
rs7944860	rs494003	NA	0.65	0.88	0.79	RNASEH2C	ENST00000526137.1+SIPA1	0	ENST00000526137.1+SIPA1	0	chr11:65406179	chr11:65405207-65406535	chr11:65405232-65406510	TonsilT_14474	CFL1	chr11:65625486-65625996	TonsilT_14488	YES	chr11:65403617-65406141#chr11:65623904-65626016	T1990#T1990	YES	-219562	I7599
rs7944860	rs494003	NA	0.65	0.88	0.79	RNASEH2C	ENST00000526137.1+SIPA1	0	ENST00000526137.1+SIPA1	0	chr11:65406179	chr11:65405207-65406535	chr11:65405232-65406510	TonsilT_14474	FAM89B	chr11:65339858-65340274	TonsilT_14467	YES	chr11:65403617-65406141#chr11:65338149-65344218	T1990#T1989	YES	66113	I53762
rs7944860	rs494003	NA	0.65	0.88	0.79	RNASEH2C	ENST00000526137.1+SIPA1	0	ENST00000526137.1+SIPA1	0	chr11:65406179	chr11:65405207-65406535	chr11:65405232-65406510	TonsilT_14474	BANF1	chr11:65769400-65770510	TonsilT_14502	YES	chr11:65403617-65406141#chr11:65768721-65769607	T1990#T1990	YES	-363776	I38613
rs7944860	rs494003	NA	0.65	0.88	0.79	RNASEH2C	ENST00000526137.1+SIPA1	0	ENST00000526137.1+SIPA1	0	chr11:65406179	chr11:65405207-65406535	chr11:65405232-65406510	TonsilT_14474	EHBP1L1	chr11:65341610-65342266	TonsilT_14468	YES	chr11:65403617-65406141#chr11:65338149-65344218	T1990#T1989	YES	64241	I3815
rs7944860	rs494003	NA	0.65	0.88	0.79	RNASEH2C	ENST00000526137.1+SIPA1	0	ENST00000526137.1+SIPA1	0	chr11:65406179	chr11:65405207-65406535	chr11:65405232-65406510	TonsilT_14474	EHBP1L1	chr11:65343016-65343725	TonsilT_14469	YES	chr11:65338149-65344218#chr11:65403617-65406141	T1989#T1990	YES	62808.5	I63819
rs7944860	rs494003	NA	0.65	0.88	0.79	RNASEH2C	ENST00000526137.1+SIPA1	0	ENST00000526137.1+SIPA1	0	chr11:65406179	chr11:65405207-65406535	chr11:65405232-65406510	TonsilT_14474	TCONS_l2_00005064	chr11:65600799-65601726	TonsilT_14486	YES	chr11:65403617-65406141#chr11:65600186-65602438	T1990#T1990	YES	-195084	I606
rs1014707	rs34330	NA	0.56	0.64	0.65	CDKN1B	ENST00000477087.1+CDKN1B	-9301	TCONS_00021074+TCONS_00021074	5679	chr12:12858691	chr12:12858613-12859361	chr12:12858638-12859336	TonsilT_17287	DUSP16	chr12:12713816-12714813	TonsilT_17273	NO	chr12:12858585-12860539#chr12:12713095-12717649	T2091#T2091	NO	144376	I68159
rs1014707	rs34330	NA	0.56	0.64	0.65	CDKN1B	ENST00000477087.1+CDKN1B	-9301	TCONS_00021074+TCONS_00021074	5679	chr12:12858691	chr12:12858613-12859361	chr12:12858638-12859336	TonsilT_17287	DUSP16	chr12:12715050-12716210	TonsilT_17274	NO	chr12:12858585-12860539#chr12:12713095-12717649	T2091#T2091	NO	143061	I29590
rs10175798	rs7579944	0.92	0.82	0.94	0.96	LBH	ENST00000395323.3+LBH	-4803	ENST00000395323.3+LBH	-4803	chr2:30449594	chr2:30449285-30449675	chr2:30449310-30449650	TonsilT_41382	TCONS_00003622	chr2:30571674-30572151	TonsilT_41400	NO	chr2:30447787-30449728#chr2:30570225-30573115	T377#T377	NO	-122318	I28984
rs10175798	rs7579944	0.92	0.82	0.94	0.96	LBH	ENST00000395323.3+LBH	-4803	ENST00000395323.3+LBH	-4803	chr2:30449594	chr2:30449285-30449675	chr2:30449310-30449650	TonsilT_41382	LCLAT1	chr2:30669588-30671497	TonsilT_41407	NO	chr2:30447787-30449728#chr2:30668457-30670308	T377#T377	NO	-220948	I34813
rs10175798	rs7579944	0.92	0.82	0.94	0.96	LBH	ENST00000395323.3+LBH	-4803	ENST00000395323.3+LBH	-4803	chr2:30449594	chr2:30449285-30449675	chr2:30449310-30449650	TonsilT_41382	TCONS_00004194	chr2:30571674-30572151	TonsilT_41400	NO	chr2:30447787-30449728#chr2:30570225-30573115	T377#T377	NO	-122318	I28984
rs10175798	rs7579944	0.92	0.82	0.94	0.96	LBH	ENST00000395323.3+LBH	-4803	ENST00000395323.3+LBH	-4803	chr2:30449594	chr2:30449285-30449675	chr2:30449310-30449650	TonsilT_41382	TCONS_00004193	chr2:30571674-30572151	TonsilT_41400	NO	chr2:30447787-30449728#chr2:30570225-30573115	T377#T377	NO	-122318	I28984
rs10175798	rs7579944	0.92	0.82	0.94	0.96	LBH	ENST00000395323.3+LBH	-4803	ENST00000395323.3+LBH	-4803	chr2:30449594	chr2:30449285-30449675	chr2:30449310-30449650	TonsilT_41382	TCONS_00005128	chr2:30571674-30572151	TonsilT_41400	NO	chr2:30447787-30449728#chr2:30570225-30573115	T377#T377	NO	-122318	I28984
rs1538633	rs1538633	NA	1	1	1	IL28RA	ENST00000374419.1+IFNLR1	2241	ENST00000374419.1+IFNLR1	2241	chr1:24516690	chr1:24516606-24517139	chr1:24516631-24517114	TonsilT_810	NIPAL3	chr1:24741756-24742721	TonsilT_820	NO	chr1:24516372-24516870#chr1:24741586-24742897	T44#T44	NO	-225548	I171
rs1538633	rs1538633	NA	1	1	1	IL28RA	ENST00000374419.1+IFNLR1	2241	ENST00000374419.1+IFNLR1	2241	chr1:24516690	chr1:24516606-24517139	chr1:24516631-24517114	TonsilT_810	STPG1	chr1:24741756-24742721	TonsilT_820	NO	chr1:24516372-24516870#chr1:24741586-24742897	T44#T44	NO	-225548	I171
rs1538633	rs4649203	NA	0.47	0.51	0.43	IL28RA	ENST00000374419.1+IFNLR1	2241	ENST00000374419.1+IFNLR1	2241	chr1:24516690	chr1:24516606-24517139	chr1:24516631-24517114	TonsilT_810	NIPAL3	chr1:24741756-24742721	TonsilT_820	NO	chr1:24516372-24516870#chr1:24741586-24742897	T44#T44	NO	-225548	I171
rs1538633	rs4649203	NA	0.47	0.51	0.43	IL28RA	ENST00000374419.1+IFNLR1	2241	ENST00000374419.1+IFNLR1	2241	chr1:24516690	chr1:24516606-24517139	chr1:24516631-24517114	TonsilT_810	STPG1	chr1:24741756-24742721	TonsilT_820	NO	chr1:24516372-24516870#chr1:24741586-24742897	T44#T44	NO	-225548	I171
rs2001100	rs1150757	0.49	NA	NA	NA	MHC	ENST00000446536.2+BTNL2	8583	ENST00000446536.2+BTNL2	8583	chr6:32383488	chr6:32383052-32383741	chr6:32383077-32383716	TonsilT_71462	HLA-DRA	chr6:32407245-32407978	TonsilT_71464	NO	chr6:32382942-32383339#chr6:32407323-32408447	T1199#T1199	NO	-24123.5	I48121
rs9268534	rs1150757	0.49	NA	NA	NA	MHC	ENST00000446536.2+BTNL2	8402	ENST00000446536.2+BTNL2	8402	chr6:32383307	chr6:32383052-32383741	chr6:32383077-32383716	TonsilT_71462	HLA-DRA	chr6:32407245-32407978	TonsilT_71464	NO	chr6:32382942-32383339#chr6:32407323-32408447	T1199#T1199	NO	-24304.5	I48121
rs112324823	rs9652601	NA	0.58	NA	NA	CIITA	ENST00000409552.3+CLEC16A	0	ENST00000409552.3+CLEC16A	0	chr16:11043459	chr16:11043179-11043746	chr16:11043204-11043721	TonsilT_30431	RP11-485G7.5	chr16:11438854-11439748	TonsilT_30467	NO	chr16:11042857-11046301#chr16:11439015-11441031	T2483#T2483	NO	-395842	I39281
rs112324823	rs9652601	NA	0.58	NA	NA	CIITA	ENST00000409552.3+CLEC16A	0	ENST00000409552.3+CLEC16A	0	chr16:11043459	chr16:11043179-11043746	chr16:11043204-11043721	TonsilT_30431	RMI2	chr16:11438854-11439748	TonsilT_30467	NO	chr16:11042857-11046301#chr16:11439015-11441031	T2483#T2483	NO	-395842	I39281
rs2395599	rs9462027	0.73	NA	NA	NA	UHRF1BP1	ENST00000374026.3+C6orf106	0	ENST00000374026.3+C6orf106	0	chr6:34641415	chr6:34641206-34642041	chr6:34641231-34642016	TonsilT_71601	RP11-140K17.3	chr6:34663996-34665380	TonsilT_71602	YES	chr6:34641082-34641514#chr6:34663845-34665417	T1202#T1202	NO	-23273	I61969
rs2395599	rs9462027	0.73	NA	NA	NA	UHRF1BP1	ENST00000374026.3+C6orf106	0	ENST00000374026.3+C6orf106	0	chr6:34641415	chr6:34641206-34642041	chr6:34641231-34642016	TonsilT_71601	C6orf106	chr6:34663996-34665380	TonsilT_71602	YES	chr6:34641082-34641514#chr6:34663845-34665417	T1202#T1202	NO	-23273	I61969
rs78377363	rs77000060	0.7	NA	NA	NA	TNFAIP3	ENST00000421450.1+TNFAIP3	-62470	ENST00000440578.1+RP11-356I2.4	-18929	chr6:138125881	chr6:138125636-138126439	chr6:138125661-138126414	TonsilT_75099	TCONS_00012608	chr6:138144947-138145856	TonsilT_75102	NO	chr6:138126179-138126783#chr6:138145815-138146931	T1297#T1297	NO	-19520.5	I4958
rs78377363	rs77000060	0.7	NA	NA	NA	TNFAIP3	ENST00000421450.1+TNFAIP3	-62470	ENST00000440578.1+RP11-356I2.4	-18929	chr6:138125881	chr6:138125636-138126439	chr6:138125661-138126414	TonsilT_75099	TCONS_00012609	chr6:138144947-138145856	TonsilT_75102	NO	chr6:138126179-138126783#chr6:138145815-138146931	T1297#T1297	NO	-19520.5	I4958
rs78377363	rs77000060	0.7	NA	NA	NA	TNFAIP3	ENST00000421450.1+TNFAIP3	-62470	ENST00000440578.1+RP11-356I2.4	-18929	chr6:138125881	chr6:138125636-138126439	chr6:138125661-138126414	TonsilT_75099	TNFAIP3	chr6:138187601-138188964	TonsilT_75105	NO	chr6:138124067-138125739#chr6:138188474-138190009	T1297#T1297	NO	-62401.5	I68724
rs78377363	rs77000060	0.7	NA	NA	NA	TNFAIP3	ENST00000421450.1+TNFAIP3	-62470	ENST00000440578.1+RP11-356I2.4	-18929	chr6:138125881	chr6:138125636-138126439	chr6:138125661-138126414	TonsilT_75099	RP11-356I2.4	chr6:138187601-138188964	TonsilT_75105	NO	chr6:138124067-138125739#chr6:138188474-138190009	T1297#T1297	NO	-62401.5	I68724
rs78377363	rs77000060	0.7	NA	NA	NA	TNFAIP3	ENST00000421450.1+TNFAIP3	-62470	ENST00000440578.1+RP11-356I2.4	-18929	chr6:138125881	chr6:138125636-138126439	chr6:138125661-138126414	TonsilT_75099	RP11-240M16.1	chr6:138265975-138266573	TonsilT_75115	NO	chr6:138125740-138126933#chr6:138265487-138267138	T1297#T1297	NO	-140393	I35830
rs78377363	rs77000060	0.7	NA	NA	NA	TNFAIP3	ENST00000421450.1+TNFAIP3	-62470	ENST00000440578.1+RP11-356I2.4	-18929	chr6:138125881	chr6:138125636-138126439	chr6:138125661-138126414	TonsilT_75099	RP11-10J5.1	chr6:138265975-138266573	TonsilT_75115	NO	chr6:138125740-138126933#chr6:138265487-138267138	T1297#T1297	NO	-140393	I35830
rs78377363	rs2230926	0.58	NA	NA	NA	TNFAIP3	ENST00000421450.1+TNFAIP3	-62470	ENST00000440578.1+RP11-356I2.4	-18929	chr6:138125881	chr6:138125636-138126439	chr6:138125661-138126414	TonsilT_75099	TCONS_00012608	chr6:138144947-138145856	TonsilT_75102	NO	chr6:138126179-138126783#chr6:138145815-138146931	T1297#T1297	NO	-19520.5	I4958
rs78377363	rs2230926	0.58	NA	NA	NA	TNFAIP3	ENST00000421450.1+TNFAIP3	-62470	ENST00000440578.1+RP11-356I2.4	-18929	chr6:138125881	chr6:138125636-138126439	chr6:138125661-138126414	TonsilT_75099	TCONS_00012609	chr6:138144947-138145856	TonsilT_75102	NO	chr6:138126179-138126783#chr6:138145815-138146931	T1297#T1297	NO	-19520.5	I4958
rs78377363	rs2230926	0.58	NA	NA	NA	TNFAIP3	ENST00000421450.1+TNFAIP3	-62470	ENST00000440578.1+RP11-356I2.4	-18929	chr6:138125881	chr6:138125636-138126439	chr6:138125661-138126414	TonsilT_75099	TNFAIP3	chr6:138187601-138188964	TonsilT_75105	NO	chr6:138124067-138125739#chr6:138188474-138190009	T1297#T1297	NO	-62401.5	I68724
rs78377363	rs2230926	0.58	NA	NA	NA	TNFAIP3	ENST00000421450.1+TNFAIP3	-62470	ENST00000440578.1+RP11-356I2.4	-18929	chr6:138125881	chr6:138125636-138126439	chr6:138125661-138126414	TonsilT_75099	RP11-356I2.4	chr6:138187601-138188964	TonsilT_75105	NO	chr6:138124067-138125739#chr6:138188474-138190009	T1297#T1297	NO	-62401.5	I68724
rs78377363	rs2230926	0.58	NA	NA	NA	TNFAIP3	ENST00000421450.1+TNFAIP3	-62470	ENST00000440578.1+RP11-356I2.4	-18929	chr6:138125881	chr6:138125636-138126439	chr6:138125661-138126414	TonsilT_75099	RP11-240M16.1	chr6:138265975-138266573	TonsilT_75115	NO	chr6:138125740-138126933#chr6:138265487-138267138	T1297#T1297	NO	-140393	I35830
rs78377363	rs2230926	0.58	NA	NA	NA	TNFAIP3	ENST00000421450.1+TNFAIP3	-62470	ENST00000440578.1+RP11-356I2.4	-18929	chr6:138125881	chr6:138125636-138126439	chr6:138125661-138126414	TonsilT_75099	RP11-10J5.1	chr6:138265975-138266573	TonsilT_75115	NO	chr6:138125740-138126933#chr6:138265487-138267138	T1297#T1297	NO	-140393	I35830
rs4843867	rs13332649	0.47	NA	NA	NA	IRF8	ENST00000268638.5+IRF8	14503	ENST00000598933.1+RP11-542M13.3	889	chr16:85970718	chr16:85969374-85970797	chr16:85969399-85970772	TonsilT_32160	IRF8	chr16:85932323-85933018	TonsilT_32155	YES	chr16:85970126-85971286#chr16:85930509-85935008	T2561#T2561	NO	38047.5	I17485
rs4843867	rs13332649	0.47	NA	NA	NA	IRF8	ENST00000268638.5+IRF8	14503	ENST00000598933.1+RP11-542M13.3	889	chr16:85970718	chr16:85969374-85970797	chr16:85969399-85970772	TonsilT_32160	TCONS_00024489	chr16:85978725-85978973	TonsilT_32161	YES	chr16:85968435-85970125#chr16:85978836-85979378	T2561#T2561	NO	-8131	I10571
rs2274365	rs34889541	NA	0.72	0.81	0.92	PTPRC	ENST00000367379.1+PTPRC	0	ENST00000367379.1+PTPRC	0	chr1:198607998	chr1:198607434-198608473	chr1:198607459-198608448	TonsilT_6471	MIR181A1HG	chr1:198905913-198906889	TonsilT_6512	YES	chr1:198605686-198610869#chr1:198904902-198907969	T280#T281	YES	-298403	I35039
rs2274365	rs34889541	NA	0.72	0.81	0.92	PTPRC	ENST00000367379.1+PTPRC	0	ENST00000367379.1+PTPRC	0	chr1:198607998	chr1:198607434-198608473	chr1:198607459-198608448	TonsilT_6471	TCONS_00000111	chr1:198905913-198906889	TonsilT_6512	YES	chr1:198605686-198610869#chr1:198904902-198907969	T280#T281	YES	-298403	I35039
rs2274365	rs34889541	NA	0.72	0.81	0.92	PTPRC	ENST00000367379.1+PTPRC	0	ENST00000367379.1+PTPRC	0	chr1:198607998	chr1:198607434-198608473	chr1:198607459-198608448	TonsilT_6471	RP11-553K8.2	chr1:198567921-198568546	TonsilT_6459	YES	chr1:198606818-198608857#chr1:198568236-198568912	T280#T280	NO	39764.5	I9202
rs2274365	rs34889541	NA	0.72	0.81	0.92	PTPRC	ENST00000367379.1+PTPRC	0	ENST00000367379.1+PTPRC	0	chr1:198607998	chr1:198607434-198608473	chr1:198607459-198608448	TonsilT_6471	NEK7	chr1:198125342-198126958	TonsilT_6427	YES	chr1:198125092-198127936#chr1:198605686-198610869	T280#T280	YES	481848	I69305
rs7568254	rs7579944	0.44	NA	0.57	0.7	LBH	ENST00000395323.3+LBH	-13393	ENST00000435671.1+AC104698.2	7831	chr2:30441004	chr2:30440394-30441012	chr2:30440419-30440987	TonsilT_41380	LCLAT1	chr2:30669588-30671497	TonsilT_41407	NO	chr2:30438566-30440452#chr2:30668457-30670308	T377#T377	NO	-229538	I34822
rs113333331	rs4649203	NA	0.48	0.44	0.44	IL28RA	ENST00000374419.1+IFNLR1	1938	ENST00000374419.1+IFNLR1	1938	chr1:24516387	chr1:24516089-24516427	chr1:24516114-24516402	TonsilT_809	NIPAL3	chr1:24741756-24742721	TonsilT_820	NO	chr1:24515476-24516327#chr1:24741264-24742897	T44#T44	NO	-225852	I178
rs113333331	rs4649203	NA	0.48	0.44	0.44	IL28RA	ENST00000374419.1+IFNLR1	1938	ENST00000374419.1+IFNLR1	1938	chr1:24516387	chr1:24516089-24516427	chr1:24516114-24516402	TonsilT_809	STPG1	chr1:24741756-24742721	TonsilT_820	NO	chr1:24515476-24516327#chr1:24741264-24742897	T44#T44	NO	-225852	I178
rs2110585	rs4388254	0.53	NA	NA	NA	TCF7	ENST00000524288.1+SKP1	0	ENST00000524288.1+SKP1	0	chr5:133512621	chr5:133511799-133513393	chr5:133511824-133513368	TonsilT_68687	SEC24A	chr5:133983372-133984923	TonsilT_68718	YES	chr5:133510364-133514258#chr5:133984205-133986375	T1104#T1104	YES	-471526	I32722
rs2110585	rs4388254	0.53	NA	NA	NA	TCF7	ENST00000524288.1+SKP1	0	ENST00000524288.1+SKP1	0	chr5:133512621	chr5:133511799-133513393	chr5:133511824-133513368	TonsilT_68687	SAR1B	chr5:133983372-133984923	TonsilT_68718	YES	chr5:133510364-133514258#chr5:133984205-133986375	T1104#T1104	YES	-471526	I32722
rs2110585	rs4388254	0.53	NA	NA	NA	TCF7	ENST00000524288.1+SKP1	0	ENST00000524288.1+SKP1	0	chr5:133512621	chr5:133511799-133513393	chr5:133511824-133513368	TonsilT_68687	CTD-2410N18.5	chr5:133561187-133562722	TonsilT_68692	YES	chr5:133510364-133514258#chr5:133560916-133562840	T1104#T1104	YES	-49333.5	I32723
rs2110585	rs4388254	0.53	NA	NA	NA	TCF7	ENST00000524288.1+SKP1	0	ENST00000524288.1+SKP1	0	chr5:133512621	chr5:133511799-133513393	chr5:133511824-133513368	TonsilT_68687	AC005355.1	chr5:133772093-133773095	TonsilT_68700	YES	chr5:133510364-133514258#chr5:133771911-133775550	T1104#T1104	YES	-259973	I22521
rs2110585	rs4388254	0.53	NA	NA	NA	TCF7	ENST00000524288.1+SKP1	0	ENST00000524288.1+SKP1	0	chr5:133512621	chr5:133511799-133513393	chr5:133511824-133513368	TonsilT_68687	CDKL3	chr5:133706372-133707275	TonsilT_68697	YES	chr5:133510364-133514258#chr5:133706467-133707195	T1104#T1104	YES	-194202	I32721
rs2110585	rs4388254	0.53	NA	NA	NA	TCF7	ENST00000524288.1+SKP1	0	ENST00000524288.1+SKP1	0	chr5:133512621	chr5:133511799-133513393	chr5:133511824-133513368	TonsilT_68687	CDKL3	chr5:133702554-133703086	TonsilT_68696	YES	chr5:133510364-133514258#chr5:133700912-133703302	T1104#T1104	YES	-190199	I32717
rs2110585	rs4388254	0.53	NA	NA	NA	TCF7	ENST00000524288.1+SKP1	0	ENST00000524288.1+SKP1	0	chr5:133512621	chr5:133511799-133513393	chr5:133511824-133513368	TonsilT_68687	CTD-2410N18.3	chr5:133561187-133562722	TonsilT_68692	YES	chr5:133510364-133514258#chr5:133560916-133562840	T1104#T1104	YES	-49333.5	I32723
rs2110585	rs4388254	0.53	NA	NA	NA	TCF7	ENST00000524288.1+SKP1	0	ENST00000524288.1+SKP1	0	chr5:133512621	chr5:133511799-133513393	chr5:133511824-133513368	TonsilT_68687	PPP2CA	chr5:133561187-133562722	TonsilT_68692	YES	chr5:133510364-133514258#chr5:133560916-133562840	T1104#T1104	YES	-49333.5	I32723
rs2110585	rs4388254	0.53	NA	NA	NA	TCF7	ENST00000524288.1+SKP1	0	ENST00000524288.1+SKP1	0	chr5:133512621	chr5:133511799-133513393	chr5:133511824-133513368	TonsilT_68687	CDKN2AIPNL	chr5:133747249-133748136	TonsilT_68699	YES	chr5:133510364-133514258#chr5:133746514-133748246	T1104#T1104	YES	-235072	I32718
rs2110585	rs4388254	0.53	NA	NA	NA	TCF7	ENST00000524288.1+SKP1	0	ENST00000524288.1+SKP1	0	chr5:133512621	chr5:133511799-133513393	chr5:133511824-133513368	TonsilT_68687	UBE2B	chr5:133706372-133707275	TonsilT_68697	YES	chr5:133510364-133514258#chr5:133706467-133707195	T1104#T1104	YES	-194202	I32721
rs2110585	rs4388254	0.53	NA	NA	NA	TCF7	ENST00000524288.1+SKP1	0	ENST00000524288.1+SKP1	0	chr5:133512621	chr5:133511799-133513393	chr5:133511824-133513368	TonsilT_68687	MIR3661	chr5:133561187-133562722	TonsilT_68692	YES	chr5:133510364-133514258#chr5:133560916-133562840	T1104#T1104	YES	-49333.5	I32723
rs7105899	rs7941765	NA	NA	0.45	0.46	ETS1	ENST00000392668.4+ETS1	36988	ENST00000531784.2+RP11-264E20.1	2740	chr11:128494441	chr11:128494079-128495102	chr11:128494104-128495077	TonsilT_16512	RP11-1007G5.2	chr11:128395289-128395958	TonsilT_16498	NO	chr11:128492869-128495216#chr11:128394446-128396669	T2068#T2068	NO	98817.5	I5318
rs7105899	rs7941765	NA	NA	0.45	0.46	ETS1	ENST00000392668.4+ETS1	36988	ENST00000531784.2+RP11-264E20.1	2740	chr11:128494441	chr11:128494079-128495102	chr11:128494104-128495077	TonsilT_16512	TCONS_00019532	chr11:128159976-128160715	TonsilT_16451	NO	chr11:128492869-128495216#chr11:128158438-128161394	T2068#T2068	NO	334096	I4496
rs7105899	rs7941765	NA	NA	0.45	0.46	ETS1	ENST00000392668.4+ETS1	36988	ENST00000531784.2+RP11-264E20.1	2740	chr11:128494441	chr11:128494079-128495102	chr11:128494104-128495077	TonsilT_16512	ETS1	chr11:128392035-128392808	TonsilT_16497	NO	chr11:128492869-128494139#chr11:128392200-128392778	T2068#T2068	NO	102020	I51603
rs34004859	rs268124	0.55	NA	NA	NA	SPRED2	ENST00000440972.1+SPRED2	3234	ENST00000606978.1+AC074391.1	-840	chr2:65663005	chr2:65662817-65664273	chr2:65662842-65664248	TonsilT_42617	ACTR2	chr2:65454291-65455815	TonsilT_42604	YES	chr2:65663208-65665105#chr2:65452644-65455665	T415#T415	YES	207952	I47256
rs34004859	rs268124	0.55	NA	NA	NA	SPRED2	ENST00000440972.1+SPRED2	3234	ENST00000606978.1+AC074391.1	-840	chr2:65663005	chr2:65662817-65664273	chr2:65662842-65664248	TonsilT_42617	SPRED2	chr2:65659122-65660245	TonsilT_42616	YES	chr2:65663208-65665105#chr2:65657461-65660361	T415#T415	YES	3321.5	I47254
rs34004859	rs268124	0.55	NA	NA	NA	SPRED2	ENST00000440972.1+SPRED2	3234	ENST00000606978.1+AC074391.1	-840	chr2:65663005	chr2:65662817-65664273	chr2:65662842-65664248	TonsilT_42617	SPRED2	chr2:65593522-65594237	TonsilT_42609	YES	chr2:65663208-65665105#chr2:65594215-65597170	T415#T415	NO	69125.5	I47253
rs34004859	rs268124	0.55	NA	NA	NA	SPRED2	ENST00000440972.1+SPRED2	3234	ENST00000606978.1+AC074391.1	-840	chr2:65663005	chr2:65662817-65664273	chr2:65662842-65664248	TonsilT_42617	SPRED2	chr2:65657592-65658915	TonsilT_42615	YES	chr2:65663208-65665105#chr2:65657461-65660361	T415#T415	YES	4751.5	I60663
rs11347703	rs13332649	0.95	1	0.87	0.87	IRF8	ENST00000268638.5+IRF8	13425	ENST00000598933.1+RP11-542M13.3	0	chr16:85969640	chr16:85969374-85970797	chr16:85969399-85970772	TonsilT_32160	IRF8	chr16:85932323-85933018	TonsilT_32155	YES	chr16:85970126-85971286#chr16:85930509-85935008	T2561#T2561	NO	36969.5	I17485
rs11347703	rs13332649	0.95	1	0.87	0.87	IRF8	ENST00000268638.5+IRF8	13425	ENST00000598933.1+RP11-542M13.3	0	chr16:85969640	chr16:85969374-85970797	chr16:85969399-85970772	TonsilT_32160	TCONS_00024489	chr16:85978725-85978973	TonsilT_32161	YES	chr16:85968435-85970125#chr16:85978836-85979378	T2561#T2561	NO	-9209	I10571
rs10896027	rs494003	NA	0.47	NA	NA	RNASEH2C	ENST00000406246.3+RELA	-307	ENST00000406246.3+RELA	-307	chr11:65420760	chr11:65419710-65420828	chr11:65419735-65420803	TonsilT_14477	FIBP	chr11:65655699-65656246	TonsilT_14494	NO	chr11:65419276-65420645#chr11:65654167-65657410	T1990#T1990	NO	-235212	I21691
rs10896027	rs494003	NA	0.47	NA	NA	RNASEH2C	ENST00000406246.3+RELA	-307	ENST00000406246.3+RELA	-307	chr11:65420760	chr11:65419710-65420828	chr11:65419735-65420803	TonsilT_14477	MUS81	chr11:65624452-65624834	TonsilT_14487	NO	chr11:65420646-65421857#chr11:65623904-65626016	T1990#T1990	NO	-203883	I23880
rs10896027	rs494003	NA	0.47	NA	NA	RNASEH2C	ENST00000406246.3+RELA	-307	ENST00000406246.3+RELA	-307	chr11:65420760	chr11:65419710-65420828	chr11:65419735-65420803	TonsilT_14477	MUS81	chr11:65626629-65627460	TonsilT_14489	NO	chr11:65419276-65420645#chr11:65626017-65628499	T1990#T1990	NO	-206284	I49232
rs10896027	rs494003	NA	0.47	NA	NA	RNASEH2C	ENST00000406246.3+RELA	-307	ENST00000406246.3+RELA	-307	chr11:65420760	chr11:65419710-65420828	chr11:65419735-65420803	TonsilT_14477	MUS81	chr11:65627621-65628300	TonsilT_14490	NO	chr11:65419276-65420645#chr11:65626017-65628499	T1990#T1990	NO	-207200	I60178
rs10896027	rs494003	NA	0.47	NA	NA	RNASEH2C	ENST00000406246.3+RELA	-307	ENST00000406246.3+RELA	-307	chr11:65420760	chr11:65419710-65420828	chr11:65419735-65420803	TonsilT_14477	RELA	chr11:65430072-65431619	TonsilT_14478	NO	chr11:65420646-65421857#chr11:65429692-65433272	T1990#T1990	NO	-10085.5	I18067
rs10896027	rs494003	NA	0.47	NA	NA	RNASEH2C	ENST00000406246.3+RELA	-307	ENST00000406246.3+RELA	-307	chr11:65420760	chr11:65419710-65420828	chr11:65419735-65420803	TonsilT_14477	CFL1	chr11:65624452-65624834	TonsilT_14487	NO	chr11:65420646-65421857#chr11:65623904-65626016	T1990#T1990	NO	-203883	I23880
rs10896027	rs494003	NA	0.47	NA	NA	RNASEH2C	ENST00000406246.3+RELA	-307	ENST00000406246.3+RELA	-307	chr11:65420760	chr11:65419710-65420828	chr11:65419735-65420803	TonsilT_14477	CFL1	chr11:65626629-65627460	TonsilT_14489	NO	chr11:65419276-65420645#chr11:65626017-65628499	T1990#T1990	NO	-206284	I49232
rs10896027	rs494003	NA	0.47	NA	NA	RNASEH2C	ENST00000406246.3+RELA	-307	ENST00000406246.3+RELA	-307	chr11:65420760	chr11:65419710-65420828	chr11:65419735-65420803	TonsilT_14477	CFL1	chr11:65627621-65628300	TonsilT_14490	NO	chr11:65419276-65420645#chr11:65626017-65628499	T1990#T1990	NO	-207200	I60178
rs10896027	rs494003	NA	0.47	NA	NA	RNASEH2C	ENST00000406246.3+RELA	-307	ENST00000406246.3+RELA	-307	chr11:65420760	chr11:65419710-65420828	chr11:65419735-65420803	TonsilT_14477	CFL1	chr11:65625486-65625996	TonsilT_14488	NO	chr11:65420646-65421857#chr11:65623904-65626016	T1990#T1990	NO	-204981	I7594
rs6900426	rs9462027	0.41	NA	NA	NA	UHRF1BP1	ENST00000374021.1+C6orf106	0	ENST00000374021.1+C6orf106	0	chr6:34624148	chr6:34623895-34625044	chr6:34623920-34625019	TonsilT_71599	RP11-140K17.3	chr6:34663996-34665380	TonsilT_71602	NO	chr6:34623810-34624867#chr6:34662625-34665417	T1202#T1202	NO	-40540	I61964
rs6900426	rs9462027	0.41	NA	NA	NA	UHRF1BP1	ENST00000374021.1+C6orf106	0	ENST00000374021.1+C6orf106	0	chr6:34624148	chr6:34623895-34625044	chr6:34623920-34625019	TonsilT_71599	C6orf106	chr6:34663996-34665380	TonsilT_71602	NO	chr6:34623810-34624867#chr6:34662625-34665417	T1202#T1202	NO	-40540	I61964
rs1862364	rs6889239	0.49	NA	NA	NA	TNIP1	ENST00000521001.1+TNIP1	0	ENST00000521001.1+TNIP1	0	chr5:150448376	chr5:150448112-150448947	chr5:150448137-150448922	TonsilT_69267	TNIP1	chr5:150466391-150467243	TonsilT_69270	NO	chr5:150447881-150450910#chr5:150465993-150467332	T1130#T1130	NO	-18441	I22593
rs1862364	rs6889239	0.49	NA	NA	NA	TNIP1	ENST00000521001.1+TNIP1	0	ENST00000521001.1+TNIP1	0	chr5:150448376	chr5:150448112-150448947	chr5:150448137-150448922	TonsilT_69267	TNIP1	chr5:150459924-150461045	TonsilT_69269	NO	chr5:150447881-150450910#chr5:150460007-150462340	T1130#T1130	NO	-12108.5	I33127
rs1862364	rs10036748	0.47	NA	NA	NA	TNIP1	ENST00000521001.1+TNIP1	0	ENST00000521001.1+TNIP1	0	chr5:150448376	chr5:150448112-150448947	chr5:150448137-150448922	TonsilT_69267	TNIP1	chr5:150466391-150467243	TonsilT_69270	NO	chr5:150447881-150450910#chr5:150465993-150467332	T1130#T1130	NO	-18441	I22593
rs1862364	rs10036748	0.47	NA	NA	NA	TNIP1	ENST00000521001.1+TNIP1	0	ENST00000521001.1+TNIP1	0	chr5:150448376	chr5:150448112-150448947	chr5:150448137-150448922	TonsilT_69267	TNIP1	chr5:150459924-150461045	TonsilT_69269	NO	chr5:150447881-150450910#chr5:150460007-150462340	T1130#T1130	NO	-12108.5	I33127
rs13386455	rs17321999	0.98	1	1	1	LBH	ENST00000467242.1+LBH	0	ENST00000467242.1+LBH	0	chr2:30480865	chr2:30480388-30481230	chr2:30480413-30481205	TonsilT_41386	LCLAT1	chr2:30669588-30671497	TonsilT_41407	YES	chr2:30480298-30481548#chr2:30668457-30670308	T377#T377	NO	-189678	I34821
rs8059144	rs13332649	0.48	NA	NA	NA	IRF8	ENST00000268638.5+IRF8	14261	ENST00000598933.1+RP11-542M13.3	647	chr16:85970476	chr16:85969374-85970797	chr16:85969399-85970772	TonsilT_32160	IRF8	chr16:85932323-85933018	TonsilT_32155	YES	chr16:85970126-85971286#chr16:85930509-85935008	T2561#T2561	NO	37805.5	I17485
rs8059144	rs13332649	0.48	NA	NA	NA	IRF8	ENST00000268638.5+IRF8	14261	ENST00000598933.1+RP11-542M13.3	647	chr16:85970476	chr16:85969374-85970797	chr16:85969399-85970772	TonsilT_32160	TCONS_00024489	chr16:85978725-85978973	TonsilT_32161	YES	chr16:85968435-85970125#chr16:85978836-85979378	T2561#T2561	NO	-8373	I10571
rs10803116	rs9782955	0.99	NA	NA	NA	LYST	ENST00000468107.1+LYST	0	ENST00000468107.1+LYST	0	chr1:236031654	chr1:236029251-236031814	chr1:236029276-236031789	TonsilT_7954	B3GALNT2	chr1:235667174-235668796	TonsilT_7942	YES	chr1:236029759-236032232#chr1:235666824-235668201	T332#T332	YES	363669	I43753
rs10803116	rs9782955	0.99	NA	NA	NA	LYST	ENST00000468107.1+LYST	0	ENST00000468107.1+LYST	0	chr1:236031654	chr1:236029251-236031814	chr1:236029276-236031789	TonsilT_7954	LYST	chr1:236029276-236031789	TonsilT_7954	YES	chr1:236029759-236032232#chr1:236029313-236029544	T332#T332	NO	1121.5	I55091
rs3130476	rs1150757	0.93	NA	NA	NA	MHC	ENST00000375640.3+C6orf48	-284	ENST00000375640.3+C6orf48	-284	chr6:31802101	chr6:31802065-31803159	chr6:31802090-31803134	TonsilT_71439	CLIC1	chr6:31707290-31708241	TonsilT_71425	YES	chr6:31802116-31803386#chr6:31707112-31708938	T1199#T1199	YES	94335.5	I58586
rs3130476	rs1150757	0.93	NA	NA	NA	MHC	ENST00000375640.3+C6orf48	-284	ENST00000375640.3+C6orf48	-284	chr6:31802101	chr6:31802065-31803159	chr6:31802090-31803134	TonsilT_71439	CLIC1	chr6:31704018-31704454	TonsilT_71423	YES	chr6:31802116-31803386#chr6:31703845-31705465	T1199#T1199	YES	97865	I53565
rs3130476	rs1150757	0.93	NA	NA	NA	MHC	ENST00000375640.3+C6orf48	-284	ENST00000375640.3+C6orf48	-284	chr6:31802101	chr6:31802065-31803159	chr6:31802090-31803134	TonsilT_71439	NFKBIL1	chr6:31514369-31514929	TonsilT_71398	YES	chr6:31802467-31802768#chr6:31513513-31514981	T1199#T1199	YES	287452	I47558
rs3130476	rs1150757	0.93	NA	NA	NA	MHC	ENST00000375640.3+C6orf48	-284	ENST00000375640.3+C6orf48	-284	chr6:31802101	chr6:31802065-31803159	chr6:31802090-31803134	TonsilT_71439	NFKBIL1	chr6:31515026-31515581	TonsilT_71399	YES	chr6:31802116-31803386#chr6:31514982-31515792	T1199#T1199	YES	286798	I58592
rs3130476	rs1150757	0.93	NA	NA	NA	MHC	ENST00000375640.3+C6orf48	-284	ENST00000375640.3+C6orf48	-284	chr6:31802101	chr6:31802065-31803159	chr6:31802090-31803134	TonsilT_71439	DDAH2	chr6:31696987-31698311	TonsilT_71421	YES	chr6:31802116-31803386#chr6:31696827-31698308	T1199#T1199	YES	104452	I13416
rs3130476	rs1150757	0.93	NA	NA	NA	MHC	ENST00000375640.3+C6orf48	-284	ENST00000375640.3+C6orf48	-284	chr6:31802101	chr6:31802065-31803159	chr6:31802090-31803134	TonsilT_71439	LST1	chr6:31553397-31553593	TonsilT_71408	YES	chr6:31802116-31803386#chr6:31553580-31555063	T1199#T1199	YES	248606	I61961
rs3130476	rs1150757	0.93	NA	NA	NA	MHC	ENST00000375640.3+C6orf48	-284	ENST00000375640.3+C6orf48	-284	chr6:31802101	chr6:31802065-31803159	chr6:31802090-31803134	TonsilT_71439	PRRC2A	chr6:31587635-31588885	TonsilT_71413	YES	chr6:31802116-31803386#chr6:31588846-31590967	T1199#T1199	YES	213841	I64059
rs3130476	rs1150757	0.93	NA	NA	NA	MHC	ENST00000375640.3+C6orf48	-284	ENST00000375640.3+C6orf48	-284	chr6:31802101	chr6:31802065-31803159	chr6:31802090-31803134	TonsilT_71439	APOM	chr6:31619550-31620975	TonsilT_71414	YES	chr6:31802116-31803386#chr6:31618215-31620242	T1199#T1199	YES	181838	I59545
rs3130476	rs1150757	0.93	NA	NA	NA	MHC	ENST00000375640.3+C6orf48	-284	ENST00000375640.3+C6orf48	-284	chr6:31802101	chr6:31802065-31803159	chr6:31802090-31803134	TonsilT_71439	ATP6V1G2-DDX39B	chr6:31514369-31514929	TonsilT_71398	YES	chr6:31802467-31802768#chr6:31513513-31514981	T1199#T1199	YES	287452	I47558
rs3130476	rs1150757	0.93	NA	NA	NA	MHC	ENST00000375640.3+C6orf48	-284	ENST00000375640.3+C6orf48	-284	chr6:31802101	chr6:31802065-31803159	chr6:31802090-31803134	TonsilT_71439	ATP6V1G2-DDX39B	chr6:31515026-31515581	TonsilT_71399	YES	chr6:31802116-31803386#chr6:31514982-31515792	T1199#T1199	YES	286798	I58592
rs3130476	rs1150757	0.93	NA	NA	NA	MHC	ENST00000375640.3+C6orf48	-284	ENST00000375640.3+C6orf48	-284	chr6:31802101	chr6:31802065-31803159	chr6:31802090-31803134	TonsilT_71439	GPANK1	chr6:31633179-31634032	TonsilT_71417	YES	chr6:31802116-31803386#chr6:31632077-31633537	T1199#T1199	YES	168496	I58591
rs3130476	rs1150757	0.93	NA	NA	NA	MHC	ENST00000375640.3+C6orf48	-284	ENST00000375640.3+C6orf48	-284	chr6:31802101	chr6:31802065-31803159	chr6:31802090-31803134	TonsilT_71439	GPANK1	chr6:31632662-31633056	TonsilT_71416	YES	chr6:31632077-31633537#chr6:31802116-31803386	T1199#T1199	YES	169242	I19495
rs3130476	rs1150757	0.93	NA	NA	NA	MHC	ENST00000375640.3+C6orf48	-284	ENST00000375640.3+C6orf48	-284	chr6:31802101	chr6:31802065-31803159	chr6:31802090-31803134	TonsilT_71439	C2	chr6:31865175-31866427	TonsilT_71441	YES	chr6:31802116-31803386#chr6:31864390-31866546	T1199#T1199	YES	-63700	I52823
rs3130476	rs1150757	0.93	NA	NA	NA	MHC	ENST00000375640.3+C6orf48	-284	ENST00000375640.3+C6orf48	-284	chr6:31802101	chr6:31802065-31803159	chr6:31802090-31803134	TonsilT_71439	NEU1	chr6:31830295-31831134	TonsilT_71440	YES	chr6:31802116-31803386#chr6:31830050-31830723	T1199#T1199	YES	-28613.5	I30543
rs3130476	rs1150757	0.93	NA	NA	NA	MHC	ENST00000375640.3+C6orf48	-284	ENST00000375640.3+C6orf48	-284	chr6:31802101	chr6:31802065-31803159	chr6:31802090-31803134	TonsilT_71439	CSNK2B-LY6G5B-1181	chr6:31633179-31634032	TonsilT_71417	YES	chr6:31802116-31803386#chr6:31632077-31633537	T1199#T1199	YES	168496	I58591
rs3130476	rs1150757	0.93	NA	NA	NA	MHC	ENST00000375640.3+C6orf48	-284	ENST00000375640.3+C6orf48	-284	chr6:31802101	chr6:31802065-31803159	chr6:31802090-31803134	TonsilT_71439	CSNK2B-LY6G5B-1181	chr6:31632662-31633056	TonsilT_71416	YES	chr6:31632077-31633537#chr6:31802116-31803386	T1199#T1199	YES	169242	I19495
rs3130476	rs1150757	0.93	NA	NA	NA	MHC	ENST00000375640.3+C6orf48	-284	ENST00000375640.3+C6orf48	-284	chr6:31802101	chr6:31802065-31803159	chr6:31802090-31803134	TonsilT_71439	SNORD84	chr6:31508910-31510293	TonsilT_71397	YES	chr6:31802116-31803386#chr6:31508711-31510677	T1199#T1199	YES	292500	I26434
rs3130476	rs1150757	0.93	NA	NA	NA	MHC	ENST00000375640.3+C6orf48	-284	ENST00000375640.3+C6orf48	-284	chr6:31802101	chr6:31802065-31803159	chr6:31802090-31803134	TonsilT_71439	DDX39B-AS1	chr6:31508910-31510293	TonsilT_71397	YES	chr6:31802116-31803386#chr6:31508711-31510677	T1199#T1199	YES	292500	I26434
rs3130476	rs1150757	0.93	NA	NA	NA	MHC	ENST00000375640.3+C6orf48	-284	ENST00000375640.3+C6orf48	-284	chr6:31802101	chr6:31802065-31803159	chr6:31802090-31803134	TonsilT_71439	ABHD16A	chr6:31670377-31671488	TonsilT_71419	YES	chr6:31802116-31803386#chr6:31668139-31671543	T1199#T1199	YES	131168	I42268
rs3130476	rs1150757	0.93	NA	NA	NA	MHC	ENST00000375640.3+C6orf48	-284	ENST00000375640.3+C6orf48	-284	chr6:31802101	chr6:31802065-31803159	chr6:31802090-31803134	TonsilT_71439	LTB	chr6:31549984-31550501	TonsilT_71407	YES	chr6:31802116-31803386#chr6:31547256-31550043	T1199#T1199	NO	251858	I58593
rs3130476	rs1150757	0.93	NA	NA	NA	MHC	ENST00000375640.3+C6orf48	-284	ENST00000375640.3+C6orf48	-284	chr6:31802101	chr6:31802065-31803159	chr6:31802090-31803134	TonsilT_71439	LY6G5C	chr6:31648221-31649460	TonsilT_71418	YES	chr6:31802116-31803386#chr6:31647453-31649428	T1199#T1199	YES	153260	I18917
rs3130476	rs1150757	0.93	NA	NA	NA	MHC	ENST00000375640.3+C6orf48	-284	ENST00000375640.3+C6orf48	-284	chr6:31802101	chr6:31802065-31803159	chr6:31802090-31803134	TonsilT_71439	ATP6V1G2	chr6:31514369-31514929	TonsilT_71398	YES	chr6:31802467-31802768#chr6:31513513-31514981	T1199#T1199	YES	287452	I47558
rs3130476	rs1150757	0.93	NA	NA	NA	MHC	ENST00000375640.3+C6orf48	-284	ENST00000375640.3+C6orf48	-284	chr6:31802101	chr6:31802065-31803159	chr6:31802090-31803134	TonsilT_71439	ATP6V1G2	chr6:31515026-31515581	TonsilT_71399	YES	chr6:31802116-31803386#chr6:31514982-31515792	T1199#T1199	YES	286798	I58592
rs3130476	rs1150757	0.93	NA	NA	NA	MHC	ENST00000375640.3+C6orf48	-284	ENST00000375640.3+C6orf48	-284	chr6:31802101	chr6:31802065-31803159	chr6:31802090-31803134	TonsilT_71439	LTA	chr6:31539834-31540689	TonsilT_71404	YES	chr6:31802116-31803386#chr6:31538901-31540399	T1199#T1199	YES	261840	I58588
rs3130476	rs1150757	0.93	NA	NA	NA	MHC	ENST00000375640.3+C6orf48	-284	ENST00000375640.3+C6orf48	-284	chr6:31802101	chr6:31802065-31803159	chr6:31802090-31803134	TonsilT_71439	MSH5-SAPCD1	chr6:31707290-31708241	TonsilT_71425	YES	chr6:31802116-31803386#chr6:31707112-31708938	T1199#T1199	YES	94335.5	I58586
rs3130476	rs1150757	0.93	NA	NA	NA	MHC	ENST00000375640.3+C6orf48	-284	ENST00000375640.3+C6orf48	-284	chr6:31802101	chr6:31802065-31803159	chr6:31802090-31803134	TonsilT_71439	BAG6	chr6:31619550-31620975	TonsilT_71414	YES	chr6:31802116-31803386#chr6:31618215-31620242	T1199#T1199	YES	181838	I59545
rs3130476	rs1150757	0.93	NA	NA	NA	MHC	ENST00000375640.3+C6orf48	-284	ENST00000375640.3+C6orf48	-284	chr6:31802101	chr6:31802065-31803159	chr6:31802090-31803134	TonsilT_71439	DDX39B	chr6:31508910-31510293	TonsilT_71397	YES	chr6:31802116-31803386#chr6:31508711-31510677	T1199#T1199	YES	292500	I26434
rs3130476	rs1150757	0.93	NA	NA	NA	MHC	ENST00000375640.3+C6orf48	-284	ENST00000375640.3+C6orf48	-284	chr6:31802101	chr6:31802065-31803159	chr6:31802090-31803134	TonsilT_71439	MSH5	chr6:31707290-31708241	TonsilT_71425	YES	chr6:31802116-31803386#chr6:31707112-31708938	T1199#T1199	YES	94335.5	I58586
rs3130476	rs1150757	0.93	NA	NA	NA	MHC	ENST00000375640.3+C6orf48	-284	ENST00000375640.3+C6orf48	-284	chr6:31802101	chr6:31802065-31803159	chr6:31802090-31803134	TonsilT_71439	CSNK2B	chr6:31633179-31634032	TonsilT_71417	YES	chr6:31802116-31803386#chr6:31632077-31633537	T1199#T1199	YES	168496	I58591
rs3130476	rs1150757	0.93	NA	NA	NA	MHC	ENST00000375640.3+C6orf48	-284	ENST00000375640.3+C6orf48	-284	chr6:31802101	chr6:31802065-31803159	chr6:31802090-31803134	TonsilT_71439	CSNK2B	chr6:31632662-31633056	TonsilT_71416	YES	chr6:31632077-31633537#chr6:31802116-31803386	T1199#T1199	YES	169242	I19495
rs3130476	rs1150757	0.93	NA	NA	NA	MHC	ENST00000375640.3+C6orf48	-284	ENST00000375640.3+C6orf48	-284	chr6:31802101	chr6:31802065-31803159	chr6:31802090-31803134	TonsilT_71439	EHMT2	chr6:31865175-31866427	TonsilT_71441	YES	chr6:31802116-31803386#chr6:31864390-31866546	T1199#T1199	YES	-63700	I52823
rs3130476	rs1150757	0.93	NA	NA	NA	MHC	ENST00000375640.3+C6orf48	-284	ENST00000375640.3+C6orf48	-284	chr6:31802101	chr6:31802065-31803159	chr6:31802090-31803134	TonsilT_71439	TNF	chr6:31543139-31543548	TonsilT_71405	YES	chr6:31802116-31803386#chr6:31541760-31543682	T1199#T1199	YES	258758	I58590
rs3794329	rs17630801	NA	NA	0.42	0.51	ELF1	ENST00000405737.2+ELF1	0	ENST00000405737.2+ELF1	0	chr13:41634954	chr13:41634132-41636317	chr13:41634157-41636292	TonsilT_22480	MTRF1	chr13:41837160-41838133	TonsilT_22488	YES	chr13:41635695-41637366#chr13:41837707-41838140	T2235#T2235	YES	-202692	I32106
rs3794329	rs17630801	NA	NA	0.42	0.51	ELF1	ENST00000405737.2+ELF1	0	ENST00000405737.2+ELF1	0	chr13:41634954	chr13:41634132-41636317	chr13:41634157-41636292	TonsilT_22480	KBTBD7	chr13:41768201-41769108	TonsilT_22485	YES	chr13:41635485-41639204#chr13:41767825-41771124	T2235#T2235	YES	-133700	I53442
rs3794329	rs17630801	NA	NA	0.42	0.51	ELF1	ENST00000405737.2+ELF1	0	ENST00000405737.2+ELF1	0	chr13:41634954	chr13:41634132-41636317	chr13:41634157-41636292	TonsilT_22480	ELF1	chr13:41556708-41557279	TonsilT_22466	YES	chr13:41632885-41635484#chr13:41555541-41557485	T2235#T2234	NO	77960.5	I26987
rs3794329	rs17630801	NA	NA	0.42	0.51	ELF1	ENST00000405737.2+ELF1	0	ENST00000405737.2+ELF1	0	chr13:41634954	chr13:41634132-41636317	chr13:41634157-41636292	TonsilT_22480	ELF1	chr13:41593131-41593702	TonsilT_22478	YES	chr13:41591862-41593618#chr13:41635485-41639204	T2234#T2235	YES	41537.5	I59900
rs3794329	rs17630801	NA	NA	0.42	0.51	ELF1	ENST00000405737.2+ELF1	0	ENST00000405737.2+ELF1	0	chr13:41634954	chr13:41634132-41636317	chr13:41634157-41636292	TonsilT_22480	NAA16	chr13:41885058-41886473	TonsilT_22491	YES	chr13:41635485-41639204#chr13:41884407-41886068	T2235#T2235,T2236	YES	-250812	I32109
rs3794329	rs7329174	NA	NA	0.44	0.49	ELF1	ENST00000405737.2+ELF1	0	ENST00000405737.2+ELF1	0	chr13:41634954	chr13:41634132-41636317	chr13:41634157-41636292	TonsilT_22480	MTRF1	chr13:41837160-41838133	TonsilT_22488	YES	chr13:41635695-41637366#chr13:41837707-41838140	T2235#T2235	YES	-202692	I32106
rs3794329	rs7329174	NA	NA	0.44	0.49	ELF1	ENST00000405737.2+ELF1	0	ENST00000405737.2+ELF1	0	chr13:41634954	chr13:41634132-41636317	chr13:41634157-41636292	TonsilT_22480	KBTBD7	chr13:41768201-41769108	TonsilT_22485	YES	chr13:41635485-41639204#chr13:41767825-41771124	T2235#T2235	YES	-133700	I53442
rs3794329	rs7329174	NA	NA	0.44	0.49	ELF1	ENST00000405737.2+ELF1	0	ENST00000405737.2+ELF1	0	chr13:41634954	chr13:41634132-41636317	chr13:41634157-41636292	TonsilT_22480	ELF1	chr13:41556708-41557279	TonsilT_22466	YES	chr13:41632885-41635484#chr13:41555541-41557485	T2235#T2234	NO	77960.5	I26987
rs3794329	rs7329174	NA	NA	0.44	0.49	ELF1	ENST00000405737.2+ELF1	0	ENST00000405737.2+ELF1	0	chr13:41634954	chr13:41634132-41636317	chr13:41634157-41636292	TonsilT_22480	ELF1	chr13:41593131-41593702	TonsilT_22478	YES	chr13:41591862-41593618#chr13:41635485-41639204	T2234#T2235	YES	41537.5	I59900
rs3794329	rs7329174	NA	NA	0.44	0.49	ELF1	ENST00000405737.2+ELF1	0	ENST00000405737.2+ELF1	0	chr13:41634954	chr13:41634132-41636317	chr13:41634157-41636292	TonsilT_22480	NAA16	chr13:41885058-41886473	TonsilT_22491	YES	chr13:41635485-41639204#chr13:41884407-41886068	T2235#T2235,T2236	YES	-250812	I32109
rs9901917	rs12938617	1	NA	NA	NA	IKZF3	ENST00000439016.2+IKZF3	0	ENST00000439016.2+IKZF3	0	chr17:37976206	chr17:37975452-37976347	chr17:37975477-37976322	TonsilT_33693	IKZF3	chr17:37933829-37934703	TonsilT_33685	NO	chr17:37974879-37976537#chr17:37934347-37935813	T2600#T2600	NO	41940	I28704
rs9901917	rs12938617	1	NA	NA	NA	IKZF3	ENST00000439016.2+IKZF3	0	ENST00000439016.2+IKZF3	0	chr17:37976206	chr17:37975452-37976347	chr17:37975477-37976322	TonsilT_33693	IKZF3	chr17:38020046-38020845	TonsilT_33698	NO	chr17:37975554-37976025#chr17:38019897-38020498	T2600#T2600	NO	-44239.5	I8177
rs9901917	rs2941509	0.93	NA	NA	NA	IKZF3	ENST00000439016.2+IKZF3	0	ENST00000439016.2+IKZF3	0	chr17:37976206	chr17:37975452-37976347	chr17:37975477-37976322	TonsilT_33693	IKZF3	chr17:37933829-37934703	TonsilT_33685	NO	chr17:37974879-37976537#chr17:37934347-37935813	T2600#T2600	NO	41940	I28704
rs9901917	rs2941509	0.93	NA	NA	NA	IKZF3	ENST00000439016.2+IKZF3	0	ENST00000439016.2+IKZF3	0	chr17:37976206	chr17:37975452-37976347	chr17:37975477-37976322	TonsilT_33693	IKZF3	chr17:38020046-38020845	TonsilT_33698	NO	chr17:37975554-37976025#chr17:38019897-38020498	T2600#T2600	NO	-44239.5	I8177
rs55780420	rs4388254	0.69	NA	NA	NA	TCF7	ENST00000517741.1+TCF7	0	ENST00000517741.1+TCF7	0	chr5:133451558	chr5:133451036-133451651	chr5:133451061-133451626	TonsilT_68677	SAR1B	chr5:133983372-133984923	TonsilT_68718	YES	chr5:133449686-133451865#chr5:133984205-133986375	T1104#T1104	YES	-532590	I49900
rs55780420	rs4388254	0.69	NA	NA	NA	TCF7	ENST00000517741.1+TCF7	0	ENST00000517741.1+TCF7	0	chr5:133451558	chr5:133451036-133451651	chr5:133451061-133451626	TonsilT_68677	SEC24A	chr5:133983372-133984923	TonsilT_68718	YES	chr5:133449686-133451865#chr5:133984205-133986375	T1104#T1104	YES	-532590	I49900
rs55780420	rs4388254	0.69	NA	NA	NA	TCF7	ENST00000517741.1+TCF7	0	ENST00000517741.1+TCF7	0	chr5:133451558	chr5:133451036-133451651	chr5:133451061-133451626	TonsilT_68677	CTD-2410N18.5	chr5:133561187-133562722	TonsilT_68692	YES	chr5:133449686-133451865#chr5:133560916-133562840	T1104#T1104	YES	-110396	I26787
rs55780420	rs4388254	0.69	NA	NA	NA	TCF7	ENST00000517741.1+TCF7	0	ENST00000517741.1+TCF7	0	chr5:133451558	chr5:133451036-133451651	chr5:133451061-133451626	TonsilT_68677	CDKL3	chr5:133706372-133707275	TonsilT_68697	YES	chr5:133449686-133451865#chr5:133706467-133707195	T1104#T1104	YES	-255266	I26793
rs55780420	rs4388254	0.69	NA	NA	NA	TCF7	ENST00000517741.1+TCF7	0	ENST00000517741.1+TCF7	0	chr5:133451558	chr5:133451036-133451651	chr5:133451061-133451626	TonsilT_68677	VDAC1	chr5:133339443-133341212	TonsilT_68662	YES	chr5:133449686-133451865#chr5:133338676-133340873	T1104#T1103,T1104	YES	111230	I63489
rs55780420	rs4388254	0.69	NA	NA	NA	TCF7	ENST00000517741.1+TCF7	0	ENST00000517741.1+TCF7	0	chr5:133451558	chr5:133451036-133451651	chr5:133451061-133451626	TonsilT_68677	CTD-2410N18.3	chr5:133561187-133562722	TonsilT_68692	YES	chr5:133449686-133451865#chr5:133560916-133562840	T1104#T1104	YES	-110396	I26787
rs55780420	rs4388254	0.69	NA	NA	NA	TCF7	ENST00000517741.1+TCF7	0	ENST00000517741.1+TCF7	0	chr5:133451558	chr5:133451036-133451651	chr5:133451061-133451626	TonsilT_68677	PPP2CA	chr5:133561187-133562722	TonsilT_68692	YES	chr5:133449686-133451865#chr5:133560916-133562840	T1104#T1104	YES	-110396	I26787
rs55780420	rs4388254	0.69	NA	NA	NA	TCF7	ENST00000517741.1+TCF7	0	ENST00000517741.1+TCF7	0	chr5:133451558	chr5:133451036-133451651	chr5:133451061-133451626	TonsilT_68677	CTB-113I20.2	chr5:133339443-133341212	TonsilT_68662	YES	chr5:133449686-133451865#chr5:133338676-133340873	T1104#T1103,T1104	YES	111230	I63489
rs55780420	rs4388254	0.69	NA	NA	NA	TCF7	ENST00000517741.1+TCF7	0	ENST00000517741.1+TCF7	0	chr5:133451558	chr5:133451036-133451651	chr5:133451061-133451626	TonsilT_68677	UBE2B	chr5:133706372-133707275	TonsilT_68697	YES	chr5:133449686-133451865#chr5:133706467-133707195	T1104#T1104	YES	-255266	I26793
rs55780420	rs4388254	0.69	NA	NA	NA	TCF7	ENST00000517741.1+TCF7	0	ENST00000517741.1+TCF7	0	chr5:133451558	chr5:133451036-133451651	chr5:133451061-133451626	TonsilT_68677	PHF15	chr5:133861656-133861993	TonsilT_68706	YES	chr5:133861328-133862839#chr5:133449686-133451865	T1104#T1104	YES	-410266	I26791
rs55780420	rs4388254	0.69	NA	NA	NA	TCF7	ENST00000517741.1+TCF7	0	ENST00000517741.1+TCF7	0	chr5:133451558	chr5:133451036-133451651	chr5:133451061-133451626	TonsilT_68677	PHF15	chr5:133862157-133863492	TonsilT_68707	YES	chr5:133449686-133451865#chr5:133861328-133862839	T1104#T1104	YES	-411266	I5993
rs55780420	rs4388254	0.69	NA	NA	NA	TCF7	ENST00000517741.1+TCF7	0	ENST00000517741.1+TCF7	0	chr5:133451558	chr5:133451036-133451651	chr5:133451061-133451626	TonsilT_68677	PHF15	chr5:133859956-133861482	TonsilT_68705	YES	chr5:133861328-133862839#chr5:133449686-133451865	T1104#T1104	YES	-409161	I15786
rs55780420	rs4388254	0.69	NA	NA	NA	TCF7	ENST00000517741.1+TCF7	0	ENST00000517741.1+TCF7	0	chr5:133451558	chr5:133451036-133451651	chr5:133451061-133451626	TonsilT_68677	MIR3661	chr5:133561187-133562722	TonsilT_68692	YES	chr5:133449686-133451865#chr5:133560916-133562840	T1104#T1104	YES	-110396	I26787
rs55780420	rs4388254	0.69	NA	NA	NA	TCF7	ENST00000517741.1+TCF7	0	ENST00000517741.1+TCF7	0	chr5:133451558	chr5:133451036-133451651	chr5:133451061-133451626	TonsilT_68677	TCF7	chr5:133458044-133458729	TonsilT_68678	YES	chr5:133449686-133451865#chr5:133457051-133458565	T1104#T1104	NO	-6828.5	I26792
rs55780420	rs4388254	0.69	NA	NA	NA	TCF7	ENST00000517741.1+TCF7	0	ENST00000517741.1+TCF7	0	chr5:133451558	chr5:133451036-133451651	chr5:133451061-133451626	TonsilT_68677	TCF7	chr5:133476205-133476652	TonsilT_68683	YES	chr5:133449686-133451865#chr5:133475478-133477280	T1104#T1104	NO	-24870.5	I26798
rs112260932	rs12938617	0.86	NA	NA	NA	IKZF3	ENST00000304046.2+ORMDL3	-109	ENST00000304046.2+ORMDL3	-109	chr17:38077185	chr17:38076658-38077648	chr17:38076683-38077623	TonsilT_33701	LRRC3C	chr17:38096325-38096672	TonsilT_33703	YES	chr17:38076370-38079608#chr17:38096025-38098295	T2600#T2600	NO	-19313.5	I25713
rs112260932	rs12938617	0.86	NA	NA	NA	IKZF3	ENST00000304046.2+ORMDL3	-109	ENST00000304046.2+ORMDL3	-109	chr17:38077185	chr17:38076658-38077648	chr17:38076683-38077623	TonsilT_33701	ZPBP2	chr17:38023246-38024699	TonsilT_33699	YES	chr17:38076370-38079608#chr17:38023708-38025037	T2600#T2600	NO	53212.5	I19990
rs112260932	rs2941509	0.8	NA	NA	NA	IKZF3	ENST00000304046.2+ORMDL3	-109	ENST00000304046.2+ORMDL3	-109	chr17:38077185	chr17:38076658-38077648	chr17:38076683-38077623	TonsilT_33701	LRRC3C	chr17:38096325-38096672	TonsilT_33703	YES	chr17:38076370-38079608#chr17:38096025-38098295	T2600#T2600	NO	-19313.5	I25713
rs112260932	rs2941509	0.8	NA	NA	NA	IKZF3	ENST00000304046.2+ORMDL3	-109	ENST00000304046.2+ORMDL3	-109	chr17:38077185	chr17:38076658-38077648	chr17:38076683-38077623	TonsilT_33701	ZPBP2	chr17:38023246-38024699	TonsilT_33699	YES	chr17:38076370-38079608#chr17:38023708-38025037	T2600#T2600	NO	53212.5	I19990
rs11055030	rs34330	NA	0.67	0.43	0.57	CDKN1B	ENST00000540583.1+APOLD1	-502	ENST00000540583.1+APOLD1	-502	chr12:12878349	chr12:12877514-12879147	chr12:12877539-12879122	TonsilT_17291	LOH12CR2	chr12:12509575-12510818	TonsilT_17244	YES	chr12:12878458-12881375#chr12:12509190-12512358	T2091#T2091	YES	368152	I25671
rs11055030	rs34330	NA	0.67	0.43	0.57	CDKN1B	ENST00000540583.1+APOLD1	-502	ENST00000540583.1+APOLD1	-502	chr12:12878349	chr12:12877514-12879147	chr12:12877539-12879122	TonsilT_17291	GPR19	chr12:12848848-12850452	TonsilT_17284	YES	chr12:12874828-12878457#chr12:12847741-12849204	T2091#T2091	NO	28699	I24526
rs11055030	rs34330	NA	0.67	0.43	0.57	CDKN1B	ENST00000540583.1+APOLD1	-502	ENST00000540583.1+APOLD1	-502	chr12:12878349	chr12:12877514-12879147	chr12:12877539-12879122	TonsilT_17291	CDKN1B	chr12:12869548-12870605	TonsilT_17289	YES	chr12:12878458-12881375#chr12:12868301-12870557	T2091#T2091	YES	8272.5	I49639
rs11055030	rs34330	NA	0.67	0.43	0.57	CDKN1B	ENST00000540583.1+APOLD1	-502	ENST00000540583.1+APOLD1	-502	chr12:12878349	chr12:12877514-12879147	chr12:12877539-12879122	TonsilT_17291	DUSP16	chr12:12713816-12714813	TonsilT_17273	YES	chr12:12714291-12717296#chr12:12878730-12878887	T2091#T2091	YES	164034	I68165
rs11055030	rs34330	NA	0.67	0.43	0.57	CDKN1B	ENST00000540583.1+APOLD1	-502	ENST00000540583.1+APOLD1	-502	chr12:12878349	chr12:12877514-12879147	chr12:12877539-12879122	TonsilT_17291	DUSP16	chr12:12715050-12716210	TonsilT_17274	YES	chr12:12714291-12717296#chr12:12878730-12878887	T2091#T2091	YES	162719	I25670
rs11055030	rs34330	NA	0.67	0.43	0.57	CDKN1B	ENST00000540583.1+APOLD1	-502	ENST00000540583.1+APOLD1	-502	chr12:12878349	chr12:12877514-12879147	chr12:12877539-12879122	TonsilT_17291	TCONS_00021074	chr12:12848848-12850452	TonsilT_17284	YES	chr12:12874828-12878457#chr12:12847741-12849204	T2091#T2091	NO	28699	I24526
rs11055030	rs34330	NA	0.67	0.43	0.57	CDKN1B	ENST00000540583.1+APOLD1	-502	ENST00000540583.1+APOLD1	-502	chr12:12878349	chr12:12877514-12879147	chr12:12877539-12879122	TonsilT_17291	MANSC1	chr12:12502268-12503740	TonsilT_17243	YES	chr12:12878458-12881375#chr12:12500793-12504350	T2091#T2090	YES	375345	I25669
rs11055030	rs34330	NA	0.67	0.43	0.57	CDKN1B	ENST00000540583.1+APOLD1	-502	ENST00000540583.1+APOLD1	-502	chr12:12878349	chr12:12877514-12879147	chr12:12877539-12879122	TonsilT_17291	LOH12CR1	chr12:12509575-12510818	TonsilT_17244	YES	chr12:12878458-12881375#chr12:12509190-12512358	T2091#T2091	YES	368152	I25671
rs11055030	rs34330	NA	0.67	0.43	0.57	CDKN1B	ENST00000540583.1+APOLD1	-502	ENST00000540583.1+APOLD1	-502	chr12:12878349	chr12:12877514-12879147	chr12:12877539-12879122	TonsilT_17291	TCONS_00020168	chr12:12509575-12510818	TonsilT_17244	YES	chr12:12878458-12881375#chr12:12509190-12512358	T2091#T2091	YES	368152	I25671
rs7187539	rs9652601	NA	0.61	NA	NA	CIITA	ENST00000409552.3+CLEC16A	0	ENST00000409552.3+CLEC16A	0	chr16:11058757	chr16:11057732-11059164	chr16:11057757-11059139	TonsilT_30434	RP11-490O6.2	chr16:11836025-11837143	TonsilT_30502	NO	chr16:11056691-11058548#chr16:11835907-11838649	T2483#T2484	NO	-777827	I43039
rs7187539	rs9652601	NA	0.61	NA	NA	CIITA	ENST00000409552.3+CLEC16A	0	ENST00000409552.3+CLEC16A	0	chr16:11058757	chr16:11057732-11059164	chr16:11057757-11059139	TonsilT_30434	RP11-485G7.5	chr16:11438854-11439748	TonsilT_30467	NO	chr16:11056691-11058548#chr16:11439015-11441031	T2483#T2483	NO	-380544	I39288
rs7187539	rs9652601	NA	0.61	NA	NA	CIITA	ENST00000409552.3+CLEC16A	0	ENST00000409552.3+CLEC16A	0	chr16:11058757	chr16:11057732-11059164	chr16:11057757-11059139	TonsilT_30434	SOCS1	chr16:11348736-11350525	TonsilT_30456	NO	chr16:11056691-11058548#chr16:11347078-11350869	T2483#T2483	NO	-290874	I1762
rs7187539	rs9652601	NA	0.61	NA	NA	CIITA	ENST00000409552.3+CLEC16A	0	ENST00000409552.3+CLEC16A	0	chr16:11058757	chr16:11057732-11059164	chr16:11057757-11059139	TonsilT_30434	TXNDC11	chr16:11836025-11837143	TonsilT_30502	NO	chr16:11056691-11058548#chr16:11835907-11838649	T2483#T2484	NO	-777827	I43039
rs7187539	rs9652601	NA	0.61	NA	NA	CIITA	ENST00000409552.3+CLEC16A	0	ENST00000409552.3+CLEC16A	0	chr16:11058757	chr16:11057732-11059164	chr16:11057757-11059139	TonsilT_30434	RMI2	chr16:11438854-11439748	TonsilT_30467	NO	chr16:11056691-11058548#chr16:11439015-11441031	T2483#T2483	NO	-380544	I39288
rs7941765	rs7941765	1	1	1	1	ETS1	ENST00000392668.4+ETS1	41547	ENST00000572256.1+RP11-744N12.3	-548	chr11:128499000	chr11:128498497-128499086	chr11:128498522-128499061	TonsilT_16513	RP11-1007G5.2	chr11:128395289-128395958	TonsilT_16498	NO	chr11:128498688-128499025#chr11:128395455-128396374	T2068#T2068	NO	103376	I5320
rs7941765	rs7941765	1	1	1	1	ETS1	ENST00000392668.4+ETS1	41547	ENST00000572256.1+RP11-744N12.3	-548	chr11:128499000	chr11:128498497-128499086	chr11:128498522-128499061	TonsilT_16513	TCONS_00019532	chr11:128159976-128160715	TonsilT_16451	NO	chr11:128498258-128498687#chr11:128160180-128161394	T2068#T2068	NO	338654	I4498
rs7941765	rs7941765	1	1	1	1	ETS1	ENST00000392668.4+ETS1	41547	ENST00000572256.1+RP11-744N12.3	-548	chr11:128499000	chr11:128498497-128499086	chr11:128498522-128499061	TonsilT_16513	ETS1	chr11:128392035-128392808	TonsilT_16497	NO	chr11:128498258-128499256#chr11:128391829-128394445	T2068#T2068	NO	106578	I51604
rs28537207	rs1170426	0.76	0.97	0.97	1	ZFP90	ENST00000576305.1+ZFP90	-9239	ENST00000576305.1+ZFP90	-9239	chr16:68554754	chr16:68554342-68555096	chr16:68554367-68555071	TonsilT_31642	CHTF8	chr16:69165970-69167024	TonsilT_31653	NO	chr16:68554786-68555792#chr16:69164373-69167774	T2539#T2539	NO	-611743	I70183
rs28537207	rs1170426	0.76	0.97	0.97	1	ZFP90	ENST00000576305.1+ZFP90	-9239	ENST00000576305.1+ZFP90	-9239	chr16:68554754	chr16:68554342-68555096	chr16:68554367-68555071	TonsilT_31642	CIRH1A	chr16:69165970-69167024	TonsilT_31653	NO	chr16:68554786-68555792#chr16:69164373-69167774	T2539#T2539	NO	-611743	I70183
rs3750997	rs3794060	0.92	NA	NA	NA	DHCR7	ENST00000527452.1+DHCR7	0	ENST00000527452.1+DHCR7	0	chr11:71158841	chr11:71158840-71159894	chr11:71158865-71159869	TonsilT_14703	NADSYN1	chr11:71163361-71164850	TonsilT_14704	YES	chr11:71158630-71159911#chr11:71162498-71165747	T2000#T2000	YES	-5264.5	I10945
rs3750997	rs3794060	0.92	NA	NA	NA	DHCR7	ENST00000527452.1+DHCR7	0	ENST00000527452.1+DHCR7	0	chr11:71158841	chr11:71158840-71159894	chr11:71158865-71159869	TonsilT_14703	DHCR7	chr11:71163361-71164850	TonsilT_14704	YES	chr11:71158630-71159911#chr11:71162498-71165747	T2000#T2000	YES	-5264.5	I10945
rs3750997	rs7118246	0.68	NA	NA	NA	DHCR7	ENST00000527452.1+DHCR7	0	ENST00000527452.1+DHCR7	0	chr11:71158841	chr11:71158840-71159894	chr11:71158865-71159869	TonsilT_14703	NADSYN1	chr11:71163361-71164850	TonsilT_14704	YES	chr11:71158630-71159911#chr11:71162498-71165747	T2000#T2000	YES	-5264.5	I10945
rs3750997	rs7118246	0.68	NA	NA	NA	DHCR7	ENST00000527452.1+DHCR7	0	ENST00000527452.1+DHCR7	0	chr11:71158841	chr11:71158840-71159894	chr11:71158865-71159869	TonsilT_14703	DHCR7	chr11:71163361-71164850	TonsilT_14704	YES	chr11:71158630-71159911#chr11:71162498-71165747	T2000#T2000	YES	-5264.5	I10945
rs2001099	rs1150757	0.46	NA	NA	NA	MHC	ENST00000446536.2+BTNL2	8728	ENST00000446536.2+BTNL2	8728	chr6:32383633	chr6:32383052-32383741	chr6:32383077-32383716	TonsilT_71462	HLA-DRA	chr6:32407245-32407978	TonsilT_71464	NO	chr6:32382942-32383339#chr6:32407323-32408447	T1199#T1199	NO	-23978.5	I48121
rs112880843	rs12938617	0.97	NA	NA	NA	IKZF3	ENST00000348931.4+ZPBP2	-119	ENST00000348931.4+ZPBP2	-119	chr17:38024298	chr17:38023221-38024724	chr17:38023246-38024699	TonsilT_33699	STARD3	chr17:37793006-37794065	TonsilT_33670	YES	chr17:38024391-38025037#chr17:37792530-37793393	T2600#T2600	YES	230762	I69566
rs112880843	rs12938617	0.97	NA	NA	NA	IKZF3	ENST00000348931.4+ZPBP2	-119	ENST00000348931.4+ZPBP2	-119	chr17:38024298	chr17:38023221-38024724	chr17:38023246-38024699	TonsilT_33699	RP11-387H17.4	chr17:38082690-38084371	TonsilT_33702	YES	chr17:38023708-38025037#chr17:38082606-38085226	T2600#T2600	YES	-59232.5	I26017
rs112880843	rs12938617	0.97	NA	NA	NA	IKZF3	ENST00000348931.4+ZPBP2	-119	ENST00000348931.4+ZPBP2	-119	chr17:38024298	chr17:38023221-38024724	chr17:38023246-38024699	TonsilT_33699	PSMD3	chr17:38136227-38137487	TonsilT_33708	YES	chr17:38023708-38025037#chr17:38135431-38137553	T2600#T2600,T2601	YES	-112559	I19983
rs112880843	rs12938617	0.97	NA	NA	NA	IKZF3	ENST00000348931.4+ZPBP2	-119	ENST00000348931.4+ZPBP2	-119	chr17:38024298	chr17:38023221-38024724	chr17:38023246-38024699	TonsilT_33699	GSDMB	chr17:38076683-38077623	TonsilT_33701	YES	chr17:38023708-38025037#chr17:38076370-38079608	T2600#T2600	NO	-52855	I19990
rs112880843	rs12938617	0.97	NA	NA	NA	IKZF3	ENST00000348931.4+ZPBP2	-119	ENST00000348931.4+ZPBP2	-119	chr17:38024298	chr17:38023221-38024724	chr17:38023246-38024699	TonsilT_33699	PGAP3	chr17:37843812-37844662	TonsilT_33677	YES	chr17:38024391-38025037#chr17:37843669-37844518	T2600#T2600	YES	180061	I32668
rs112880843	rs12938617	0.97	NA	NA	NA	IKZF3	ENST00000348931.4+ZPBP2	-119	ENST00000348931.4+ZPBP2	-119	chr17:38024298	chr17:38023221-38024724	chr17:38023246-38024699	TonsilT_33699	ERBB2	chr17:37843812-37844662	TonsilT_33677	YES	chr17:38024391-38025037#chr17:37843669-37844518	T2600#T2600	YES	180061	I32668
rs112880843	rs12938617	0.97	NA	NA	NA	IKZF3	ENST00000348931.4+ZPBP2	-119	ENST00000348931.4+ZPBP2	-119	chr17:38024298	chr17:38023221-38024724	chr17:38023246-38024699	TonsilT_33699	IKZF3	chr17:37933829-37934703	TonsilT_33685	YES	chr17:38023708-38025037#chr17:37931954-37934346	T2600#T2600	NO	90032	I28720
rs112880843	rs12938617	0.97	NA	NA	NA	IKZF3	ENST00000348931.4+ZPBP2	-119	ENST00000348931.4+ZPBP2	-119	chr17:38024298	chr17:38023221-38024724	chr17:38023246-38024699	TonsilT_33699	ORMDL3	chr17:38076683-38077623	TonsilT_33701	YES	chr17:38023708-38025037#chr17:38076370-38079608	T2600#T2600	NO	-52855	I19990
rs112880843	rs12938617	0.97	NA	NA	NA	IKZF3	ENST00000348931.4+ZPBP2	-119	ENST00000348931.4+ZPBP2	-119	chr17:38024298	chr17:38023221-38024724	chr17:38023246-38024699	TonsilT_33699	ORMDL3	chr17:38082690-38084371	TonsilT_33702	YES	chr17:38023708-38025037#chr17:38082606-38085226	T2600#T2600	YES	-59232.5	I26017
rs112880843	rs12938617	0.97	NA	NA	NA	IKZF3	ENST00000348931.4+ZPBP2	-119	ENST00000348931.4+ZPBP2	-119	chr17:38024298	chr17:38023221-38024724	chr17:38023246-38024699	TonsilT_33699	LRRC3C	chr17:38096325-38096672	TonsilT_33703	YES	chr17:38023708-38025037#chr17:38096025-38098295	T2600#T2600	YES	-72200.5	I25709
rs112880843	rs2941509	0.9	NA	NA	NA	IKZF3	ENST00000348931.4+ZPBP2	-119	ENST00000348931.4+ZPBP2	-119	chr17:38024298	chr17:38023221-38024724	chr17:38023246-38024699	TonsilT_33699	STARD3	chr17:37793006-37794065	TonsilT_33670	YES	chr17:38024391-38025037#chr17:37792530-37793393	T2600#T2600	YES	230762	I69566
rs112880843	rs2941509	0.9	NA	NA	NA	IKZF3	ENST00000348931.4+ZPBP2	-119	ENST00000348931.4+ZPBP2	-119	chr17:38024298	chr17:38023221-38024724	chr17:38023246-38024699	TonsilT_33699	RP11-387H17.4	chr17:38082690-38084371	TonsilT_33702	YES	chr17:38023708-38025037#chr17:38082606-38085226	T2600#T2600	YES	-59232.5	I26017
rs112880843	rs2941509	0.9	NA	NA	NA	IKZF3	ENST00000348931.4+ZPBP2	-119	ENST00000348931.4+ZPBP2	-119	chr17:38024298	chr17:38023221-38024724	chr17:38023246-38024699	TonsilT_33699	PSMD3	chr17:38136227-38137487	TonsilT_33708	YES	chr17:38023708-38025037#chr17:38135431-38137553	T2600#T2600,T2601	YES	-112559	I19983
rs112880843	rs2941509	0.9	NA	NA	NA	IKZF3	ENST00000348931.4+ZPBP2	-119	ENST00000348931.4+ZPBP2	-119	chr17:38024298	chr17:38023221-38024724	chr17:38023246-38024699	TonsilT_33699	GSDMB	chr17:38076683-38077623	TonsilT_33701	YES	chr17:38023708-38025037#chr17:38076370-38079608	T2600#T2600	NO	-52855	I19990
rs112880843	rs2941509	0.9	NA	NA	NA	IKZF3	ENST00000348931.4+ZPBP2	-119	ENST00000348931.4+ZPBP2	-119	chr17:38024298	chr17:38023221-38024724	chr17:38023246-38024699	TonsilT_33699	PGAP3	chr17:37843812-37844662	TonsilT_33677	YES	chr17:38024391-38025037#chr17:37843669-37844518	T2600#T2600	YES	180061	I32668
rs112880843	rs2941509	0.9	NA	NA	NA	IKZF3	ENST00000348931.4+ZPBP2	-119	ENST00000348931.4+ZPBP2	-119	chr17:38024298	chr17:38023221-38024724	chr17:38023246-38024699	TonsilT_33699	ERBB2	chr17:37843812-37844662	TonsilT_33677	YES	chr17:38024391-38025037#chr17:37843669-37844518	T2600#T2600	YES	180061	I32668
rs112880843	rs2941509	0.9	NA	NA	NA	IKZF3	ENST00000348931.4+ZPBP2	-119	ENST00000348931.4+ZPBP2	-119	chr17:38024298	chr17:38023221-38024724	chr17:38023246-38024699	TonsilT_33699	IKZF3	chr17:37933829-37934703	TonsilT_33685	YES	chr17:38023708-38025037#chr17:37931954-37934346	T2600#T2600	NO	90032	I28720
rs112880843	rs2941509	0.9	NA	NA	NA	IKZF3	ENST00000348931.4+ZPBP2	-119	ENST00000348931.4+ZPBP2	-119	chr17:38024298	chr17:38023221-38024724	chr17:38023246-38024699	TonsilT_33699	ORMDL3	chr17:38076683-38077623	TonsilT_33701	YES	chr17:38023708-38025037#chr17:38076370-38079608	T2600#T2600	NO	-52855	I19990
rs112880843	rs2941509	0.9	NA	NA	NA	IKZF3	ENST00000348931.4+ZPBP2	-119	ENST00000348931.4+ZPBP2	-119	chr17:38024298	chr17:38023221-38024724	chr17:38023246-38024699	TonsilT_33699	ORMDL3	chr17:38082690-38084371	TonsilT_33702	YES	chr17:38023708-38025037#chr17:38082606-38085226	T2600#T2600	YES	-59232.5	I26017
rs112880843	rs2941509	0.9	NA	NA	NA	IKZF3	ENST00000348931.4+ZPBP2	-119	ENST00000348931.4+ZPBP2	-119	chr17:38024298	chr17:38023221-38024724	chr17:38023246-38024699	TonsilT_33699	LRRC3C	chr17:38096325-38096672	TonsilT_33703	YES	chr17:38023708-38025037#chr17:38096025-38098295	T2600#T2600	YES	-72200.5	I25709
rs238234	rs34548580	0.78	NA	NA	NA	PLD2	ENST00000573004.1+CAMTA2	0	ENST00000573004.1+CAMTA2	0	chr17:4883818	chr17:4883693-4884421	chr17:4883718-4884396	TonsilT_32589	SLC25A11	chr17:4842997-4844014	TonsilT_32585	YES	chr17:4883482-4885775#chr17:4842549-4844531	T2572,T2573#T2572,T2573	NO	40312.5	I2394
rs238234	rs34548580	0.78	NA	NA	NA	PLD2	ENST00000573004.1+CAMTA2	0	ENST00000573004.1+CAMTA2	0	chr17:4883818	chr17:4883693-4884421	chr17:4883718-4884396	TonsilT_32589	RNF167	chr17:4842997-4844014	TonsilT_32585	YES	chr17:4883482-4885775#chr17:4842549-4844531	T2572,T2573#T2572,T2573	NO	40312.5	I2394
rs35749047	rs28421442	NA	NA	NA	0.43	TET3	ENST00000475405.2+TET3	0	ENST00000475405.2+TET3	0	chr2:74280369	chr2:74280138-74280793	chr2:74280163-74280768	TonsilT_42878	AC073046.25	chr2:74211619-74213829	TonsilT_42870	NO	chr2:74278141-74281651#chr2:74207554-74211635	T425#T425	NO	67645	I11961
rs35749047	rs28421442	NA	NA	NA	0.43	TET3	ENST00000475405.2+TET3	0	ENST00000475405.2+TET3	0	chr2:74280369	chr2:74280138-74280793	chr2:74280163-74280768	TonsilT_42878	RP11-711M9.1	chr2:74211619-74213829	TonsilT_42870	NO	chr2:74278141-74281651#chr2:74207554-74211635	T425#T425	NO	67645	I11961
rs35749047	rs6705628	NA	NA	NA	0.45	TET3	ENST00000475405.2+TET3	0	ENST00000475405.2+TET3	0	chr2:74280369	chr2:74280138-74280793	chr2:74280163-74280768	TonsilT_42878	AC073046.25	chr2:74211619-74213829	TonsilT_42870	NO	chr2:74278141-74281651#chr2:74207554-74211635	T425#T425	NO	67645	I11961
rs35749047	rs6705628	NA	NA	NA	0.45	TET3	ENST00000475405.2+TET3	0	ENST00000475405.2+TET3	0	chr2:74280369	chr2:74280138-74280793	chr2:74280163-74280768	TonsilT_42878	RP11-711M9.1	chr2:74211619-74213829	TonsilT_42870	NO	chr2:74278141-74281651#chr2:74207554-74211635	T425#T425	NO	67645	I11961
rs78312791	rs4649203	NA	0.48	0.44	NA	IL28RA	ENST00000374418.3+IFNLR1	0	ENST00000374418.3+IFNLR1	0	chr1:24513613	chr1:24513433-24514287	chr1:24513458-24514262	TonsilT_808	NIPAL3	chr1:24741756-24742721	TonsilT_820	YES	chr1:24511843-24514182#chr1:24741264-24742897	T44#T44	YES	-228626	I68446
rs78312791	rs4649203	NA	0.48	0.44	NA	IL28RA	ENST00000374418.3+IFNLR1	0	ENST00000374418.3+IFNLR1	0	chr1:24513613	chr1:24513433-24514287	chr1:24513458-24514262	TonsilT_808	STPG1	chr1:24717821-24718121	TonsilT_816	YES	chr1:24513354-24514077#chr1:24717523-24718710	T44#T44	NO	-204358	I68447
rs78312791	rs4649203	NA	0.48	0.44	NA	IL28RA	ENST00000374418.3+IFNLR1	0	ENST00000374418.3+IFNLR1	0	chr1:24513613	chr1:24513433-24514287	chr1:24513458-24514262	TonsilT_808	STPG1	chr1:24719464-24720048	TonsilT_818	YES	chr1:24511843-24514182#chr1:24717523-24720301	T44#T44	NO	-206143	I68448
rs78312791	rs4649203	NA	0.48	0.44	NA	IL28RA	ENST00000374418.3+IFNLR1	0	ENST00000374418.3+IFNLR1	0	chr1:24513613	chr1:24513433-24514287	chr1:24513458-24514262	TonsilT_808	STPG1	chr1:24741756-24742721	TonsilT_820	YES	chr1:24511843-24514182#chr1:24741264-24742897	T44#T44	YES	-228626	I68446
rs78312791	rs4649203	NA	0.48	0.44	NA	IL28RA	ENST00000374418.3+IFNLR1	0	ENST00000374418.3+IFNLR1	0	chr1:24513613	chr1:24513433-24514287	chr1:24513458-24514262	TonsilT_808	STPG1	chr1:24718503-24719267	TonsilT_817	YES	chr1:24513354-24514077#chr1:24717523-24718710	T44#T44	NO	-205272	I68444
rs1645935	rs1170426	1	0.97	1	1	ZFP90	ENST00000576305.1+ZFP90	-202	ENST00000576305.1+ZFP90	-202	chr16:68563791	chr16:68563595-68564550	chr16:68563620-68564525	TonsilT_31644	CHTF8	chr16:69165970-69167024	TonsilT_31653	YES	chr16:68563233-68565818#chr16:69164373-69167774	T2539#T2539	NO	-602706	I70181
rs1645935	rs1170426	1	0.97	1	1	ZFP90	ENST00000576305.1+ZFP90	-202	ENST00000576305.1+ZFP90	-202	chr16:68563791	chr16:68563595-68564550	chr16:68563620-68564525	TonsilT_31644	CIRH1A	chr16:69165970-69167024	TonsilT_31653	YES	chr16:68563233-68565818#chr16:69164373-69167774	T2539#T2539	NO	-602706	I70181
rs35475765	rs4388254	0.67	NA	NA	NA	TCF7	ENST00000520652.1+TCF7	0	ENST00000520652.1+TCF7	0	chr5:133458063	chr5:133458019-133458754	chr5:133458044-133458729	TonsilT_68678	PHF15	chr5:133861656-133861993	TonsilT_68706	YES	chr5:133458566-133462110#chr5:133861328-133862839	T1104#T1104	NO	-403762	I68744
rs35475765	rs4388254	0.67	NA	NA	NA	TCF7	ENST00000520652.1+TCF7	0	ENST00000520652.1+TCF7	0	chr5:133458063	chr5:133458019-133458754	chr5:133458044-133458729	TonsilT_68678	PHF15	chr5:133862157-133863492	TonsilT_68707	YES	chr5:133458566-133462110#chr5:133861328-133862839	T1104#T1104	NO	-404762	I5999
rs35475765	rs4388254	0.67	NA	NA	NA	TCF7	ENST00000520652.1+TCF7	0	ENST00000520652.1+TCF7	0	chr5:133458063	chr5:133458019-133458754	chr5:133458044-133458729	TonsilT_68678	PHF15	chr5:133859956-133861482	TonsilT_68705	YES	chr5:133458566-133462110#chr5:133861328-133862839	T1104#T1104	NO	-402656	I15793
rs35475765	rs4388254	0.67	NA	NA	NA	TCF7	ENST00000520652.1+TCF7	0	ENST00000520652.1+TCF7	0	chr5:133458063	chr5:133458019-133458754	chr5:133458044-133458729	TonsilT_68678	TCF7	chr5:133451061-133451626	TonsilT_68677	YES	chr5:133457051-133458565#chr5:133449686-133451865	T1104#T1104	NO	6719.5	I26792
rs35475765	rs4388254	0.67	NA	NA	NA	TCF7	ENST00000520652.1+TCF7	0	ENST00000520652.1+TCF7	0	chr5:133458063	chr5:133458019-133458754	chr5:133458044-133458729	TonsilT_68678	TCF7	chr5:133449668-133450674	TonsilT_68676	YES	chr5:133457051-133458565#chr5:133449686-133451865	T1104#T1104	NO	7892	I46938
rs35475765	rs4388254	0.67	NA	NA	NA	TCF7	ENST00000520652.1+TCF7	0	ENST00000520652.1+TCF7	0	chr5:133458063	chr5:133458019-133458754	chr5:133458044-133458729	TonsilT_68678	AC005355.1	chr5:133772093-133773095	TonsilT_68700	YES	chr5:133458566-133462110#chr5:133771911-133775550	T1104#T1104	NO	-314531	I22522
rs906868	rs7579944	0.97	0.85	0.96	0.98	LBH	ENST00000395323.3+LBH	-6053	ENST00000395323.3+LBH	-6053	chr2:30448344	chr2:30447715-30448579	chr2:30447740-30448554	TonsilT_41381	TCONS_00003622	chr2:30571674-30572151	TonsilT_41400	NO	chr2:30447787-30449728#chr2:30570225-30573115	T377#T377	NO	-123568	I28987
rs906868	rs7579944	0.97	0.85	0.96	0.98	LBH	ENST00000395323.3+LBH	-6053	ENST00000395323.3+LBH	-6053	chr2:30448344	chr2:30447715-30448579	chr2:30447740-30448554	TonsilT_41381	LCLAT1	chr2:30669588-30671497	TonsilT_41407	NO	chr2:30448029-30448470#chr2:30669702-30670308	T377#T377	NO	-222198	I34804
rs906868	rs7579944	0.97	0.85	0.96	0.98	LBH	ENST00000395323.3+LBH	-6053	ENST00000395323.3+LBH	-6053	chr2:30448344	chr2:30447715-30448579	chr2:30447740-30448554	TonsilT_41381	TCONS_00004194	chr2:30571674-30572151	TonsilT_41400	NO	chr2:30447787-30449728#chr2:30570225-30573115	T377#T377	NO	-123568	I28987
rs906868	rs7579944	0.97	0.85	0.96	0.98	LBH	ENST00000395323.3+LBH	-6053	ENST00000395323.3+LBH	-6053	chr2:30448344	chr2:30447715-30448579	chr2:30447740-30448554	TonsilT_41381	TCONS_00004193	chr2:30571674-30572151	TonsilT_41400	NO	chr2:30447787-30449728#chr2:30570225-30573115	T377#T377	NO	-123568	I28987
rs906868	rs7579944	0.97	0.85	0.96	0.98	LBH	ENST00000395323.3+LBH	-6053	ENST00000395323.3+LBH	-6053	chr2:30448344	chr2:30447715-30448579	chr2:30447740-30448554	TonsilT_41381	TCONS_00005128	chr2:30571674-30572151	TonsilT_41400	NO	chr2:30447787-30449728#chr2:30570225-30573115	T377#T377	NO	-123568	I28987
rs11719450	rs9311676	0.77	NA	NA	NA	ABHD6	ENST00000404589.3+KCTD6	-21030	TCONS_00006035+TCONS_00006035	0	chr3:58456811	chr3:58456774-58457439	chr3:58456799-58457414	TonsilT_54926	RP11-359I18.5	chr3:58477195-58478284	TonsilT_54927	YES	chr3:58456956-58457931#chr3:58476636-58477995	T653#T653	YES	-20928.5	I4799
rs11719450	rs9311676	0.77	NA	NA	NA	ABHD6	ENST00000404589.3+KCTD6	-21030	TCONS_00006035+TCONS_00006035	0	chr3:58456811	chr3:58456774-58457439	chr3:58456799-58457414	TonsilT_54926	KCTD6	chr3:58477195-58478284	TonsilT_54927	YES	chr3:58456956-58457931#chr3:58476636-58477995	T653#T653	YES	-20928.5	I4799
rs4944946	rs3794060	0.96	NA	NA	NA	DHCR7	ENST00000527452.1+DHCR7	0	ENST00000527452.1+DHCR7	0	chr11:71159429	chr11:71158840-71159894	chr11:71158865-71159869	TonsilT_14703	NADSYN1	chr11:71163361-71164850	TonsilT_14704	YES	chr11:71158630-71159911#chr11:71162498-71165747	T2000#T2000	YES	-4676.5	I10945
rs4944946	rs3794060	0.96	NA	NA	NA	DHCR7	ENST00000527452.1+DHCR7	0	ENST00000527452.1+DHCR7	0	chr11:71159429	chr11:71158840-71159894	chr11:71158865-71159869	TonsilT_14703	DHCR7	chr11:71163361-71164850	TonsilT_14704	YES	chr11:71158630-71159911#chr11:71162498-71165747	T2000#T2000	YES	-4676.5	I10945
rs4944946	rs7118246	0.71	NA	NA	NA	DHCR7	ENST00000527452.1+DHCR7	0	ENST00000527452.1+DHCR7	0	chr11:71159429	chr11:71158840-71159894	chr11:71158865-71159869	TonsilT_14703	NADSYN1	chr11:71163361-71164850	TonsilT_14704	YES	chr11:71158630-71159911#chr11:71162498-71165747	T2000#T2000	YES	-4676.5	I10945
rs4944946	rs7118246	0.71	NA	NA	NA	DHCR7	ENST00000527452.1+DHCR7	0	ENST00000527452.1+DHCR7	0	chr11:71159429	chr11:71158840-71159894	chr11:71158865-71159869	TonsilT_14703	DHCR7	chr11:71163361-71164850	TonsilT_14704	YES	chr11:71158630-71159911#chr11:71162498-71165747	T2000#T2000	YES	-4676.5	I10945
rs10525938	rs9462027	0.52	NA	NA	NA	UHRF1BP1	ENST00000192788.5+UHRF1BP1	0	ENST00000192788.5+UHRF1BP1	0	chr6:34759903	chr6:34759093-34760367	chr6:34759118-34760342	TonsilT_71604	RP11-140K17.3	chr6:34663996-34665380	TonsilT_71602	YES	chr6:34758627-34759855#chr6:34662625-34665417	T1202#T1202	YES	95215	I33738
rs10525938	rs9462027	0.52	NA	NA	NA	UHRF1BP1	ENST00000192788.5+UHRF1BP1	0	ENST00000192788.5+UHRF1BP1	0	chr6:34759903	chr6:34759093-34760367	chr6:34759118-34760342	TonsilT_71604	C6orf106	chr6:34663996-34665380	TonsilT_71602	YES	chr6:34758627-34759855#chr6:34662625-34665417	T1202#T1202	YES	95215	I33738
rs10525938	rs9462027	0.52	NA	NA	NA	UHRF1BP1	ENST00000192788.5+UHRF1BP1	0	ENST00000192788.5+UHRF1BP1	0	chr6:34759903	chr6:34759093-34760367	chr6:34759118-34760342	TonsilT_71604	SNRPC	chr6:34724293-34725693	TonsilT_71603	YES	chr6:34758627-34759855#chr6:34724399-34725355	T1202#T1202	YES	34910	I34284
rs35520113	rs268124	0.54	NA	NA	NA	SPRED2	ENST00000440972.1+SPRED2	244	ENST00000440972.1+SPRED2	244	chr2:65660015	chr2:65659097-65660270	chr2:65659122-65660245	TonsilT_42616	ACTR2	chr2:65454291-65455815	TonsilT_42604	YES	chr2:65657461-65660361#chr2:65452644-65455665	T415#T415	YES	204962	I20798
rs35520113	rs268124	0.54	NA	NA	NA	SPRED2	ENST00000440972.1+SPRED2	244	ENST00000440972.1+SPRED2	244	chr2:65660015	chr2:65659097-65660270	chr2:65659122-65660245	TonsilT_42616	AC074391.1	chr2:65662842-65664248	TonsilT_42617	YES	chr2:65657461-65660361#chr2:65663208-65665105	T415#T415	YES	-3530	I47254
rs35520113	rs268124	0.54	NA	NA	NA	SPRED2	ENST00000440972.1+SPRED2	244	ENST00000440972.1+SPRED2	244	chr2:65660015	chr2:65659097-65660270	chr2:65659122-65660245	TonsilT_42616	SPRED2	chr2:65593522-65594237	TonsilT_42609	YES	chr2:65657461-65660361#chr2:65592667-65594214	T415#T415	YES	66135.5	I17644
rs1170444	rs1170426	1	0.97	1	1	ZFP90	ENST00000576805.1+ZFP90	0	ENST00000576805.1+ZFP90	0	chr16:68573287	chr16:68572622-68573826	chr16:68572647-68573801	TonsilT_31645	CHTF8	chr16:69165970-69167024	TonsilT_31653	YES	chr16:68572702-68573271#chr16:69165239-69167661	T2539#T2539	YES	-593210	I47689
rs1170444	rs1170426	1	0.97	1	1	ZFP90	ENST00000576805.1+ZFP90	0	ENST00000576805.1+ZFP90	0	chr16:68573287	chr16:68572622-68573826	chr16:68572647-68573801	TonsilT_31645	CIRH1A	chr16:69165970-69167024	TonsilT_31653	YES	chr16:68572702-68573271#chr16:69165239-69167661	T2539#T2539	YES	-593210	I47689
rs8045825	rs13332649	0.48	NA	NA	NA	IRF8	ENST00000268638.5+IRF8	14263	ENST00000598933.1+RP11-542M13.3	649	chr16:85970478	chr16:85969374-85970797	chr16:85969399-85970772	TonsilT_32160	IRF8	chr16:85932323-85933018	TonsilT_32155	YES	chr16:85970126-85971286#chr16:85930509-85935008	T2561#T2561	NO	37807.5	I17485
rs8045825	rs13332649	0.48	NA	NA	NA	IRF8	ENST00000268638.5+IRF8	14263	ENST00000598933.1+RP11-542M13.3	649	chr16:85970478	chr16:85969374-85970797	chr16:85969399-85970772	TonsilT_32160	TCONS_00024489	chr16:85978725-85978973	TonsilT_32161	YES	chr16:85968435-85970125#chr16:85978836-85979378	T2561#T2561	NO	-8371	I10571
rs10036748	rs6889239	0.99	1	1	0.97	TNIP1	ENST00000522926.1+TNIP1	0	ENST00000522926.1+TNIP1	0	chr5:150458146	chr5:150458061-150458678	chr5:150458086-150458653	TonsilT_69268	TNIP1	chr5:150466391-150467243	TonsilT_69270	NO	chr5:150457252-150458185#chr5:150466938-150467294	T1130#T1130	NO	-8671	I22586
rs10036748	rs10036748	1	1	1	1	TNIP1	ENST00000522926.1+TNIP1	0	ENST00000522926.1+TNIP1	0	chr5:150458146	chr5:150458061-150458678	chr5:150458086-150458653	TonsilT_69268	TNIP1	chr5:150466391-150467243	TonsilT_69270	NO	chr5:150457252-150458185#chr5:150466938-150467294	T1130#T1130	NO	-8671	I22586
rs77013147	rs12938617	0.76	NA	NA	NA	IKZF3	ENST00000445327.2+GRB7	8724	ENST00000488188.2+RP11-94L15.2	-1706	chr17:37912268	chr17:37911884-37912582	chr17:37911909-37912557	TonsilT_33681	STARD3	chr17:37793006-37794065	TonsilT_33670	NO	chr17:37911636-37912313#chr17:37792530-37793393	T2600#T2600	NO	118732	I69568
rs77013147	rs12938617	0.76	NA	NA	NA	IKZF3	ENST00000445327.2+GRB7	8724	ENST00000488188.2+RP11-94L15.2	-1706	chr17:37912268	chr17:37911884-37912582	chr17:37911909-37912557	TonsilT_33681	IKZF3	chr17:37933829-37934703	TonsilT_33685	NO	chr17:37912314-37913221#chr17:37934347-37935813	T2600#T2600	NO	-21998	I28723
rs77013147	rs12938617	0.76	NA	NA	NA	IKZF3	ENST00000445327.2+GRB7	8724	ENST00000488188.2+RP11-94L15.2	-1706	chr17:37912268	chr17:37911884-37912582	chr17:37911909-37912557	TonsilT_33681	IKZF3	chr17:38020046-38020845	TonsilT_33698	NO	chr17:37911636-37912313#chr17:38019897-38020498	T2600#T2600	NO	-108178	I8190
rs77013147	rs12938617	0.76	NA	NA	NA	IKZF3	ENST00000445327.2+GRB7	8724	ENST00000488188.2+RP11-94L15.2	-1706	chr17:37912268	chr17:37911884-37912582	chr17:37911909-37912557	TonsilT_33681	ZPBP2	chr17:38023246-38024699	TonsilT_33699	NO	chr17:37912314-37913221#chr17:38023708-38025037	T2600#T2600	NO	-111704	I19991
rs77013147	rs2941509	0.76	NA	NA	NA	IKZF3	ENST00000445327.2+GRB7	8724	ENST00000488188.2+RP11-94L15.2	-1706	chr17:37912268	chr17:37911884-37912582	chr17:37911909-37912557	TonsilT_33681	STARD3	chr17:37793006-37794065	TonsilT_33670	NO	chr17:37911636-37912313#chr17:37792530-37793393	T2600#T2600	NO	118732	I69568
rs77013147	rs2941509	0.76	NA	NA	NA	IKZF3	ENST00000445327.2+GRB7	8724	ENST00000488188.2+RP11-94L15.2	-1706	chr17:37912268	chr17:37911884-37912582	chr17:37911909-37912557	TonsilT_33681	IKZF3	chr17:37933829-37934703	TonsilT_33685	NO	chr17:37912314-37913221#chr17:37934347-37935813	T2600#T2600	NO	-21998	I28723
rs77013147	rs2941509	0.76	NA	NA	NA	IKZF3	ENST00000445327.2+GRB7	8724	ENST00000488188.2+RP11-94L15.2	-1706	chr17:37912268	chr17:37911884-37912582	chr17:37911909-37912557	TonsilT_33681	IKZF3	chr17:38020046-38020845	TonsilT_33698	NO	chr17:37911636-37912313#chr17:38019897-38020498	T2600#T2600	NO	-108178	I8190
rs77013147	rs2941509	0.76	NA	NA	NA	IKZF3	ENST00000445327.2+GRB7	8724	ENST00000488188.2+RP11-94L15.2	-1706	chr17:37912268	chr17:37911884-37912582	chr17:37911909-37912557	TonsilT_33681	ZPBP2	chr17:38023246-38024699	TonsilT_33699	NO	chr17:37912314-37913221#chr17:38023708-38025037	T2600#T2600	NO	-111704	I19991
rs57680405	rs34889541	NA	0.64	0.59	0.7	PTPRC	ENST00000427110.2+PTPRC	0	ENST00000427110.2+PTPRC	0	chr1:198658539	chr1:198658510-198659115	chr1:198658535-198659090	TonsilT_6486	RP11-553K8.2	chr1:198567921-198568546	TonsilT_6459	NO	chr1:198655913-198658800#chr1:198567748-198568912	T280#T280	NO	90305.5	I9197
rs57680405	rs34889541	NA	0.64	0.59	0.7	PTPRC	ENST00000427110.2+PTPRC	0	ENST00000427110.2+PTPRC	0	chr1:198658539	chr1:198658510-198659115	chr1:198658535-198659090	TonsilT_6486	PTPRC	chr1:198607459-198608448	TonsilT_6471	NO	chr1:198658801-198660727#chr1:198605686-198610869	T280#T280	NO	50585.5	I36727
rs7752060	rs9462027	0.74	NA	NA	NA	UHRF1BP1	ENST00000452449.2+UHRF1BP1	0	ENST00000452449.2+UHRF1BP1	0	chr6:34760325	chr6:34759093-34760367	chr6:34759118-34760342	TonsilT_71604	RP11-140K17.3	chr6:34663996-34665380	TonsilT_71602	YES	chr6:34758627-34759855#chr6:34662625-34665417	T1202#T1202	YES	95637	I33738
rs7752060	rs9462027	0.74	NA	NA	NA	UHRF1BP1	ENST00000452449.2+UHRF1BP1	0	ENST00000452449.2+UHRF1BP1	0	chr6:34760325	chr6:34759093-34760367	chr6:34759118-34760342	TonsilT_71604	C6orf106	chr6:34663996-34665380	TonsilT_71602	YES	chr6:34758627-34759855#chr6:34662625-34665417	T1202#T1202	YES	95637	I33738
rs7752060	rs9462027	0.74	NA	NA	NA	UHRF1BP1	ENST00000452449.2+UHRF1BP1	0	ENST00000452449.2+UHRF1BP1	0	chr6:34760325	chr6:34759093-34760367	chr6:34759118-34760342	TonsilT_71604	SNRPC	chr6:34724293-34725693	TonsilT_71603	YES	chr6:34758627-34759855#chr6:34724399-34725355	T1202#T1202	YES	35332	I34284
rs35987776	rs9462027	0.42	NA	NA	NA	UHRF1BP1	ENST00000374026.3+C6orf106	0	ENST00000374026.3+C6orf106	0	chr6:34641224	chr6:34641206-34642041	chr6:34641231-34642016	TonsilT_71601	RP11-140K17.3	chr6:34663996-34665380	TonsilT_71602	YES	chr6:34641082-34641514#chr6:34663845-34665417	T1202#T1202	NO	-23464	I61969
rs35987776	rs9462027	0.42	NA	NA	NA	UHRF1BP1	ENST00000374026.3+C6orf106	0	ENST00000374026.3+C6orf106	0	chr6:34641224	chr6:34641206-34642041	chr6:34641231-34642016	TonsilT_71601	C6orf106	chr6:34663996-34665380	TonsilT_71602	YES	chr6:34641082-34641514#chr6:34663845-34665417	T1202#T1202	NO	-23464	I61969
rs12486509	rs6762714	0.99	1	1	0.92	LPP-TPRG1	ENST00000471917.1+LPP	0	ENST00000471917.1+LPP	0	chr3:188471184	chr3:188470651-188471458	chr3:188470676-188471433	TonsilT_59054	RP11-132N15.3	chr3:187694191-187694446	TonsilT_58971	NO	chr3:188470729-188473214#chr3:187692316-187694760	T783#T783	NO	776866	I70830
rs12486509	rs6762714	0.99	1	1	0.92	LPP-TPRG1	ENST00000471917.1+LPP	0	ENST00000471917.1+LPP	0	chr3:188471184	chr3:188470651-188471458	chr3:188470676-188471433	TonsilT_59054	BCL6	chr3:187463065-187463833	TonsilT_58946	NO	chr3:188469088-188470728#chr3:187462304-187464045	T783#T782	NO	1007735	I54104
rs12486509	rs6762714	0.99	1	1	0.92	LPP-TPRG1	ENST00000471917.1+LPP	0	ENST00000471917.1+LPP	0	chr3:188471184	chr3:188470651-188471458	chr3:188470676-188471433	TonsilT_59054	BCL6	chr3:187455189-187455398	TonsilT_58942	NO	chr3:188470729-188473214#chr3:187453573-187455730	T783#T782	NO	1.01589e+06	I38972
rs17535158	rs268124	0.54	NA	NA	NA	SPRED2	ENST00000440972.1+SPRED2	0	ENST00000440972.1+SPRED2	0	chr2:65644446	chr2:65643922-65644592	chr2:65643947-65644567	TonsilT_42613	AC074391.1	chr2:65662842-65664248	TonsilT_42617	NO	chr2:65643143-65644821#chr2:65663208-65665105	T415#T415	NO	-19099	I47252
rs17535158	rs268124	0.54	NA	NA	NA	SPRED2	ENST00000440972.1+SPRED2	0	ENST00000440972.1+SPRED2	0	chr2:65644446	chr2:65643922-65644592	chr2:65643947-65644567	TonsilT_42613	SPRED2	chr2:65593522-65594237	TonsilT_42609	NO	chr2:65643143-65644821#chr2:65592667-65594214	T415#T415	NO	50566.5	I17648
rs3178615	rs4388254	0.61	NA	NA	NA	TCF7	ENST00000353411.6+SKP1	0	ENST00000353411.6+SKP1	0	chr5:133484809	chr5:133484746-133486026	chr5:133484771-133486001	TonsilT_68686	TCF7	chr5:133451061-133451626	TonsilT_68677	NO	chr5:133485533-133487604#chr5:133449686-133451865	T1104#T1104	NO	33465.5	I26781
rs3178615	rs4388254	0.61	NA	NA	NA	TCF7	ENST00000353411.6+SKP1	0	ENST00000353411.6+SKP1	0	chr5:133484809	chr5:133484746-133486026	chr5:133484771-133486001	TonsilT_68686	TCF7	chr5:133449668-133450674	TonsilT_68676	NO	chr5:133485533-133487604#chr5:133449686-133451865	T1104#T1104	NO	34638	I46926
rs13006407	rs28421442	NA	NA	NA	0.43	TET3	ENST00000475405.2+TET3	0	ENST00000475405.2+TET3	0	chr2:74280275	chr2:74280138-74280793	chr2:74280163-74280768	TonsilT_42878	AC073046.25	chr2:74211619-74213829	TonsilT_42870	NO	chr2:74278141-74281651#chr2:74207554-74211635	T425#T425	NO	67551	I11961
rs13006407	rs28421442	NA	NA	NA	0.43	TET3	ENST00000475405.2+TET3	0	ENST00000475405.2+TET3	0	chr2:74280275	chr2:74280138-74280793	chr2:74280163-74280768	TonsilT_42878	RP11-711M9.1	chr2:74211619-74213829	TonsilT_42870	NO	chr2:74278141-74281651#chr2:74207554-74211635	T425#T425	NO	67551	I11961
rs13006407	rs6705628	NA	NA	NA	0.45	TET3	ENST00000475405.2+TET3	0	ENST00000475405.2+TET3	0	chr2:74280275	chr2:74280138-74280793	chr2:74280163-74280768	TonsilT_42878	AC073046.25	chr2:74211619-74213829	TonsilT_42870	NO	chr2:74278141-74281651#chr2:74207554-74211635	T425#T425	NO	67551	I11961
rs13006407	rs6705628	NA	NA	NA	0.45	TET3	ENST00000475405.2+TET3	0	ENST00000475405.2+TET3	0	chr2:74280275	chr2:74280138-74280793	chr2:74280163-74280768	TonsilT_42878	RP11-711M9.1	chr2:74211619-74213829	TonsilT_42870	NO	chr2:74278141-74281651#chr2:74207554-74211635	T425#T425	NO	67551	I11961
rs4783653	rs1170426	0.97	0.97	1	0.97	ZFP90	ENST00000576305.1+ZFP90	-1178	ENST00000576305.1+ZFP90	-1178	chr16:68562815	chr16:68562372-68562879	chr16:68562397-68562854	TonsilT_31643	CHTF8	chr16:69165970-69167024	TonsilT_31653	YES	chr16:68562498-68562922#chr16:69165239-69167661	T2539#T2539	NO	-603682	I70184
rs4783653	rs1170426	0.97	0.97	1	0.97	ZFP90	ENST00000576305.1+ZFP90	-1178	ENST00000576305.1+ZFP90	-1178	chr16:68562815	chr16:68562372-68562879	chr16:68562397-68562854	TonsilT_31643	CIRH1A	chr16:69165970-69167024	TonsilT_31653	YES	chr16:68562498-68562922#chr16:69165239-69167661	T2539#T2539	NO	-603682	I70184
rs960709	rs6889239	0.93	0.92	0.98	0.97	TNIP1	ENST00000521001.1+TNIP1	0	ENST00000521001.1+TNIP1	0	chr5:150461049	chr5:150459899-150461070	chr5:150459924-150461045	TonsilT_69269	ANXA6	chr5:150529542-150530732	TonsilT_69279	YES	chr5:150460007-150462340#chr5:150529283-150530825	T1130#T1130	NO	-69088	I33123
rs960709	rs6889239	0.93	0.92	0.98	0.97	TNIP1	ENST00000521001.1+TNIP1	0	ENST00000521001.1+TNIP1	0	chr5:150461049	chr5:150459899-150461070	chr5:150459924-150461045	TonsilT_69269	TNIP1	chr5:150466391-150467243	TonsilT_69270	YES	chr5:150460007-150462340#chr5:150465993-150467332	T1130#T1130	YES	-5768	I33126
rs960709	rs6889239	0.93	0.92	0.98	0.97	TNIP1	ENST00000521001.1+TNIP1	0	ENST00000521001.1+TNIP1	0	chr5:150461049	chr5:150459899-150461070	chr5:150459924-150461045	TonsilT_69269	DCTN4	chr5:150137849-150138948	TonsilT_69254	YES	chr5:150460007-150462340#chr5:150136252-150138218	T1130#T1129	YES	322650	I33121
rs960709	rs6889239	0.93	0.92	0.98	0.97	TNIP1	ENST00000521001.1+TNIP1	0	ENST00000521001.1+TNIP1	0	chr5:150461049	chr5:150459899-150461070	chr5:150459924-150461045	TonsilT_69269	ATOX1	chr5:151150593-151151887	TonsilT_69306	YES	chr5:150460007-150462340#chr5:151149707-151151984	T1130#T1130	YES	-690191	I33120
rs960709	rs6889239	0.93	0.92	0.98	0.97	TNIP1	ENST00000521001.1+TNIP1	0	ENST00000521001.1+TNIP1	0	chr5:150461049	chr5:150459899-150461070	chr5:150459924-150461045	TonsilT_69269	G3BP1	chr5:151150593-151151887	TonsilT_69306	YES	chr5:150460007-150462340#chr5:151149707-151151984	T1130#T1130	YES	-690191	I33120
rs960709	rs6889239	0.93	0.92	0.98	0.97	TNIP1	ENST00000521001.1+TNIP1	0	ENST00000521001.1+TNIP1	0	chr5:150461049	chr5:150459899-150461070	chr5:150459924-150461045	TonsilT_69269	GM2A	chr5:150631973-150633028	TonsilT_69292	YES	chr5:150460007-150462340#chr5:150631502-150632806	T1130#T1130	YES	-171452	I33118
rs960709	rs6889239	0.93	0.92	0.98	0.97	TNIP1	ENST00000521001.1+TNIP1	0	ENST00000521001.1+TNIP1	0	chr5:150461049	chr5:150459899-150461070	chr5:150459924-150461045	TonsilT_69269	CCDC69	chr5:150602674-150604211	TonsilT_69288	YES	chr5:150460007-150462340#chr5:150602076-150604280	T1130#T1130	YES	-142394	I33114
rs960709	rs10036748	0.92	0.92	0.98	0.95	TNIP1	ENST00000521001.1+TNIP1	0	ENST00000521001.1+TNIP1	0	chr5:150461049	chr5:150459899-150461070	chr5:150459924-150461045	TonsilT_69269	ANXA6	chr5:150529542-150530732	TonsilT_69279	YES	chr5:150460007-150462340#chr5:150529283-150530825	T1130#T1130	NO	-69088	I33123
rs960709	rs10036748	0.92	0.92	0.98	0.95	TNIP1	ENST00000521001.1+TNIP1	0	ENST00000521001.1+TNIP1	0	chr5:150461049	chr5:150459899-150461070	chr5:150459924-150461045	TonsilT_69269	TNIP1	chr5:150466391-150467243	TonsilT_69270	YES	chr5:150460007-150462340#chr5:150465993-150467332	T1130#T1130	YES	-5768	I33126
rs960709	rs10036748	0.92	0.92	0.98	0.95	TNIP1	ENST00000521001.1+TNIP1	0	ENST00000521001.1+TNIP1	0	chr5:150461049	chr5:150459899-150461070	chr5:150459924-150461045	TonsilT_69269	DCTN4	chr5:150137849-150138948	TonsilT_69254	YES	chr5:150460007-150462340#chr5:150136252-150138218	T1130#T1129	YES	322650	I33121
rs960709	rs10036748	0.92	0.92	0.98	0.95	TNIP1	ENST00000521001.1+TNIP1	0	ENST00000521001.1+TNIP1	0	chr5:150461049	chr5:150459899-150461070	chr5:150459924-150461045	TonsilT_69269	ATOX1	chr5:151150593-151151887	TonsilT_69306	YES	chr5:150460007-150462340#chr5:151149707-151151984	T1130#T1130	YES	-690191	I33120
rs960709	rs10036748	0.92	0.92	0.98	0.95	TNIP1	ENST00000521001.1+TNIP1	0	ENST00000521001.1+TNIP1	0	chr5:150461049	chr5:150459899-150461070	chr5:150459924-150461045	TonsilT_69269	G3BP1	chr5:151150593-151151887	TonsilT_69306	YES	chr5:150460007-150462340#chr5:151149707-151151984	T1130#T1130	YES	-690191	I33120
rs960709	rs10036748	0.92	0.92	0.98	0.95	TNIP1	ENST00000521001.1+TNIP1	0	ENST00000521001.1+TNIP1	0	chr5:150461049	chr5:150459899-150461070	chr5:150459924-150461045	TonsilT_69269	GM2A	chr5:150631973-150633028	TonsilT_69292	YES	chr5:150460007-150462340#chr5:150631502-150632806	T1130#T1130	YES	-171452	I33118
rs960709	rs10036748	0.92	0.92	0.98	0.95	TNIP1	ENST00000521001.1+TNIP1	0	ENST00000521001.1+TNIP1	0	chr5:150461049	chr5:150459899-150461070	chr5:150459924-150461045	TonsilT_69269	CCDC69	chr5:150602674-150604211	TonsilT_69288	YES	chr5:150460007-150462340#chr5:150602076-150604280	T1130#T1130	YES	-142394	I33114
rs76404385	rs61432431	0.61	NA	NA	NA	ETS1	ENST00000530924.2+ETS1	0	ENST00000530924.2+ETS1	0	chr11:128333055	chr11:128332760-128333218	chr11:128332785-128333193	TonsilT_16478	RP11-1007G5.2	chr11:128395289-128395958	TonsilT_16498	NO	chr11:128330299-128333216#chr11:128394446-128396669	T2068#T2068	NO	-62568.5	I5313
rs76404385	rs61432431	0.61	NA	NA	NA	ETS1	ENST00000530924.2+ETS1	0	ENST00000530924.2+ETS1	0	chr11:128333055	chr11:128332760-128333218	chr11:128332785-128333193	TonsilT_16478	TCONS_00019532	chr11:128159976-128160715	TonsilT_16451	NO	chr11:128331505-128333216#chr11:128160180-128161394	T2068#T2068	NO	172710	I4494
rs76404385	rs61432431	0.61	NA	NA	NA	ETS1	ENST00000530924.2+ETS1	0	ENST00000530924.2+ETS1	0	chr11:128333055	chr11:128332760-128333218	chr11:128332785-128333193	TonsilT_16478	FLI1-AS1	chr11:128563649-128566193	TonsilT_16519	NO	chr11:128330299-128333216#chr11:128565824-128568224	T2068#T2068	NO	-231866	I54295
rs76404385	rs61432431	0.61	NA	NA	NA	ETS1	ENST00000530924.2+ETS1	0	ENST00000530924.2+ETS1	0	chr11:128333055	chr11:128332760-128333218	chr11:128332785-128333193	TonsilT_16478	FLI1	chr11:128563649-128566193	TonsilT_16519	NO	chr11:128330299-128333216#chr11:128565824-128568224	T2068#T2068	NO	-231866	I54295
rs58075375	rs12938617	1	NA	NA	NA	IKZF3	ENST00000439016.2+IKZF3	0	ENST00000439016.2+IKZF3	0	chr17:37975593	chr17:37975452-37976347	chr17:37975477-37976322	TonsilT_33693	IKZF3	chr17:37933829-37934703	TonsilT_33685	NO	chr17:37974879-37976537#chr17:37934347-37935813	T2600#T2600	NO	41327	I28704
rs58075375	rs12938617	1	NA	NA	NA	IKZF3	ENST00000439016.2+IKZF3	0	ENST00000439016.2+IKZF3	0	chr17:37975593	chr17:37975452-37976347	chr17:37975477-37976322	TonsilT_33693	IKZF3	chr17:38020046-38020845	TonsilT_33698	NO	chr17:37975554-37976025#chr17:38019897-38020498	T2600#T2600	NO	-44852.5	I8177
rs58075375	rs2941509	0.93	NA	NA	NA	IKZF3	ENST00000439016.2+IKZF3	0	ENST00000439016.2+IKZF3	0	chr17:37975593	chr17:37975452-37976347	chr17:37975477-37976322	TonsilT_33693	IKZF3	chr17:37933829-37934703	TonsilT_33685	NO	chr17:37974879-37976537#chr17:37934347-37935813	T2600#T2600	NO	41327	I28704
rs58075375	rs2941509	0.93	NA	NA	NA	IKZF3	ENST00000439016.2+IKZF3	0	ENST00000439016.2+IKZF3	0	chr17:37975593	chr17:37975452-37976347	chr17:37975477-37976322	TonsilT_33693	IKZF3	chr17:38020046-38020845	TonsilT_33698	NO	chr17:37975554-37976025#chr17:38019897-38020498	T2600#T2600	NO	-44852.5	I8177
rs6658406	rs9782955	0.97	NA	NA	NA	LYST	ENST00000468626.2+LYST	0	ENST00000468626.2+LYST	0	chr1:236029475	chr1:236029251-236031814	chr1:236029276-236031789	TonsilT_7954	B3GALNT2	chr1:235667174-235668796	TonsilT_7942	YES	chr1:236029759-236032232#chr1:235666824-235668201	T332#T332	YES	361490	I43753
rs6658406	rs9782955	0.97	NA	NA	NA	LYST	ENST00000468626.2+LYST	0	ENST00000468626.2+LYST	0	chr1:236029475	chr1:236029251-236031814	chr1:236029276-236031789	TonsilT_7954	LYST	chr1:236029276-236031789	TonsilT_7954	YES	chr1:236029759-236032232#chr1:236029313-236029544	T332#T332	NO	-1057.5	I55091
rs34086582	rs9311676	0.77	NA	NA	NA	ABHD6	ENST00000383714.4+PDHB	360	TCONS_00006035+TCONS_00006035	0	chr3:58419944	chr3:58419015-58420057	chr3:58419040-58420032	TonsilT_54924	RP11-359I18.5	chr3:58477195-58478284	TonsilT_54927	YES	chr3:58418677-58419849#chr3:58476636-58477995	T653#T653	YES	-57795.5	I63521
rs34086582	rs9311676	0.77	NA	NA	NA	ABHD6	ENST00000383714.4+PDHB	360	TCONS_00006035+TCONS_00006035	0	chr3:58419944	chr3:58419015-58420057	chr3:58419040-58420032	TonsilT_54924	KCTD6	chr3:58477195-58478284	TonsilT_54927	YES	chr3:58418677-58419849#chr3:58476636-58477995	T653#T653	YES	-57795.5	I63521
rs34086582	rs9311676	0.77	NA	NA	NA	ABHD6	ENST00000383714.4+PDHB	360	TCONS_00006035+TCONS_00006035	0	chr3:58419944	chr3:58419015-58420057	chr3:58419040-58420032	TonsilT_54924	PXK	chr3:58318260-58319556	TonsilT_54919	YES	chr3:58418677-58421072#chr3:58318322-58320906	T653#T653	YES	101036	I48684
rs34086582	rs9311676	0.77	NA	NA	NA	ABHD6	ENST00000383714.4+PDHB	360	TCONS_00006035+TCONS_00006035	0	chr3:58419944	chr3:58419015-58420057	chr3:58419040-58420032	TonsilT_54924	RPP14	chr3:58291637-58292744	TonsilT_54916	YES	chr3:58418677-58419849#chr3:58291923-58292780	T653#T652,T653	YES	127754	I1230
rs35809595	rs10761602	NA	0.53	0.46	0.59	ARID5B	ENST00000309334.5+ARID5B	0	ENST00000309334.5+ARID5B	0	chr10:63831928	chr10:63831879-63832187	chr10:63831904-63832162	TonsilT_10371	RTKN2	chr10:64027748-64029013	TonsilT_10388	NO	chr10:63831031-63832453#chr10:64025572-64028803	T1845#T1845,T1846	NO	-196452	I35230
rs35809595	rs10761602	NA	0.53	0.46	0.59	ARID5B	ENST00000309334.5+ARID5B	0	ENST00000309334.5+ARID5B	0	chr10:63831928	chr10:63831879-63832187	chr10:63831904-63832162	TonsilT_10371	ARID5B	chr10:63808591-63809208	TonsilT_10366	NO	chr10:63831031-63835354#chr10:63807289-63809377	T1845#T1845	NO	23028.5	I38173
rs35809595	rs10761602	NA	0.53	0.46	0.59	ARID5B	ENST00000309334.5+ARID5B	0	ENST00000309334.5+ARID5B	0	chr10:63831928	chr10:63831879-63832187	chr10:63831904-63832162	TonsilT_10371	ARID5B	chr10:63659686-63660327	TonsilT_10343	NO	chr10:63831031-63835354#chr10:63659055-63661166	T1845#T1845	NO	171922	I30451
rs35809595	rs10761602	NA	0.53	0.46	0.59	ARID5B	ENST00000309334.5+ARID5B	0	ENST00000309334.5+ARID5B	0	chr10:63831928	chr10:63831879-63832187	chr10:63831904-63832162	TonsilT_10371	ARID5B	chr10:63807656-63808481	TonsilT_10365	NO	chr10:63831031-63835354#chr10:63807289-63809377	T1845#T1845	NO	23859.5	I6914
rs35809595	rs4948496	NA	0.53	0.42	0.57	ARID5B	ENST00000309334.5+ARID5B	0	ENST00000309334.5+ARID5B	0	chr10:63831928	chr10:63831879-63832187	chr10:63831904-63832162	TonsilT_10371	RTKN2	chr10:64027748-64029013	TonsilT_10388	NO	chr10:63831031-63832453#chr10:64025572-64028803	T1845#T1845,T1846	NO	-196452	I35230
rs35809595	rs4948496	NA	0.53	0.42	0.57	ARID5B	ENST00000309334.5+ARID5B	0	ENST00000309334.5+ARID5B	0	chr10:63831928	chr10:63831879-63832187	chr10:63831904-63832162	TonsilT_10371	ARID5B	chr10:63808591-63809208	TonsilT_10366	NO	chr10:63831031-63835354#chr10:63807289-63809377	T1845#T1845	NO	23028.5	I38173
rs35809595	rs4948496	NA	0.53	0.42	0.57	ARID5B	ENST00000309334.5+ARID5B	0	ENST00000309334.5+ARID5B	0	chr10:63831928	chr10:63831879-63832187	chr10:63831904-63832162	TonsilT_10371	ARID5B	chr10:63659686-63660327	TonsilT_10343	NO	chr10:63831031-63835354#chr10:63659055-63661166	T1845#T1845	NO	171922	I30451
rs35809595	rs4948496	NA	0.53	0.42	0.57	ARID5B	ENST00000309334.5+ARID5B	0	ENST00000309334.5+ARID5B	0	chr10:63831928	chr10:63831879-63832187	chr10:63831904-63832162	TonsilT_10371	ARID5B	chr10:63807656-63808481	TonsilT_10365	NO	chr10:63831031-63835354#chr10:63807289-63809377	T1845#T1845	NO	23859.5	I6914
rs2282171	rs12494314	NA	0.54	NA	NA	TMEM39A	ENST00000497993.1+TMEM39A	0	ENST00000497993.1+TMEM39A	0	chr3:119182598	chr3:119181997-119183079	chr3:119182022-119183054	TonsilT_56824	COX17	chr3:119395680-119396734	TonsilT_56835	YES	chr3:119180579-119182698#chr3:119394848-119396651	T706#T706	YES	-213609	I6430
rs2282171	rs12494314	NA	0.54	NA	NA	TMEM39A	ENST00000497993.1+TMEM39A	0	ENST00000497993.1+TMEM39A	0	chr3:119182598	chr3:119181997-119183079	chr3:119182022-119183054	TonsilT_56824	TIMMDC1	chr3:119216935-119217836	TonsilT_56827	YES	chr3:119182699-119183165#chr3:119216189-119217010	T706#T706	NO	-34787.5	I30010
rs2282171	rs12494314	NA	0.54	NA	NA	TMEM39A	ENST00000497993.1+TMEM39A	0	ENST00000497993.1+TMEM39A	0	chr3:119182598	chr3:119181997-119183079	chr3:119182022-119183054	TonsilT_56824	TMEM39A	chr3:119188669-119188829	TonsilT_56826	YES	chr3:119180579-119182698#chr3:119187388-119190168	T706#T706	YES	-6151	I10774
rs2282171	rs12494314	NA	0.54	NA	NA	TMEM39A	ENST00000497993.1+TMEM39A	0	ENST00000497993.1+TMEM39A	0	chr3:119182598	chr3:119181997-119183079	chr3:119182022-119183054	TonsilT_56824	TMEM39A	chr3:119187467-119188462	TonsilT_56825	YES	chr3:119180579-119182698#chr3:119187388-119190168	T706#T706	YES	-5366.5	I69210
rs2282171	rs12494314	NA	0.54	NA	NA	TMEM39A	ENST00000497993.1+TMEM39A	0	ENST00000497993.1+TMEM39A	0	chr3:119182598	chr3:119181997-119183079	chr3:119182022-119183054	TonsilT_56824	TCONS_00005429	chr3:119812746-119814758	TonsilT_56855	YES	chr3:119180579-119182698#chr3:119813534-119814972	T706#T707	YES	-631154	I17511
rs2282171	rs12494314	NA	0.54	NA	NA	TMEM39A	ENST00000497993.1+TMEM39A	0	ENST00000497993.1+TMEM39A	0	chr3:119182598	chr3:119181997-119183079	chr3:119182022-119183054	TonsilT_56824	CD80	chr3:119278208-119278854	TonsilT_56828	YES	chr3:119180579-119182698#chr3:119278061-119279630	T706#T706	YES	-95933	I17754
rs2282171	rs12494314	NA	0.54	NA	NA	TMEM39A	ENST00000497993.1+TMEM39A	0	ENST00000497993.1+TMEM39A	0	chr3:119182598	chr3:119181997-119183079	chr3:119182022-119183054	TonsilT_56824	RP11-18H7.1	chr3:119812746-119814758	TonsilT_56855	YES	chr3:119180579-119182698#chr3:119813534-119814972	T706#T707	YES	-631154	I17511
rs2282171	rs12494314	NA	0.54	NA	NA	TMEM39A	ENST00000497993.1+TMEM39A	0	ENST00000497993.1+TMEM39A	0	chr3:119182598	chr3:119181997-119183079	chr3:119182022-119183054	TonsilT_56824	TCONS_00006174	chr3:119812746-119814758	TonsilT_56855	YES	chr3:119180579-119182698#chr3:119813534-119814972	T706#T707	YES	-631154	I17511
rs2282171	rs12494314	NA	0.54	NA	NA	TMEM39A	ENST00000497993.1+TMEM39A	0	ENST00000497993.1+TMEM39A	0	chr3:119182598	chr3:119181997-119183079	chr3:119182022-119183054	TonsilT_56824	TCONS_00006171	chr3:119812746-119814758	TonsilT_56855	YES	chr3:119180579-119182698#chr3:119813534-119814972	T706#T707	YES	-631154	I17511
rs2282171	rs12494314	NA	0.54	NA	NA	TMEM39A	ENST00000497993.1+TMEM39A	0	ENST00000497993.1+TMEM39A	0	chr3:119182598	chr3:119181997-119183079	chr3:119182022-119183054	TonsilT_56824	POGLUT1	chr3:119187467-119188462	TonsilT_56825	YES	chr3:119180579-119182698#chr3:119187388-119190168	T706#T706	YES	-5366.5	I69210
rs2282171	rs12494314	NA	0.54	NA	NA	TMEM39A	ENST00000497993.1+TMEM39A	0	ENST00000497993.1+TMEM39A	0	chr3:119182598	chr3:119181997-119183079	chr3:119182022-119183054	TonsilT_56824	TCONS_00006173	chr3:119812746-119814758	TonsilT_56855	YES	chr3:119180579-119182698#chr3:119813534-119814972	T706#T707	YES	-631154	I17511
rs2282171	rs12494314	NA	0.54	NA	NA	TMEM39A	ENST00000497993.1+TMEM39A	0	ENST00000497993.1+TMEM39A	0	chr3:119182598	chr3:119181997-119183079	chr3:119182022-119183054	TonsilT_56824	TCONS_00006175	chr3:119812746-119814758	TonsilT_56855	YES	chr3:119180579-119182698#chr3:119813534-119814972	T706#T707	YES	-631154	I17511
rs2282171	rs12494314	NA	0.54	NA	NA	TMEM39A	ENST00000497993.1+TMEM39A	0	ENST00000497993.1+TMEM39A	0	chr3:119182598	chr3:119181997-119183079	chr3:119182022-119183054	TonsilT_56824	MAATS1	chr3:119421399-119422294	TonsilT_56838	YES	chr3:119180579-119182698#chr3:119421399-119425654	T706#T706	YES	-239248	I60536
rs2282171	rs12494314	NA	0.54	NA	NA	TMEM39A	ENST00000497993.1+TMEM39A	0	ENST00000497993.1+TMEM39A	0	chr3:119182598	chr3:119181997-119183079	chr3:119182022-119183054	TonsilT_56824	RP11-190C22.8	chr3:119216935-119217836	TonsilT_56827	YES	chr3:119182699-119183165#chr3:119216189-119217010	T706#T706	NO	-34787.5	I30010
rs2282171	rs12494314	NA	0.54	NA	NA	TMEM39A	ENST00000497993.1+TMEM39A	0	ENST00000497993.1+TMEM39A	0	chr3:119182598	chr3:119181997-119183079	chr3:119182022-119183054	TonsilT_56824	TCONS_00006172	chr3:119812746-119814758	TonsilT_56855	YES	chr3:119180579-119182698#chr3:119813534-119814972	T706#T707	YES	-631154	I17511
rs2282171	rs12494314	NA	0.54	NA	NA	TMEM39A	ENST00000497993.1+TMEM39A	0	ENST00000497993.1+TMEM39A	0	chr3:119182598	chr3:119181997-119183079	chr3:119182022-119183054	TonsilT_56824	GSK3B	chr3:119812746-119814758	TonsilT_56855	YES	chr3:119180579-119182698#chr3:119813534-119814972	T706#T707	YES	-631154	I17511
rs2282171	rs12494314	NA	0.54	NA	NA	TMEM39A	ENST00000497993.1+TMEM39A	0	ENST00000497993.1+TMEM39A	0	chr3:119182598	chr3:119181997-119183079	chr3:119182022-119183054	TonsilT_56824	GTF2E1	chr3:120460836-120461978	TonsilT_56873	YES	chr3:119180579-119182698#chr3:120459212-120462169	T706#T708	YES	-1278809	I10563
rs2282171	rs12494314	NA	0.54	NA	NA	TMEM39A	ENST00000497993.1+TMEM39A	0	ENST00000497993.1+TMEM39A	0	chr3:119182598	chr3:119181997-119183079	chr3:119182022-119183054	TonsilT_56824	TCONS_00006941	chr3:119812746-119814758	TonsilT_56855	YES	chr3:119180579-119182698#chr3:119813534-119814972	T706#T707	YES	-631154	I17511
rs2282171	rs12494314	NA	0.54	NA	NA	TMEM39A	ENST00000497993.1+TMEM39A	0	ENST00000497993.1+TMEM39A	0	chr3:119182598	chr3:119181997-119183079	chr3:119182022-119183054	TonsilT_56824	TCONS_00006170	chr3:119278208-119278854	TonsilT_56828	YES	chr3:119180579-119182698#chr3:119278061-119279630	T706#T706	YES	-95933	I17754
rs2282171	rs12494314	NA	0.54	NA	NA	TMEM39A	ENST00000497993.1+TMEM39A	0	ENST00000497993.1+TMEM39A	0	chr3:119182598	chr3:119181997-119183079	chr3:119182022-119183054	TonsilT_56824	RABL3	chr3:120460836-120461978	TonsilT_56873	YES	chr3:119180579-119182698#chr3:120459212-120462169	T706#T708	YES	-1278809	I10563
rs2282171	rs12494314	NA	0.54	NA	NA	TMEM39A	ENST00000497993.1+TMEM39A	0	ENST00000497993.1+TMEM39A	0	chr3:119182598	chr3:119181997-119183079	chr3:119182022-119183054	TonsilT_56824	ARHGAP31	chr3:119012525-119014332	TonsilT_56820	YES	chr3:119180579-119182698#chr3:119011963-119013668	T706#T706	YES	169170	I10561
rs2282171	rs12494314	NA	0.54	NA	NA	TMEM39A	ENST00000497993.1+TMEM39A	0	ENST00000497993.1+TMEM39A	0	chr3:119182598	chr3:119181997-119183079	chr3:119182022-119183054	TonsilT_56824	TCONS_00006940	chr3:119812746-119814758	TonsilT_56855	YES	chr3:119180579-119182698#chr3:119813534-119814972	T706#T707	YES	-631154	I17511
rs4930156	rs494003	NA	0.46	NA	NA	RNASEH2C	ENST00000526137.1+SIPA1	0	ENST00000526137.1+SIPA1	0	chr11:65405699	chr11:65405207-65406535	chr11:65405232-65406510	TonsilT_14474	LTBP3	chr11:65307388-65308649	TonsilT_14461	YES	chr11:65406142-65407796#chr11:65306513-65309575	T1990#T1989	NO	97680.5	I63818
rs4930156	rs494003	NA	0.46	NA	NA	RNASEH2C	ENST00000526137.1+SIPA1	0	ENST00000526137.1+SIPA1	0	chr11:65405699	chr11:65405207-65406535	chr11:65405232-65406510	TonsilT_14474	DRAP1	chr11:65686212-65687648	TonsilT_14497	YES	chr11:65403617-65406141#chr11:65682935-65687255	T1990#T1990	YES	-281231	I44912
rs4930156	rs494003	NA	0.46	NA	NA	RNASEH2C	ENST00000526137.1+SIPA1	0	ENST00000526137.1+SIPA1	0	chr11:65405699	chr11:65405207-65406535	chr11:65405232-65406510	TonsilT_14474	PCNXL3	chr11:65382633-65383375	TonsilT_14472	YES	chr11:65406142-65407796#chr11:65382384-65384090	T1990#T1989,T1990	YES	22695	I18640
rs4930156	rs494003	NA	0.46	NA	NA	RNASEH2C	ENST00000526137.1+SIPA1	0	ENST00000526137.1+SIPA1	0	chr11:65405699	chr11:65405207-65406535	chr11:65405232-65406510	TonsilT_14474	MAP3K11	chr11:65382633-65383375	TonsilT_14472	YES	chr11:65406142-65407796#chr11:65382384-65384090	T1990#T1989,T1990	YES	22695	I18640
rs4930156	rs494003	NA	0.46	NA	NA	RNASEH2C	ENST00000526137.1+SIPA1	0	ENST00000526137.1+SIPA1	0	chr11:65405699	chr11:65405207-65406535	chr11:65405232-65406510	TonsilT_14474	EIF1AD	chr11:65769400-65770510	TonsilT_14502	YES	chr11:65403617-65406141#chr11:65768721-65769607	T1990#T1990	YES	-364256	I38613
rs4930156	rs494003	NA	0.46	NA	NA	RNASEH2C	ENST00000526137.1+SIPA1	0	ENST00000526137.1+SIPA1	0	chr11:65405699	chr11:65405207-65406535	chr11:65405232-65406510	TonsilT_14474	MUS81	chr11:65624452-65624834	TonsilT_14487	YES	chr11:65623904-65626016#chr11:65403617-65406141	T1990#T1990	YES	-218944	I23878
rs4930156	rs494003	NA	0.46	NA	NA	RNASEH2C	ENST00000526137.1+SIPA1	0	ENST00000526137.1+SIPA1	0	chr11:65405699	chr11:65405207-65406535	chr11:65405232-65406510	TonsilT_14474	SIPA1	chr11:65407047-65407955	TonsilT_14475	YES	chr11:65406142-65407796#chr11:65407797-65409865	T1990#T1990	NO	-1802	I63820
rs4930156	rs494003	NA	0.46	NA	NA	RNASEH2C	ENST00000526137.1+SIPA1	0	ENST00000526137.1+SIPA1	0	chr11:65405699	chr11:65405207-65406535	chr11:65405232-65406510	TonsilT_14474	TCONS_l2_00005065	chr11:65600799-65601726	TonsilT_14486	YES	chr11:65403617-65406141#chr11:65600186-65602438	T1990#T1990	YES	-195564	I606
rs4930156	rs494003	NA	0.46	NA	NA	RNASEH2C	ENST00000526137.1+SIPA1	0	ENST00000526137.1+SIPA1	0	chr11:65405699	chr11:65405207-65406535	chr11:65405232-65406510	TonsilT_14474	SNX32	chr11:65600799-65601726	TonsilT_14486	YES	chr11:65403617-65406141#chr11:65600186-65602438	T1990#T1990	YES	-195564	I606
rs4930156	rs494003	NA	0.46	NA	NA	RNASEH2C	ENST00000526137.1+SIPA1	0	ENST00000526137.1+SIPA1	0	chr11:65405699	chr11:65405207-65406535	chr11:65405232-65406510	TonsilT_14474	SCYL1	chr11:65292224-65292990	TonsilT_14459	YES	chr11:65403617-65406141#chr11:65291278-65293507	T1990#T1989	YES	113092	I13982
rs4930156	rs494003	NA	0.46	NA	NA	RNASEH2C	ENST00000526137.1+SIPA1	0	ENST00000526137.1+SIPA1	0	chr11:65405699	chr11:65405207-65406535	chr11:65405232-65406510	TonsilT_14474	C11orf68	chr11:65686212-65687648	TonsilT_14497	YES	chr11:65403617-65406141#chr11:65682935-65687255	T1990#T1990	YES	-281231	I44912
rs4930156	rs494003	NA	0.46	NA	NA	RNASEH2C	ENST00000526137.1+SIPA1	0	ENST00000526137.1+SIPA1	0	chr11:65405699	chr11:65405207-65406535	chr11:65405232-65406510	TonsilT_14474	CFL1	chr11:65624452-65624834	TonsilT_14487	YES	chr11:65623904-65626016#chr11:65403617-65406141	T1990#T1990	YES	-218944	I23878
rs4930156	rs494003	NA	0.46	NA	NA	RNASEH2C	ENST00000526137.1+SIPA1	0	ENST00000526137.1+SIPA1	0	chr11:65405699	chr11:65405207-65406535	chr11:65405232-65406510	TonsilT_14474	CFL1	chr11:65625486-65625996	TonsilT_14488	YES	chr11:65403617-65406141#chr11:65623904-65626016	T1990#T1990	YES	-220042	I7599
rs4930156	rs494003	NA	0.46	NA	NA	RNASEH2C	ENST00000526137.1+SIPA1	0	ENST00000526137.1+SIPA1	0	chr11:65405699	chr11:65405207-65406535	chr11:65405232-65406510	TonsilT_14474	FAM89B	chr11:65339858-65340274	TonsilT_14467	YES	chr11:65403617-65406141#chr11:65338149-65344218	T1990#T1989	YES	65633	I53762
rs4930156	rs494003	NA	0.46	NA	NA	RNASEH2C	ENST00000526137.1+SIPA1	0	ENST00000526137.1+SIPA1	0	chr11:65405699	chr11:65405207-65406535	chr11:65405232-65406510	TonsilT_14474	BANF1	chr11:65769400-65770510	TonsilT_14502	YES	chr11:65403617-65406141#chr11:65768721-65769607	T1990#T1990	YES	-364256	I38613
rs4930156	rs494003	NA	0.46	NA	NA	RNASEH2C	ENST00000526137.1+SIPA1	0	ENST00000526137.1+SIPA1	0	chr11:65405699	chr11:65405207-65406535	chr11:65405232-65406510	TonsilT_14474	EHBP1L1	chr11:65341610-65342266	TonsilT_14468	YES	chr11:65403617-65406141#chr11:65338149-65344218	T1990#T1989	YES	63761	I3815
rs4930156	rs494003	NA	0.46	NA	NA	RNASEH2C	ENST00000526137.1+SIPA1	0	ENST00000526137.1+SIPA1	0	chr11:65405699	chr11:65405207-65406535	chr11:65405232-65406510	TonsilT_14474	EHBP1L1	chr11:65343016-65343725	TonsilT_14469	YES	chr11:65338149-65344218#chr11:65403617-65406141	T1989#T1990	YES	62328.5	I63819
rs4930156	rs494003	NA	0.46	NA	NA	RNASEH2C	ENST00000526137.1+SIPA1	0	ENST00000526137.1+SIPA1	0	chr11:65405699	chr11:65405207-65406535	chr11:65405232-65406510	TonsilT_14474	TCONS_l2_00005064	chr11:65600799-65601726	TonsilT_14486	YES	chr11:65403617-65406141#chr11:65600186-65602438	T1990#T1990	YES	-195564	I606
rs71041848	rs4639966	NA	0.44	NA	NA	Intergenic	ENST00000527558.1+TREH	12820	ENST00000531328.1+AP002954.6	1910	chr11:118563219	chr11:118562922-118563716	chr11:118562947-118563691	TonsilT_16145	DPAGT1	chr11:118972261-118973336	TonsilT_16183	NO	chr11:118560823-118563693#chr11:118972600-118973838	T2052#T2053	NO	-409580	I33165
rs71041848	rs4639966	NA	0.44	NA	NA	Intergenic	ENST00000527558.1+TREH	12820	ENST00000531328.1+AP002954.6	1910	chr11:118563219	chr11:118562922-118563716	chr11:118562947-118563691	TonsilT_16145	BCL9L	chr11:118781197-118781845	TonsilT_16164	NO	chr11:118560823-118563693#chr11:118780640-118782921	T2052#T2052	NO	-218302	I61763
rs71041848	rs4639966	NA	0.44	NA	NA	Intergenic	ENST00000527558.1+TREH	12820	ENST00000531328.1+AP002954.6	1910	chr11:118563219	chr11:118562922-118563716	chr11:118562947-118563691	TonsilT_16145	C2CD2L	chr11:118972261-118973336	TonsilT_16183	NO	chr11:118560823-118563693#chr11:118972600-118973838	T2052#T2053	NO	-409580	I33165
rs71041848	rs4639966	NA	0.44	NA	NA	Intergenic	ENST00000527558.1+TREH	12820	ENST00000531328.1+AP002954.6	1910	chr11:118563219	chr11:118562922-118563716	chr11:118562947-118563691	TonsilT_16145	DDX6	chr11:118660642-118660809	TonsilT_16150	NO	chr11:118560823-118563693#chr11:118660364-118664770	T2052#T2052	NO	-97506.5	I3064
rs71041848	rs4639966	NA	0.44	NA	NA	Intergenic	ENST00000527558.1+TREH	12820	ENST00000531328.1+AP002954.6	1910	chr11:118563219	chr11:118562922-118563716	chr11:118562947-118563691	TonsilT_16145	DDX6	chr11:118661177-118662773	TonsilT_16151	NO	chr11:118560823-118563693#chr11:118660364-118664770	T2052#T2052	NO	-98756	I46087
rs71041848	rs4639966	NA	0.44	NA	NA	Intergenic	ENST00000527558.1+TREH	12820	ENST00000531328.1+AP002954.6	1910	chr11:118563219	chr11:118562922-118563716	chr11:118562947-118563691	TonsilT_16145	TCONS_00020001	chr11:118661177-118662773	TonsilT_16151	NO	chr11:118560823-118563693#chr11:118660364-118664770	T2052#T2052	NO	-98756	I46087
rs71041848	rs4639966	NA	0.44	NA	NA	Intergenic	ENST00000527558.1+TREH	12820	ENST00000531328.1+AP002954.6	1910	chr11:118563219	chr11:118562922-118563716	chr11:118562947-118563691	TonsilT_16145	CXCR5	chr11:118754005-118755032	TonsilT_16160	NO	chr11:118562920-118563693#chr11:118754245-118754810	T2052#T2052	NO	-191300	I50506
rs71041848	rs4639966	NA	0.44	NA	NA	Intergenic	ENST00000527558.1+TREH	12820	ENST00000531328.1+AP002954.6	1910	chr11:118563219	chr11:118562922-118563716	chr11:118562947-118563691	TonsilT_16145	TCONS_00019492	chr11:118661177-118662773	TonsilT_16151	NO	chr11:118560823-118563693#chr11:118660364-118664770	T2052#T2052	NO	-98756	I46087
rs71041848	rs4639966	NA	0.44	NA	NA	Intergenic	ENST00000527558.1+TREH	12820	ENST00000531328.1+AP002954.6	1910	chr11:118563219	chr11:118562922-118563716	chr11:118562947-118563691	TonsilT_16145	MIR4492	chr11:118781197-118781845	TonsilT_16164	NO	chr11:118560823-118563693#chr11:118780640-118782921	T2052#T2052	NO	-218302	I61763
rs73790149	rs4388254	0.68	NA	NA	NA	TCF7	ENST00000520652.1+TCF7	0	ENST00000520652.1+TCF7	0	chr5:133458344	chr5:133458019-133458754	chr5:133458044-133458729	TonsilT_68678	PHF15	chr5:133861656-133861993	TonsilT_68706	YES	chr5:133458566-133462110#chr5:133861328-133862839	T1104#T1104	NO	-403480	I68744
rs73790149	rs4388254	0.68	NA	NA	NA	TCF7	ENST00000520652.1+TCF7	0	ENST00000520652.1+TCF7	0	chr5:133458344	chr5:133458019-133458754	chr5:133458044-133458729	TonsilT_68678	PHF15	chr5:133862157-133863492	TonsilT_68707	YES	chr5:133458566-133462110#chr5:133861328-133862839	T1104#T1104	NO	-404480	I5999
rs73790149	rs4388254	0.68	NA	NA	NA	TCF7	ENST00000520652.1+TCF7	0	ENST00000520652.1+TCF7	0	chr5:133458344	chr5:133458019-133458754	chr5:133458044-133458729	TonsilT_68678	PHF15	chr5:133859956-133861482	TonsilT_68705	YES	chr5:133458566-133462110#chr5:133861328-133862839	T1104#T1104	NO	-402375	I15793
rs73790149	rs4388254	0.68	NA	NA	NA	TCF7	ENST00000520652.1+TCF7	0	ENST00000520652.1+TCF7	0	chr5:133458344	chr5:133458019-133458754	chr5:133458044-133458729	TonsilT_68678	TCF7	chr5:133451061-133451626	TonsilT_68677	YES	chr5:133457051-133458565#chr5:133449686-133451865	T1104#T1104	NO	7000.5	I26792
rs73790149	rs4388254	0.68	NA	NA	NA	TCF7	ENST00000520652.1+TCF7	0	ENST00000520652.1+TCF7	0	chr5:133458344	chr5:133458019-133458754	chr5:133458044-133458729	TonsilT_68678	TCF7	chr5:133449668-133450674	TonsilT_68676	YES	chr5:133457051-133458565#chr5:133449686-133451865	T1104#T1104	NO	8173	I46938
rs73790149	rs4388254	0.68	NA	NA	NA	TCF7	ENST00000520652.1+TCF7	0	ENST00000520652.1+TCF7	0	chr5:133458344	chr5:133458019-133458754	chr5:133458044-133458729	TonsilT_68678	AC005355.1	chr5:133772093-133773095	TonsilT_68700	YES	chr5:133458566-133462110#chr5:133771911-133775550	T1104#T1104	NO	-314250	I22522
rs752637	rs3757387	0.47	NA	NA	NA	IRF5	ENST00000249375.4+IRF5	0	ENST00000249375.4+IRF5	0	chr7:128579420	chr7:128578598-128579497	chr7:128578623-128579472	TonsilT_80330	TSPAN33	chr7:128784083-128785204	TonsilT_80343	YES	chr7:128577563-128578625#chr7:128783011-128785792	T1464#T1464	YES	-205224	I13337
rs752637	rs3757387	0.47	NA	NA	NA	IRF5	ENST00000249375.4+IRF5	0	ENST00000249375.4+IRF5	0	chr7:128579420	chr7:128578598-128579497	chr7:128578623-128579472	TonsilT_80330	CCDC136	chr7:128430677-128431851	TonsilT_80317	YES	chr7:128578626-128582908#chr7:128430493-128433726	T1464#T1464	YES	148156	I13335
rs1425801	rs387619	0.59	NA	0.52	0.51	CD44	ENST00000598940.1+AL356215.1	-50116	TCONS_00019615+TCONS_00019615	4470	chr11:35099975	chr11:35099201-35100140	chr11:35099226-35100115	TonsilT_13537	RP4-607I7.1	chr11:35160348-35161353	TonsilT_13544	NO	chr11:35097824-35099912#chr11:35160297-35162228	T1960#T1960	NO	-60875.5	I38540
rs1425801	rs387619	0.59	NA	0.52	0.51	CD44	ENST00000598940.1+AL356215.1	-50116	TCONS_00019615+TCONS_00019615	4470	chr11:35099975	chr11:35099201-35100140	chr11:35099226-35100115	TonsilT_13537	CD44	chr11:35160348-35161353	TonsilT_13544	NO	chr11:35097824-35099912#chr11:35160297-35162228	T1960#T1960	NO	-60875.5	I38540
rs28410471	rs1170426	0.76	0.97	0.97	1	ZFP90	ENST00000576305.1+ZFP90	-9238	ENST00000576305.1+ZFP90	-9238	chr16:68554755	chr16:68554342-68555096	chr16:68554367-68555071	TonsilT_31642	CHTF8	chr16:69165970-69167024	TonsilT_31653	NO	chr16:68554786-68555792#chr16:69164373-69167774	T2539#T2539	NO	-611742	I70183
rs28410471	rs1170426	0.76	0.97	0.97	1	ZFP90	ENST00000576305.1+ZFP90	-9238	ENST00000576305.1+ZFP90	-9238	chr16:68554755	chr16:68554342-68555096	chr16:68554367-68555071	TonsilT_31642	CIRH1A	chr16:69165970-69167024	TonsilT_31653	NO	chr16:68554786-68555792#chr16:69164373-69167774	T2539#T2539	NO	-611742	I70183
rs111655589	rs12418883	0.49	NA	NA	NA	IRF7	ENST00000454668.2+RASSF7	4924	ENST00000533920.1+MIR210HG	488	chr11:568945	chr11:568056-569096	chr11:568081-569071	TonsilT_12541	RNH1	chr11:506102-507687	TonsilT_12535	YES	chr11:567176-569693#chr11:505943-508268	T1917#T1917	YES	62050.5	I11471
rs111655589	rs12418883	0.49	NA	NA	NA	IRF7	ENST00000454668.2+RASSF7	4924	ENST00000533920.1+MIR210HG	488	chr11:568945	chr11:568056-569096	chr11:568081-569071	TonsilT_12541	DEAF1	chr11:705628-706305	TonsilT_12549	YES	chr11:567176-569693#chr11:705002-709717	T1917#T1917	YES	-137022	I11470
rs111655589	rs12418883	0.49	NA	NA	NA	IRF7	ENST00000454668.2+RASSF7	4924	ENST00000533920.1+MIR210HG	488	chr11:568945	chr11:568056-569096	chr11:568081-569071	TonsilT_12541	EPS8L2	chr11:705628-706305	TonsilT_12549	YES	chr11:567176-569693#chr11:705002-709717	T1917#T1917	YES	-137022	I11470
rs111655589	rs12418883	0.49	NA	NA	NA	IRF7	ENST00000454668.2+RASSF7	4924	ENST00000533920.1+MIR210HG	488	chr11:568945	chr11:568056-569096	chr11:568081-569071	TonsilT_12541	TALDO1	chr11:746650-747822	TonsilT_12555	YES	chr11:567176-569693#chr11:747083-749352	T1917#T1917	YES	-178291	I11472
rs111655589	rs1061502	0.58	NA	NA	NA	IRF7	ENST00000454668.2+RASSF7	4924	ENST00000533920.1+MIR210HG	488	chr11:568945	chr11:568056-569096	chr11:568081-569071	TonsilT_12541	RNH1	chr11:506102-507687	TonsilT_12535	YES	chr11:567176-569693#chr11:505943-508268	T1917#T1917	YES	62050.5	I11471
rs111655589	rs1061502	0.58	NA	NA	NA	IRF7	ENST00000454668.2+RASSF7	4924	ENST00000533920.1+MIR210HG	488	chr11:568945	chr11:568056-569096	chr11:568081-569071	TonsilT_12541	DEAF1	chr11:705628-706305	TonsilT_12549	YES	chr11:567176-569693#chr11:705002-709717	T1917#T1917	YES	-137022	I11470
rs111655589	rs1061502	0.58	NA	NA	NA	IRF7	ENST00000454668.2+RASSF7	4924	ENST00000533920.1+MIR210HG	488	chr11:568945	chr11:568056-569096	chr11:568081-569071	TonsilT_12541	EPS8L2	chr11:705628-706305	TonsilT_12549	YES	chr11:567176-569693#chr11:705002-709717	T1917#T1917	YES	-137022	I11470
rs111655589	rs1061502	0.58	NA	NA	NA	IRF7	ENST00000454668.2+RASSF7	4924	ENST00000533920.1+MIR210HG	488	chr11:568945	chr11:568056-569096	chr11:568081-569071	TonsilT_12541	TALDO1	chr11:746650-747822	TonsilT_12555	YES	chr11:567176-569693#chr11:747083-749352	T1917#T1917	YES	-178291	I11472
rs3024495	rs3024505	1	NA	NA	NA	IL10	ENST00000471071.1+IL10	0	ENST00000471071.1+IL10	0	chr1:206942413	chr1:206942274-206943176	chr1:206942299-206943151	TonsilT_6890	FAIM3	chr1:207094982-207095637	TonsilT_6912	NO	chr1:206941313-206944237#chr1:207094597-207095850	T292#T292	NO	-152896	I36314
rs13389106	rs17321999	0.99	1	1	1	LBH	ENST00000467242.1+LBH	0	ENST00000467242.1+LBH	0	chr2:30480750	chr2:30480388-30481230	chr2:30480413-30481205	TonsilT_41386	LCLAT1	chr2:30669588-30671497	TonsilT_41407	YES	chr2:30480298-30481548#chr2:30668457-30670308	T377#T377	NO	-189792	I34821
rs34631447	rs6762714	0.98	0.93	0.97	1	LPP-TPRG1	ENST00000471917.1+LPP	0	ENST00000471917.1+LPP	0	chr3:188472322	chr3:188472071-188472421	chr3:188472096-188472396	TonsilT_59056	RP11-132N15.3	chr3:187694191-187694446	TonsilT_58971	NO	chr3:188470729-188473214#chr3:187692316-187694760	T783#T783	NO	778004	I70828
rs34631447	rs6762714	0.98	0.93	0.97	1	LPP-TPRG1	ENST00000471917.1+LPP	0	ENST00000471917.1+LPP	0	chr3:188472322	chr3:188472071-188472421	chr3:188472096-188472396	TonsilT_59056	BCL6	chr3:187463065-187463833	TonsilT_58946	NO	chr3:188470729-188473214#chr3:187462304-187464045	T783#T782	NO	1008873	I54103
rs34631447	rs6762714	0.98	0.93	0.97	1	LPP-TPRG1	ENST00000471917.1+LPP	0	ENST00000471917.1+LPP	0	chr3:188472322	chr3:188472071-188472421	chr3:188472096-188472396	TonsilT_59056	BCL6	chr3:187455189-187455398	TonsilT_58942	NO	chr3:188470729-188473214#chr3:187453573-187455730	T783#T782	NO	1.01703e+06	I38968
rs17534034	rs268134	0.56	NA	NA	NA	SPRED2	ENST00000440972.1+SPRED2	0	ENST00000440972.1+SPRED2	0	chr2:65594196	chr2:65593497-65594262	chr2:65593522-65594237	TonsilT_42609	AC074391.1	chr2:65662842-65664248	TonsilT_42617	YES	chr2:65594215-65597170#chr2:65663208-65665105	T415#T415	NO	-69349	I47253
rs17534034	rs268134	0.56	NA	NA	NA	SPRED2	ENST00000440972.1+SPRED2	0	ENST00000440972.1+SPRED2	0	chr2:65594196	chr2:65593497-65594262	chr2:65593522-65594237	TonsilT_42609	SPRED2	chr2:65659122-65660245	TonsilT_42616	YES	chr2:65592667-65594214#chr2:65657461-65660361	T415#T415	YES	-65487.5	I17644
rs17534034	rs268134	0.56	NA	NA	NA	SPRED2	ENST00000440972.1+SPRED2	0	ENST00000440972.1+SPRED2	0	chr2:65594196	chr2:65593497-65594262	chr2:65593522-65594237	TonsilT_42609	SPRED2	chr2:65657592-65658915	TonsilT_42615	YES	chr2:65592667-65594214#chr2:65657461-65660361	T415#T415	YES	-64057.5	I17645
rs13385731	rs13385731	NA	1	1	1	RASGRP3	ENST00000494927.1+RASGRP3	0	ENST00000494927.1+RASGRP3	0	chr2:33701890	chr2:33700406-33701911	chr2:33700431-33701886	TonsilT_41472	TCONS_l2_00013556	chr2:33823612-33824993	TonsilT_41477	YES	chr2:33701596-33702898#chr2:33824240-33824515	T379#T379	NO	-122412	I59720
rs13385731	rs13385731	NA	1	1	1	RASGRP3	ENST00000494927.1+RASGRP3	0	ENST00000494927.1+RASGRP3	0	chr2:33701890	chr2:33700406-33701911	chr2:33700431-33701886	TonsilT_41472	FAM98A	chr2:33823612-33824993	TonsilT_41477	YES	chr2:33701596-33702898#chr2:33824240-33824515	T379#T379	NO	-122412	I59720
rs13385731	rs13385731	NA	1	1	1	RASGRP3	ENST00000494927.1+RASGRP3	0	ENST00000494927.1+RASGRP3	0	chr2:33701890	chr2:33700406-33701911	chr2:33700431-33701886	TonsilT_41472	RASGRP3	chr2:33700431-33701886	TonsilT_41472	YES	chr2:33701596-33702898#chr2:33700068-33701327	T379#T379	NO	731.5	I59721
rs71424182	rs268124	0.54	NA	NA	NA	SPRED2	ENST00000440972.1+SPRED2	0	ENST00000440972.1+SPRED2	0	chr2:65658135	chr2:65657567-65658940	chr2:65657592-65658915	TonsilT_42615	ACTR2	chr2:65454291-65455815	TonsilT_42604	YES	chr2:65657461-65660361#chr2:65452644-65455665	T415#T415	YES	203082	I60664
rs71424182	rs268124	0.54	NA	NA	NA	SPRED2	ENST00000440972.1+SPRED2	0	ENST00000440972.1+SPRED2	0	chr2:65658135	chr2:65657567-65658940	chr2:65657592-65658915	TonsilT_42615	AC074391.1	chr2:65662842-65664248	TonsilT_42617	YES	chr2:65657461-65660361#chr2:65663208-65665105	T415#T415	YES	-5410	I60663
rs71424182	rs268124	0.54	NA	NA	NA	SPRED2	ENST00000440972.1+SPRED2	0	ENST00000440972.1+SPRED2	0	chr2:65658135	chr2:65657567-65658940	chr2:65657592-65658915	TonsilT_42615	SPRED2	chr2:65593522-65594237	TonsilT_42609	YES	chr2:65657461-65660361#chr2:65592667-65594214	T415#T415	YES	64255.5	I17645
rs9268530	rs1150757	0.48	NA	NA	NA	MHC	ENST00000446536.2+BTNL2	8318	ENST00000446536.2+BTNL2	8318	chr6:32383223	chr6:32383052-32383741	chr6:32383077-32383716	TonsilT_71462	HLA-DRA	chr6:32407245-32407978	TonsilT_71464	NO	chr6:32382942-32383339#chr6:32407323-32408447	T1199#T1199	NO	-24388.5	I48121
rs244656	rs244687	0.73	NA	NA	NA	TCF7	ENST00000378564.1+TCF7	-575	ENST00000378564.1+TCF7	-575	chr5:133449827	chr5:133449643-133450699	chr5:133449668-133450674	TonsilT_68676	SAR1B	chr5:133983372-133984923	TonsilT_68718	YES	chr5:133449686-133451865#chr5:133984205-133986375	T1104#T1104	YES	-534320	I46940
rs244656	rs244687	0.73	NA	NA	NA	TCF7	ENST00000378564.1+TCF7	-575	ENST00000378564.1+TCF7	-575	chr5:133449827	chr5:133449643-133450699	chr5:133449668-133450674	TonsilT_68676	SEC24A	chr5:133983372-133984923	TonsilT_68718	YES	chr5:133449686-133451865#chr5:133984205-133986375	T1104#T1104	YES	-534320	I46940
rs244656	rs244687	0.73	NA	NA	NA	TCF7	ENST00000378564.1+TCF7	-575	ENST00000378564.1+TCF7	-575	chr5:133449827	chr5:133449643-133450699	chr5:133449668-133450674	TonsilT_68676	CTD-2410N18.5	chr5:133561187-133562722	TonsilT_68692	YES	chr5:133560916-133562840#chr5:133449686-133451865	T1104#T1104	YES	-112128	I46933
rs244656	rs244687	0.73	NA	NA	NA	TCF7	ENST00000378564.1+TCF7	-575	ENST00000378564.1+TCF7	-575	chr5:133449827	chr5:133449643-133450699	chr5:133449668-133450674	TonsilT_68676	CDKL3	chr5:133706372-133707275	TonsilT_68697	YES	chr5:133706467-133707195#chr5:133449686-133451865	T1104#T1104	YES	-256996	I46939
rs244656	rs244687	0.73	NA	NA	NA	TCF7	ENST00000378564.1+TCF7	-575	ENST00000378564.1+TCF7	-575	chr5:133449827	chr5:133449643-133450699	chr5:133449668-133450674	TonsilT_68676	CTD-2410N18.3	chr5:133561187-133562722	TonsilT_68692	YES	chr5:133560916-133562840#chr5:133449686-133451865	T1104#T1104	YES	-112128	I46933
rs244656	rs244687	0.73	NA	NA	NA	TCF7	ENST00000378564.1+TCF7	-575	ENST00000378564.1+TCF7	-575	chr5:133449827	chr5:133449643-133450699	chr5:133449668-133450674	TonsilT_68676	VDAC1	chr5:133339443-133341212	TonsilT_68662	YES	chr5:133449686-133451865#chr5:133338676-133340873	T1104#T1103,T1104	YES	109500	I46927
rs244656	rs244687	0.73	NA	NA	NA	TCF7	ENST00000378564.1+TCF7	-575	ENST00000378564.1+TCF7	-575	chr5:133449827	chr5:133449643-133450699	chr5:133449668-133450674	TonsilT_68676	PPP2CA	chr5:133561187-133562722	TonsilT_68692	YES	chr5:133560916-133562840#chr5:133449686-133451865	T1104#T1104	YES	-112128	I46933
rs244656	rs244687	0.73	NA	NA	NA	TCF7	ENST00000378564.1+TCF7	-575	ENST00000378564.1+TCF7	-575	chr5:133449827	chr5:133449643-133450699	chr5:133449668-133450674	TonsilT_68676	UBE2B	chr5:133706372-133707275	TonsilT_68697	YES	chr5:133706467-133707195#chr5:133449686-133451865	T1104#T1104	YES	-256996	I46939
rs244656	rs244687	0.73	NA	NA	NA	TCF7	ENST00000378564.1+TCF7	-575	ENST00000378564.1+TCF7	-575	chr5:133449827	chr5:133449643-133450699	chr5:133449668-133450674	TonsilT_68676	CTB-113I20.2	chr5:133339443-133341212	TonsilT_68662	YES	chr5:133449686-133451865#chr5:133338676-133340873	T1104#T1103,T1104	YES	109500	I46927
rs244656	rs244687	0.73	NA	NA	NA	TCF7	ENST00000378564.1+TCF7	-575	ENST00000378564.1+TCF7	-575	chr5:133449827	chr5:133449643-133450699	chr5:133449668-133450674	TonsilT_68676	PHF15	chr5:133861656-133861993	TonsilT_68706	YES	chr5:133861328-133862839#chr5:133449686-133451865	T1104#T1104	YES	-411998	I46937
rs244656	rs244687	0.73	NA	NA	NA	TCF7	ENST00000378564.1+TCF7	-575	ENST00000378564.1+TCF7	-575	chr5:133449827	chr5:133449643-133450699	chr5:133449668-133450674	TonsilT_68676	PHF15	chr5:133862157-133863492	TonsilT_68707	YES	chr5:133861328-133862839#chr5:133449686-133451865	T1104#T1104	YES	-412998	I6003
rs244656	rs244687	0.73	NA	NA	NA	TCF7	ENST00000378564.1+TCF7	-575	ENST00000378564.1+TCF7	-575	chr5:133449827	chr5:133449643-133450699	chr5:133449668-133450674	TonsilT_68676	PHF15	chr5:133859956-133861482	TonsilT_68705	YES	chr5:133861328-133862839#chr5:133449686-133451865	T1104#T1104	YES	-410892	I15799
rs244656	rs244687	0.73	NA	NA	NA	TCF7	ENST00000378564.1+TCF7	-575	ENST00000378564.1+TCF7	-575	chr5:133449827	chr5:133449643-133450699	chr5:133449668-133450674	TonsilT_68676	MIR3661	chr5:133561187-133562722	TonsilT_68692	YES	chr5:133560916-133562840#chr5:133449686-133451865	T1104#T1104	YES	-112128	I46933
rs244656	rs244687	0.73	NA	NA	NA	TCF7	ENST00000378564.1+TCF7	-575	ENST00000378564.1+TCF7	-575	chr5:133449827	chr5:133449643-133450699	chr5:133449668-133450674	TonsilT_68676	TCF7	chr5:133458044-133458729	TonsilT_68678	YES	chr5:133449686-133451865#chr5:133457051-133458565	T1104#T1104	NO	-8559.5	I46938
rs244656	rs244687	0.73	NA	NA	NA	TCF7	ENST00000378564.1+TCF7	-575	ENST00000378564.1+TCF7	-575	chr5:133449827	chr5:133449643-133450699	chr5:133449668-133450674	TonsilT_68676	TCF7	chr5:133476205-133476652	TonsilT_68683	YES	chr5:133449686-133451865#chr5:133475478-133477280	T1104#T1104	NO	-26601.5	I46945
rs28495738	rs4388254	0.63	NA	NA	NA	TCF7	ENST00000519037.1+TCF7	0	ENST00000519037.1+TCF7	0	chr5:133460278	chr5:133460170-133460722	chr5:133460195-133460697	TonsilT_68679	PHF15	chr5:133861656-133861993	TonsilT_68706	NO	chr5:133458566-133462110#chr5:133861328-133862839	T1104#T1104	NO	-401546	I68745
rs28495738	rs4388254	0.63	NA	NA	NA	TCF7	ENST00000519037.1+TCF7	0	ENST00000519037.1+TCF7	0	chr5:133460278	chr5:133460170-133460722	chr5:133460195-133460697	TonsilT_68679	PHF15	chr5:133862157-133863492	TonsilT_68707	NO	chr5:133458566-133462110#chr5:133861328-133862839	T1104#T1104	NO	-402546	I5989
rs28495738	rs4388254	0.63	NA	NA	NA	TCF7	ENST00000519037.1+TCF7	0	ENST00000519037.1+TCF7	0	chr5:133460278	chr5:133460170-133460722	chr5:133460195-133460697	TonsilT_68679	PHF15	chr5:133859956-133861482	TonsilT_68705	NO	chr5:133458566-133462110#chr5:133861328-133862839	T1104#T1104	NO	-400441	I15782
rs28495738	rs4388254	0.63	NA	NA	NA	TCF7	ENST00000519037.1+TCF7	0	ENST00000519037.1+TCF7	0	chr5:133460278	chr5:133460170-133460722	chr5:133460195-133460697	TonsilT_68679	TCF7	chr5:133451061-133451626	TonsilT_68677	NO	chr5:133458566-133462110#chr5:133449686-133451865	T1104#T1104	NO	8934.5	I26784
rs28495738	rs4388254	0.63	NA	NA	NA	TCF7	ENST00000519037.1+TCF7	0	ENST00000519037.1+TCF7	0	chr5:133460278	chr5:133460170-133460722	chr5:133460195-133460697	TonsilT_68679	TCF7	chr5:133449668-133450674	TonsilT_68676	NO	chr5:133458566-133462110#chr5:133449686-133451865	T1104#T1104	NO	10107	I46930
rs28495738	rs4388254	0.63	NA	NA	NA	TCF7	ENST00000519037.1+TCF7	0	ENST00000519037.1+TCF7	0	chr5:133460278	chr5:133460170-133460722	chr5:133460195-133460697	TonsilT_68679	AC005355.1	chr5:133772093-133773095	TonsilT_68700	NO	chr5:133458566-133462110#chr5:133771911-133775550	T1104#T1104	NO	-312316	I22513
rs41272536	rs17849501	0.95	NA	NA	NA	SMG7	ENST00000440812.3+SMG7	-820	ENST00000432837.1+SMG7-AS1	0	chr1:183440531	chr1:183440161-183442314	chr1:183440186-183442289	TonsilT_5663	ARPC5	chr1:183604535-183605545	TonsilT_5672	YES	chr1:183441380-183441927#chr1:183604572-183605615	T261#T261	YES	-164509	I20256
rs41272536	rs17849501	0.95	NA	NA	NA	SMG7	ENST00000440812.3+SMG7	-820	ENST00000432837.1+SMG7-AS1	0	chr1:183440531	chr1:183440161-183442314	chr1:183440186-183442289	TonsilT_5663	RP1-127C7.6	chr1:183592049-183592701	TonsilT_5670	YES	chr1:183440224-183442143#chr1:183590420-183592503	T261#T261	NO	-151844	I20257
rs41272536	rs17849501	0.95	NA	NA	NA	SMG7	ENST00000440812.3+SMG7	-820	ENST00000432837.1+SMG7-AS1	0	chr1:183440531	chr1:183440161-183442314	chr1:183440186-183442289	TonsilT_5663	TSEN15	chr1:184020319-184021481	TonsilT_5686	YES	chr1:183440510-183441379#chr1:184020366-184021284	T261#T263	YES	-580369	I20259
rs41272536	rs17849501	0.95	NA	NA	NA	SMG7	ENST00000440812.3+SMG7	-820	ENST00000432837.1+SMG7-AS1	0	chr1:183440531	chr1:183440161-183442314	chr1:183440186-183442289	TonsilT_5663	APOBEC4	chr1:183621068-183622128	TonsilT_5673	YES	chr1:183621598-183624651#chr1:183440224-183442143	T262#T261	YES	-181067	I20254
rs41272536	rs17849501	0.95	NA	NA	NA	SMG7	ENST00000440812.3+SMG7	-820	ENST00000432837.1+SMG7-AS1	0	chr1:183440531	chr1:183440161-183442314	chr1:183440186-183442289	TonsilT_5663	APOBEC4	chr1:183622288-183622751	TonsilT_5674	YES	chr1:183440510-183441379#chr1:183622229-183622946	T261#T262	YES	-181988	I20261
rs41272536	rs17849501	0.95	NA	NA	NA	SMG7	ENST00000440812.3+SMG7	-820	ENST00000432837.1+SMG7-AS1	0	chr1:183440531	chr1:183440161-183442314	chr1:183440186-183442289	TonsilT_5663	RNASEL	chr1:182557324-182558873	TonsilT_5630	YES	chr1:183440224-183442143#chr1:182558254-182560393	T261#T259	YES	882432	I20258
rs41272536	rs17849501	0.95	NA	NA	NA	SMG7	ENST00000440812.3+SMG7	-820	ENST00000432837.1+SMG7-AS1	0	chr1:183440531	chr1:183440161-183442314	chr1:183440186-183442289	TonsilT_5663	DHX9	chr1:182807992-182809377	TonsilT_5643	YES	chr1:183440224-183442143#chr1:182807270-182809654	T261#T259	YES	631846	I20253
rs41272536	rs17849501	0.95	NA	NA	NA	SMG7	ENST00000440812.3+SMG7	-820	ENST00000432837.1+SMG7-AS1	0	chr1:183440531	chr1:183440161-183442314	chr1:183440186-183442289	TonsilT_5663	NCF2	chr1:183559448-183560089	TonsilT_5669	YES	chr1:183440224-183442143#chr1:183558572-183560588	T261#T261	YES	-119238	I20255
rs41272536	rs17849501	0.95	NA	NA	NA	SMG7	ENST00000440812.3+SMG7	-820	ENST00000432837.1+SMG7-AS1	0	chr1:183440531	chr1:183440161-183442314	chr1:183440186-183442289	TonsilT_5663	RGL1	chr1:183604535-183605545	TonsilT_5672	YES	chr1:183441380-183441927#chr1:183604572-183605615	T261#T261	YES	-164509	I20256
rs1728770	rs1170426	0.97	0.97	1	1	ZFP90	ENST00000571382.1+ZFP90	0	ENST00000571382.1+ZFP90	0	chr16:68564124	chr16:68563595-68564550	chr16:68563620-68564525	TonsilT_31644	CHTF8	chr16:69165970-69167024	TonsilT_31653	YES	chr16:68563233-68565818#chr16:69164373-69167774	T2539#T2539	NO	-602373	I70181
rs1728770	rs1170426	0.97	0.97	1	1	ZFP90	ENST00000571382.1+ZFP90	0	ENST00000571382.1+ZFP90	0	chr16:68564124	chr16:68563595-68564550	chr16:68563620-68564525	TonsilT_31644	CIRH1A	chr16:69165970-69167024	TonsilT_31653	YES	chr16:68563233-68565818#chr16:69164373-69167774	T2539#T2539	NO	-602373	I70181
rs146710425	rs28421442	NA	1	1	0.96	TET3	ENST00000305799.7+TET3	-17069	ENST00000441217.1+AC073046.25	0	chr2:74212771	chr2:74211594-74213854	chr2:74211619-74213829	TonsilT_42870	AC073046.25	chr2:74211619-74213829	TonsilT_42870	YES	chr2:74207554-74211635#chr2:74211636-74213293	T425#T425	YES	47	I11956
rs146710425	rs28421442	NA	1	1	0.96	TET3	ENST00000305799.7+TET3	-17069	ENST00000441217.1+AC073046.25	0	chr2:74212771	chr2:74211594-74213854	chr2:74211619-74213829	TonsilT_42870	TCONS_00002707	chr2:74374539-74375600	TonsilT_42880	YES	chr2:74207554-74211635#chr2:74374533-74376710	T425#T425	YES	-162298	I11952
rs146710425	rs28421442	NA	1	1	0.96	TET3	ENST00000305799.7+TET3	-17069	ENST00000441217.1+AC073046.25	0	chr2:74212771	chr2:74211594-74213854	chr2:74211619-74213829	TonsilT_42870	MTHFD2	chr2:74425385-74426766	TonsilT_42883	YES	chr2:74207554-74211635#chr2:74424734-74428587	T425#T425	YES	-213304	I11943
rs146710425	rs28421442	NA	1	1	0.96	TET3	ENST00000305799.7+TET3	-17069	ENST00000441217.1+AC073046.25	0	chr2:74212771	chr2:74211594-74213854	chr2:74211619-74213829	TonsilT_42870	TCONS_00002708	chr2:74374539-74375600	TonsilT_42880	YES	chr2:74207554-74211635#chr2:74374533-74376710	T425#T425	YES	-162298	I11952
rs146710425	rs28421442	NA	1	1	0.96	TET3	ENST00000305799.7+TET3	-17069	ENST00000441217.1+AC073046.25	0	chr2:74212771	chr2:74211594-74213854	chr2:74211619-74213829	TonsilT_42870	DUSP11	chr2:74006569-74007645	TonsilT_42854	YES	chr2:74207554-74211635#chr2:74006051-74008047	T425#T425	YES	205664	I39801
rs146710425	rs28421442	NA	1	1	0.96	TET3	ENST00000305799.7+TET3	-17069	ENST00000441217.1+AC073046.25	0	chr2:74212771	chr2:74211594-74213854	chr2:74211619-74213829	TonsilT_42870	DGUOK	chr2:74153568-74154497	TonsilT_42862	YES	chr2:74211636-74213293#chr2:74153037-74154856	T425#T425	YES	58738.5	I11942
rs146710425	rs28421442	NA	1	1	0.96	TET3	ENST00000305799.7+TET3	-17069	ENST00000441217.1+AC073046.25	0	chr2:74212771	chr2:74211594-74213854	chr2:74211619-74213829	TonsilT_42870	BOLA3-AS1	chr2:74374539-74375600	TonsilT_42880	YES	chr2:74207554-74211635#chr2:74374533-74376710	T425#T425	YES	-162298	I11952
rs146710425	rs28421442	NA	1	1	0.96	TET3	ENST00000305799.7+TET3	-17069	ENST00000441217.1+AC073046.25	0	chr2:74212771	chr2:74211594-74213854	chr2:74211619-74213829	TonsilT_42870	TCONS_00002706	chr2:74374539-74375600	TonsilT_42880	YES	chr2:74207554-74211635#chr2:74374533-74376710	T425#T425	YES	-162298	I11952
rs146710425	rs28421442	NA	1	1	0.96	TET3	ENST00000305799.7+TET3	-17069	ENST00000441217.1+AC073046.25	0	chr2:74212771	chr2:74211594-74213854	chr2:74211619-74213829	TonsilT_42870	BOLA3	chr2:74374539-74375600	TonsilT_42880	YES	chr2:74207554-74211635#chr2:74374533-74376710	T425#T425	YES	-162298	I11952
rs146710425	rs28421442	NA	1	1	0.96	TET3	ENST00000305799.7+TET3	-17069	ENST00000441217.1+AC073046.25	0	chr2:74212771	chr2:74211594-74213854	chr2:74211619-74213829	TonsilT_42870	RP11-711M9.1	chr2:74211619-74213829	TonsilT_42870	YES	chr2:74207554-74211635#chr2:74211636-74213293	T425#T425	YES	47	I11956
rs146710425	rs28421442	NA	1	1	0.96	TET3	ENST00000305799.7+TET3	-17069	ENST00000441217.1+AC073046.25	0	chr2:74212771	chr2:74211594-74213854	chr2:74211619-74213829	TonsilT_42870	TCONS_00003734	chr2:74374539-74375600	TonsilT_42880	YES	chr2:74207554-74211635#chr2:74374533-74376710	T425#T425	YES	-162298	I11952
rs146710425	rs28421442	NA	1	1	0.96	TET3	ENST00000305799.7+TET3	-17069	ENST00000441217.1+AC073046.25	0	chr2:74212771	chr2:74211594-74213854	chr2:74211619-74213829	TonsilT_42870	RTKN	chr2:74667375-74667992	TonsilT_42895	YES	chr2:74207554-74211635#chr2:74665228-74668189	T425#T425,T426	YES	-454912	I69189
rs146710425	rs28421442	NA	1	1	0.96	TET3	ENST00000305799.7+TET3	-17069	ENST00000441217.1+AC073046.25	0	chr2:74212771	chr2:74211594-74213854	chr2:74211619-74213829	TonsilT_42870	TCONS_00003733	chr2:74374539-74375600	TonsilT_42880	YES	chr2:74207554-74211635#chr2:74374533-74376710	T425#T425	YES	-162298	I11952
rs146710425	rs28421442	NA	1	1	0.96	TET3	ENST00000305799.7+TET3	-17069	ENST00000441217.1+AC073046.25	0	chr2:74212771	chr2:74211594-74213854	chr2:74211619-74213829	TonsilT_42870	STAMBP	chr2:74055765-74056723	TonsilT_42856	YES	chr2:74213294-74213940#chr2:74056337-74059357	T425#T425	NO	156527	I53185
rs146710425	rs28421442	NA	1	1	0.96	TET3	ENST00000305799.7+TET3	-17069	ENST00000441217.1+AC073046.25	0	chr2:74212771	chr2:74211594-74213854	chr2:74211619-74213829	TonsilT_42870	TET3	chr2:74229208-74230350	TonsilT_42874	YES	chr2:74213294-74213940#chr2:74229096-74230386	T425#T425	NO	-17008	I11963
rs146710425	rs6705628	NA	1	1	1	TET3	ENST00000305799.7+TET3	-17069	ENST00000441217.1+AC073046.25	0	chr2:74212771	chr2:74211594-74213854	chr2:74211619-74213829	TonsilT_42870	AC073046.25	chr2:74211619-74213829	TonsilT_42870	YES	chr2:74207554-74211635#chr2:74211636-74213293	T425#T425	YES	47	I11956
rs146710425	rs6705628	NA	1	1	1	TET3	ENST00000305799.7+TET3	-17069	ENST00000441217.1+AC073046.25	0	chr2:74212771	chr2:74211594-74213854	chr2:74211619-74213829	TonsilT_42870	TCONS_00002707	chr2:74374539-74375600	TonsilT_42880	YES	chr2:74207554-74211635#chr2:74374533-74376710	T425#T425	YES	-162298	I11952
rs146710425	rs6705628	NA	1	1	1	TET3	ENST00000305799.7+TET3	-17069	ENST00000441217.1+AC073046.25	0	chr2:74212771	chr2:74211594-74213854	chr2:74211619-74213829	TonsilT_42870	MTHFD2	chr2:74425385-74426766	TonsilT_42883	YES	chr2:74207554-74211635#chr2:74424734-74428587	T425#T425	YES	-213304	I11943
rs146710425	rs6705628	NA	1	1	1	TET3	ENST00000305799.7+TET3	-17069	ENST00000441217.1+AC073046.25	0	chr2:74212771	chr2:74211594-74213854	chr2:74211619-74213829	TonsilT_42870	TCONS_00002708	chr2:74374539-74375600	TonsilT_42880	YES	chr2:74207554-74211635#chr2:74374533-74376710	T425#T425	YES	-162298	I11952
rs146710425	rs6705628	NA	1	1	1	TET3	ENST00000305799.7+TET3	-17069	ENST00000441217.1+AC073046.25	0	chr2:74212771	chr2:74211594-74213854	chr2:74211619-74213829	TonsilT_42870	DUSP11	chr2:74006569-74007645	TonsilT_42854	YES	chr2:74207554-74211635#chr2:74006051-74008047	T425#T425	YES	205664	I39801
rs146710425	rs6705628	NA	1	1	1	TET3	ENST00000305799.7+TET3	-17069	ENST00000441217.1+AC073046.25	0	chr2:74212771	chr2:74211594-74213854	chr2:74211619-74213829	TonsilT_42870	DGUOK	chr2:74153568-74154497	TonsilT_42862	YES	chr2:74211636-74213293#chr2:74153037-74154856	T425#T425	YES	58738.5	I11942
rs146710425	rs6705628	NA	1	1	1	TET3	ENST00000305799.7+TET3	-17069	ENST00000441217.1+AC073046.25	0	chr2:74212771	chr2:74211594-74213854	chr2:74211619-74213829	TonsilT_42870	BOLA3-AS1	chr2:74374539-74375600	TonsilT_42880	YES	chr2:74207554-74211635#chr2:74374533-74376710	T425#T425	YES	-162298	I11952
rs146710425	rs6705628	NA	1	1	1	TET3	ENST00000305799.7+TET3	-17069	ENST00000441217.1+AC073046.25	0	chr2:74212771	chr2:74211594-74213854	chr2:74211619-74213829	TonsilT_42870	TCONS_00002706	chr2:74374539-74375600	TonsilT_42880	YES	chr2:74207554-74211635#chr2:74374533-74376710	T425#T425	YES	-162298	I11952
rs146710425	rs6705628	NA	1	1	1	TET3	ENST00000305799.7+TET3	-17069	ENST00000441217.1+AC073046.25	0	chr2:74212771	chr2:74211594-74213854	chr2:74211619-74213829	TonsilT_42870	BOLA3	chr2:74374539-74375600	TonsilT_42880	YES	chr2:74207554-74211635#chr2:74374533-74376710	T425#T425	YES	-162298	I11952
rs146710425	rs6705628	NA	1	1	1	TET3	ENST00000305799.7+TET3	-17069	ENST00000441217.1+AC073046.25	0	chr2:74212771	chr2:74211594-74213854	chr2:74211619-74213829	TonsilT_42870	RP11-711M9.1	chr2:74211619-74213829	TonsilT_42870	YES	chr2:74207554-74211635#chr2:74211636-74213293	T425#T425	YES	47	I11956
rs146710425	rs6705628	NA	1	1	1	TET3	ENST00000305799.7+TET3	-17069	ENST00000441217.1+AC073046.25	0	chr2:74212771	chr2:74211594-74213854	chr2:74211619-74213829	TonsilT_42870	TCONS_00003734	chr2:74374539-74375600	TonsilT_42880	YES	chr2:74207554-74211635#chr2:74374533-74376710	T425#T425	YES	-162298	I11952
rs146710425	rs6705628	NA	1	1	1	TET3	ENST00000305799.7+TET3	-17069	ENST00000441217.1+AC073046.25	0	chr2:74212771	chr2:74211594-74213854	chr2:74211619-74213829	TonsilT_42870	RTKN	chr2:74667375-74667992	TonsilT_42895	YES	chr2:74207554-74211635#chr2:74665228-74668189	T425#T425,T426	YES	-454912	I69189
rs146710425	rs6705628	NA	1	1	1	TET3	ENST00000305799.7+TET3	-17069	ENST00000441217.1+AC073046.25	0	chr2:74212771	chr2:74211594-74213854	chr2:74211619-74213829	TonsilT_42870	TCONS_00003733	chr2:74374539-74375600	TonsilT_42880	YES	chr2:74207554-74211635#chr2:74374533-74376710	T425#T425	YES	-162298	I11952
rs146710425	rs6705628	NA	1	1	1	TET3	ENST00000305799.7+TET3	-17069	ENST00000441217.1+AC073046.25	0	chr2:74212771	chr2:74211594-74213854	chr2:74211619-74213829	TonsilT_42870	STAMBP	chr2:74055765-74056723	TonsilT_42856	YES	chr2:74213294-74213940#chr2:74056337-74059357	T425#T425	NO	156527	I53185
rs146710425	rs6705628	NA	1	1	1	TET3	ENST00000305799.7+TET3	-17069	ENST00000441217.1+AC073046.25	0	chr2:74212771	chr2:74211594-74213854	chr2:74211619-74213829	TonsilT_42870	TET3	chr2:74229208-74230350	TonsilT_42874	YES	chr2:74213294-74213940#chr2:74229096-74230386	T425#T425	NO	-17008	I11963
rs34325	rs34330	NA	0.53	NA	0.59	CDKN1B	ENST00000540583.1+APOLD1	-1159	ENST00000542291.1+RP11-180M15.4	747	chr12:12877692	chr12:12877514-12879147	chr12:12877539-12879122	TonsilT_17291	LOH12CR2	chr12:12509575-12510818	TonsilT_17244	YES	chr12:12878458-12881375#chr12:12509190-12512358	T2091#T2091	YES	367496	I25671
rs34325	rs34330	NA	0.53	NA	0.59	CDKN1B	ENST00000540583.1+APOLD1	-1159	ENST00000542291.1+RP11-180M15.4	747	chr12:12877692	chr12:12877514-12879147	chr12:12877539-12879122	TonsilT_17291	GPR19	chr12:12848848-12850452	TonsilT_17284	YES	chr12:12874828-12878457#chr12:12847741-12849204	T2091#T2091	NO	28042	I24526
rs34325	rs34330	NA	0.53	NA	0.59	CDKN1B	ENST00000540583.1+APOLD1	-1159	ENST00000542291.1+RP11-180M15.4	747	chr12:12877692	chr12:12877514-12879147	chr12:12877539-12879122	TonsilT_17291	CDKN1B	chr12:12869548-12870605	TonsilT_17289	YES	chr12:12878458-12881375#chr12:12868301-12870557	T2091#T2091	YES	7615.5	I49639
rs34325	rs34330	NA	0.53	NA	0.59	CDKN1B	ENST00000540583.1+APOLD1	-1159	ENST00000542291.1+RP11-180M15.4	747	chr12:12877692	chr12:12877514-12879147	chr12:12877539-12879122	TonsilT_17291	DUSP16	chr12:12713816-12714813	TonsilT_17273	YES	chr12:12714291-12717296#chr12:12878730-12878887	T2091#T2091	YES	163378	I68165
rs34325	rs34330	NA	0.53	NA	0.59	CDKN1B	ENST00000540583.1+APOLD1	-1159	ENST00000542291.1+RP11-180M15.4	747	chr12:12877692	chr12:12877514-12879147	chr12:12877539-12879122	TonsilT_17291	DUSP16	chr12:12715050-12716210	TonsilT_17274	YES	chr12:12714291-12717296#chr12:12878730-12878887	T2091#T2091	YES	162062	I25670
rs34325	rs34330	NA	0.53	NA	0.59	CDKN1B	ENST00000540583.1+APOLD1	-1159	ENST00000542291.1+RP11-180M15.4	747	chr12:12877692	chr12:12877514-12879147	chr12:12877539-12879122	TonsilT_17291	TCONS_00021074	chr12:12848848-12850452	TonsilT_17284	YES	chr12:12874828-12878457#chr12:12847741-12849204	T2091#T2091	NO	28042	I24526
rs34325	rs34330	NA	0.53	NA	0.59	CDKN1B	ENST00000540583.1+APOLD1	-1159	ENST00000542291.1+RP11-180M15.4	747	chr12:12877692	chr12:12877514-12879147	chr12:12877539-12879122	TonsilT_17291	MANSC1	chr12:12502268-12503740	TonsilT_17243	YES	chr12:12878458-12881375#chr12:12500793-12504350	T2091#T2090	YES	374688	I25669
rs34325	rs34330	NA	0.53	NA	0.59	CDKN1B	ENST00000540583.1+APOLD1	-1159	ENST00000542291.1+RP11-180M15.4	747	chr12:12877692	chr12:12877514-12879147	chr12:12877539-12879122	TonsilT_17291	LOH12CR1	chr12:12509575-12510818	TonsilT_17244	YES	chr12:12878458-12881375#chr12:12509190-12512358	T2091#T2091	YES	367496	I25671
rs34325	rs34330	NA	0.53	NA	0.59	CDKN1B	ENST00000540583.1+APOLD1	-1159	ENST00000542291.1+RP11-180M15.4	747	chr12:12877692	chr12:12877514-12879147	chr12:12877539-12879122	TonsilT_17291	TCONS_00020168	chr12:12509575-12510818	TonsilT_17244	YES	chr12:12878458-12881375#chr12:12509190-12512358	T2091#T2091	YES	367496	I25671
rs6908056	rs1150757	0.49	NA	NA	NA	MHC	ENST00000446536.2+BTNL2	8455	ENST00000446536.2+BTNL2	8455	chr6:32383360	chr6:32383052-32383741	chr6:32383077-32383716	TonsilT_71462	HLA-DRA	chr6:32407245-32407978	TonsilT_71464	NO	chr6:32382942-32383339#chr6:32407323-32408447	T1199#T1199	NO	-24251.5	I48121
rs3169574	rs12938617	0.86	NA	NA	NA	IKZF3	ENST00000579287.1+ORMDL3	0	ENST00000579287.1+ORMDL3	0	chr17:38077485	chr17:38076658-38077648	chr17:38076683-38077623	TonsilT_33701	LRRC3C	chr17:38096325-38096672	TonsilT_33703	YES	chr17:38076370-38079608#chr17:38096025-38098295	T2600#T2600	NO	-19013.5	I25713
rs3169574	rs12938617	0.86	NA	NA	NA	IKZF3	ENST00000579287.1+ORMDL3	0	ENST00000579287.1+ORMDL3	0	chr17:38077485	chr17:38076658-38077648	chr17:38076683-38077623	TonsilT_33701	ZPBP2	chr17:38023246-38024699	TonsilT_33699	YES	chr17:38076370-38079608#chr17:38023708-38025037	T2600#T2600	NO	53512.5	I19990
rs3169574	rs2941509	0.8	NA	NA	NA	IKZF3	ENST00000579287.1+ORMDL3	0	ENST00000579287.1+ORMDL3	0	chr17:38077485	chr17:38076658-38077648	chr17:38076683-38077623	TonsilT_33701	LRRC3C	chr17:38096325-38096672	TonsilT_33703	YES	chr17:38076370-38079608#chr17:38096025-38098295	T2600#T2600	NO	-19013.5	I25713
rs3169574	rs2941509	0.8	NA	NA	NA	IKZF3	ENST00000579287.1+ORMDL3	0	ENST00000579287.1+ORMDL3	0	chr17:38077485	chr17:38076658-38077648	chr17:38076683-38077623	TonsilT_33701	ZPBP2	chr17:38023246-38024699	TonsilT_33699	YES	chr17:38076370-38079608#chr17:38023708-38025037	T2600#T2600	NO	53512.5	I19990
rs1645936	rs1170426	0.91	0.89	0.63	0.68	ZFP90	ENST00000576305.1+ZFP90	-250	ENST00000576305.1+ZFP90	-250	chr16:68563743	chr16:68563595-68564550	chr16:68563620-68564525	TonsilT_31644	CHTF8	chr16:69165970-69167024	TonsilT_31653	YES	chr16:68563233-68565818#chr16:69164373-69167774	T2539#T2539	NO	-602754	I70181
rs1645936	rs1170426	0.91	0.89	0.63	0.68	ZFP90	ENST00000576305.1+ZFP90	-250	ENST00000576305.1+ZFP90	-250	chr16:68563743	chr16:68563595-68564550	chr16:68563620-68564525	TonsilT_31644	CIRH1A	chr16:69165970-69167024	TonsilT_31653	YES	chr16:68563233-68565818#chr16:69164373-69167774	T2539#T2539	NO	-602754	I70181
rs3135382	rs1150757	0.49	NA	NA	NA	MHC	ENST00000446536.2+BTNL2	8536	ENST00000446536.2+BTNL2	8536	chr6:32383441	chr6:32383052-32383741	chr6:32383077-32383716	TonsilT_71462	HLA-DRA	chr6:32407245-32407978	TonsilT_71464	NO	chr6:32382942-32383339#chr6:32407323-32408447	T1199#T1199	NO	-24170.5	I48121
rs112677036	rs12938617	1	NA	NA	NA	IKZF3	ENST00000439016.2+IKZF3	0	ENST00000439016.2+IKZF3	0	chr17:38002153	chr17:38001813-38002201	chr17:38001838-38002176	TonsilT_33695	PGAP3	chr17:37843812-37844662	TonsilT_33677	NO	chr17:38001317-38004215#chr17:37843037-37845308	T2600#T2600	NO	157916	I32667
rs112677036	rs12938617	1	NA	NA	NA	IKZF3	ENST00000439016.2+IKZF3	0	ENST00000439016.2+IKZF3	0	chr17:38002153	chr17:38001813-38002201	chr17:38001838-38002176	TonsilT_33695	ERBB2	chr17:37843812-37844662	TonsilT_33677	NO	chr17:38001317-38004215#chr17:37843037-37845308	T2600#T2600	NO	157916	I32667
rs112677036	rs12938617	1	NA	NA	NA	IKZF3	ENST00000439016.2+IKZF3	0	ENST00000439016.2+IKZF3	0	chr17:38002153	chr17:38001813-38002201	chr17:38001838-38002176	TonsilT_33695	IKZF3	chr17:37933829-37934703	TonsilT_33685	NO	chr17:38001317-38004215#chr17:37934347-37935813	T2600#T2600	NO	67887	I28710
rs112677036	rs12938617	1	NA	NA	NA	IKZF3	ENST00000439016.2+IKZF3	0	ENST00000439016.2+IKZF3	0	chr17:38002153	chr17:38001813-38002201	chr17:38001838-38002176	TonsilT_33695	IKZF3	chr17:38020046-38020845	TonsilT_33698	NO	chr17:38001317-38004215#chr17:38019524-38020820	T2600#T2600	NO	-18292.5	I8187
rs112677036	rs2941509	0.93	NA	NA	NA	IKZF3	ENST00000439016.2+IKZF3	0	ENST00000439016.2+IKZF3	0	chr17:38002153	chr17:38001813-38002201	chr17:38001838-38002176	TonsilT_33695	PGAP3	chr17:37843812-37844662	TonsilT_33677	NO	chr17:38001317-38004215#chr17:37843037-37845308	T2600#T2600	NO	157916	I32667
rs112677036	rs2941509	0.93	NA	NA	NA	IKZF3	ENST00000439016.2+IKZF3	0	ENST00000439016.2+IKZF3	0	chr17:38002153	chr17:38001813-38002201	chr17:38001838-38002176	TonsilT_33695	ERBB2	chr17:37843812-37844662	TonsilT_33677	NO	chr17:38001317-38004215#chr17:37843037-37845308	T2600#T2600	NO	157916	I32667
rs112677036	rs2941509	0.93	NA	NA	NA	IKZF3	ENST00000439016.2+IKZF3	0	ENST00000439016.2+IKZF3	0	chr17:38002153	chr17:38001813-38002201	chr17:38001838-38002176	TonsilT_33695	IKZF3	chr17:37933829-37934703	TonsilT_33685	NO	chr17:38001317-38004215#chr17:37934347-37935813	T2600#T2600	NO	67887	I28710
rs112677036	rs2941509	0.93	NA	NA	NA	IKZF3	ENST00000439016.2+IKZF3	0	ENST00000439016.2+IKZF3	0	chr17:38002153	chr17:38001813-38002201	chr17:38001838-38002176	TonsilT_33695	IKZF3	chr17:38020046-38020845	TonsilT_33698	NO	chr17:38001317-38004215#chr17:38019524-38020820	T2600#T2600	NO	-18292.5	I8187
rs371707645	rs1150757	0.45	NA	NA	NA	MHC	ENST00000446536.2+BTNL2	6947	ENST00000446536.2+BTNL2	6947	chr6:32381852	chr6:32381055-32381939	chr6:32381080-32381914	TonsilT_71461	HLA-DQB1	chr6:32634192-32634702	TonsilT_71472	NO	chr6:32379305-32381940#chr6:32634195-32635036	T1199#T1199	NO	-252595	I36858
rs371707645	rs1150757	0.45	NA	NA	NA	MHC	ENST00000446536.2+BTNL2	6947	ENST00000446536.2+BTNL2	6947	chr6:32381852	chr6:32381055-32381939	chr6:32381080-32381914	TonsilT_71461	HLA-DOB	chr6:32784682-32785022	TonsilT_71481	NO	chr6:32381389-32381940#chr6:32784389-32785686	T1199#T1199	NO	-403000	I53625
rs35105110	rs12938617	1	NA	NA	NA	IKZF3	ENST00000439016.2+IKZF3	0	ENST00000439016.2+IKZF3	0	chr17:37950422	chr17:37950422-37951228	chr17:37950447-37951203	TonsilT_33690	IKZF3	chr17:37933829-37934703	TonsilT_33685	NO	chr17:37949532-37950939#chr17:37934347-37934831	T2600#T2600	NO	16156	I28713
rs35105110	rs12938617	1	NA	NA	NA	IKZF3	ENST00000439016.2+IKZF3	0	ENST00000439016.2+IKZF3	0	chr17:37950422	chr17:37950422-37951228	chr17:37950447-37951203	TonsilT_33690	IKZF3	chr17:38020046-38020845	TonsilT_33698	NO	chr17:37950940-37951246#chr17:38019897-38020498	T2600#T2600	NO	-70023.5	I8191
rs35105110	rs2941509	0.93	NA	NA	NA	IKZF3	ENST00000439016.2+IKZF3	0	ENST00000439016.2+IKZF3	0	chr17:37950422	chr17:37950422-37951228	chr17:37950447-37951203	TonsilT_33690	IKZF3	chr17:37933829-37934703	TonsilT_33685	NO	chr17:37949532-37950939#chr17:37934347-37934831	T2600#T2600	NO	16156	I28713
rs35105110	rs2941509	0.93	NA	NA	NA	IKZF3	ENST00000439016.2+IKZF3	0	ENST00000439016.2+IKZF3	0	chr17:37950422	chr17:37950422-37951228	chr17:37950447-37951203	TonsilT_33690	IKZF3	chr17:38020046-38020845	TonsilT_33698	NO	chr17:37950940-37951246#chr17:38019897-38020498	T2600#T2600	NO	-70023.5	I8191
rs11606611	rs3794060	1	NA	NA	NA	DHCR7	ENST00000534634.1+NADSYN1	-109	ENST00000534634.1+NADSYN1	-109	chr11:71164046	chr11:71163336-71164875	chr11:71163361-71164850	TonsilT_14704	TCONS_00019374	chr11:71158865-71159869	TonsilT_14703	YES	chr11:71162498-71165747#chr11:71158630-71159911	T2000#T2000	YES	4679	I10945
rs11606611	rs3794060	1	NA	NA	NA	DHCR7	ENST00000534634.1+NADSYN1	-109	ENST00000534634.1+NADSYN1	-109	chr11:71164046	chr11:71163336-71164875	chr11:71163361-71164850	TonsilT_14704	RP11-660L16.2	chr11:71158865-71159869	TonsilT_14703	YES	chr11:71162498-71165747#chr11:71158630-71159911	T2000#T2000	YES	4679	I10945
rs11606611	rs3794060	1	NA	NA	NA	DHCR7	ENST00000534634.1+NADSYN1	-109	ENST00000534634.1+NADSYN1	-109	chr11:71164046	chr11:71163336-71164875	chr11:71163361-71164850	TonsilT_14704	DHCR7	chr11:71158865-71159869	TonsilT_14703	YES	chr11:71162498-71165747#chr11:71158630-71159911	T2000#T2000	YES	4679	I10945
rs11606611	rs7118246	0.71	NA	NA	NA	DHCR7	ENST00000534634.1+NADSYN1	-109	ENST00000534634.1+NADSYN1	-109	chr11:71164046	chr11:71163336-71164875	chr11:71163361-71164850	TonsilT_14704	TCONS_00019374	chr11:71158865-71159869	TonsilT_14703	YES	chr11:71162498-71165747#chr11:71158630-71159911	T2000#T2000	YES	4679	I10945
rs11606611	rs7118246	0.71	NA	NA	NA	DHCR7	ENST00000534634.1+NADSYN1	-109	ENST00000534634.1+NADSYN1	-109	chr11:71164046	chr11:71163336-71164875	chr11:71163361-71164850	TonsilT_14704	RP11-660L16.2	chr11:71158865-71159869	TonsilT_14703	YES	chr11:71162498-71165747#chr11:71158630-71159911	T2000#T2000	YES	4679	I10945
rs11606611	rs7118246	0.71	NA	NA	NA	DHCR7	ENST00000534634.1+NADSYN1	-109	ENST00000534634.1+NADSYN1	-109	chr11:71164046	chr11:71163336-71164875	chr11:71163361-71164850	TonsilT_14704	DHCR7	chr11:71158865-71159869	TonsilT_14703	YES	chr11:71162498-71165747#chr11:71158630-71159911	T2000#T2000	YES	4679	I10945
rs56319840	rs4388254	0.72	NA	NA	NA	TCF7	ENST00000517741.1+TCF7	0	ENST00000517741.1+TCF7	0	chr5:133451557	chr5:133451036-133451651	chr5:133451061-133451626	TonsilT_68677	SAR1B	chr5:133983372-133984923	TonsilT_68718	YES	chr5:133449686-133451865#chr5:133984205-133986375	T1104#T1104	YES	-532590	I49900
rs56319840	rs4388254	0.72	NA	NA	NA	TCF7	ENST00000517741.1+TCF7	0	ENST00000517741.1+TCF7	0	chr5:133451557	chr5:133451036-133451651	chr5:133451061-133451626	TonsilT_68677	SEC24A	chr5:133983372-133984923	TonsilT_68718	YES	chr5:133449686-133451865#chr5:133984205-133986375	T1104#T1104	YES	-532590	I49900
rs56319840	rs4388254	0.72	NA	NA	NA	TCF7	ENST00000517741.1+TCF7	0	ENST00000517741.1+TCF7	0	chr5:133451557	chr5:133451036-133451651	chr5:133451061-133451626	TonsilT_68677	CTD-2410N18.5	chr5:133561187-133562722	TonsilT_68692	YES	chr5:133449686-133451865#chr5:133560916-133562840	T1104#T1104	YES	-110398	I26787
rs56319840	rs4388254	0.72	NA	NA	NA	TCF7	ENST00000517741.1+TCF7	0	ENST00000517741.1+TCF7	0	chr5:133451557	chr5:133451036-133451651	chr5:133451061-133451626	TonsilT_68677	CDKL3	chr5:133706372-133707275	TonsilT_68697	YES	chr5:133449686-133451865#chr5:133706467-133707195	T1104#T1104	YES	-255266	I26793
rs56319840	rs4388254	0.72	NA	NA	NA	TCF7	ENST00000517741.1+TCF7	0	ENST00000517741.1+TCF7	0	chr5:133451557	chr5:133451036-133451651	chr5:133451061-133451626	TonsilT_68677	VDAC1	chr5:133339443-133341212	TonsilT_68662	YES	chr5:133449686-133451865#chr5:133338676-133340873	T1104#T1103,T1104	YES	111230	I63489
rs56319840	rs4388254	0.72	NA	NA	NA	TCF7	ENST00000517741.1+TCF7	0	ENST00000517741.1+TCF7	0	chr5:133451557	chr5:133451036-133451651	chr5:133451061-133451626	TonsilT_68677	CTD-2410N18.3	chr5:133561187-133562722	TonsilT_68692	YES	chr5:133449686-133451865#chr5:133560916-133562840	T1104#T1104	YES	-110398	I26787
rs56319840	rs4388254	0.72	NA	NA	NA	TCF7	ENST00000517741.1+TCF7	0	ENST00000517741.1+TCF7	0	chr5:133451557	chr5:133451036-133451651	chr5:133451061-133451626	TonsilT_68677	PPP2CA	chr5:133561187-133562722	TonsilT_68692	YES	chr5:133449686-133451865#chr5:133560916-133562840	T1104#T1104	YES	-110398	I26787
rs56319840	rs4388254	0.72	NA	NA	NA	TCF7	ENST00000517741.1+TCF7	0	ENST00000517741.1+TCF7	0	chr5:133451557	chr5:133451036-133451651	chr5:133451061-133451626	TonsilT_68677	CTB-113I20.2	chr5:133339443-133341212	TonsilT_68662	YES	chr5:133449686-133451865#chr5:133338676-133340873	T1104#T1103,T1104	YES	111230	I63489
rs56319840	rs4388254	0.72	NA	NA	NA	TCF7	ENST00000517741.1+TCF7	0	ENST00000517741.1+TCF7	0	chr5:133451557	chr5:133451036-133451651	chr5:133451061-133451626	TonsilT_68677	UBE2B	chr5:133706372-133707275	TonsilT_68697	YES	chr5:133449686-133451865#chr5:133706467-133707195	T1104#T1104	YES	-255266	I26793
rs56319840	rs4388254	0.72	NA	NA	NA	TCF7	ENST00000517741.1+TCF7	0	ENST00000517741.1+TCF7	0	chr5:133451557	chr5:133451036-133451651	chr5:133451061-133451626	TonsilT_68677	PHF15	chr5:133861656-133861993	TonsilT_68706	YES	chr5:133861328-133862839#chr5:133449686-133451865	T1104#T1104	YES	-410268	I26791
rs56319840	rs4388254	0.72	NA	NA	NA	TCF7	ENST00000517741.1+TCF7	0	ENST00000517741.1+TCF7	0	chr5:133451557	chr5:133451036-133451651	chr5:133451061-133451626	TonsilT_68677	PHF15	chr5:133862157-133863492	TonsilT_68707	YES	chr5:133449686-133451865#chr5:133861328-133862839	T1104#T1104	YES	-411268	I5993
rs56319840	rs4388254	0.72	NA	NA	NA	TCF7	ENST00000517741.1+TCF7	0	ENST00000517741.1+TCF7	0	chr5:133451557	chr5:133451036-133451651	chr5:133451061-133451626	TonsilT_68677	PHF15	chr5:133859956-133861482	TonsilT_68705	YES	chr5:133861328-133862839#chr5:133449686-133451865	T1104#T1104	YES	-409162	I15786
rs56319840	rs4388254	0.72	NA	NA	NA	TCF7	ENST00000517741.1+TCF7	0	ENST00000517741.1+TCF7	0	chr5:133451557	chr5:133451036-133451651	chr5:133451061-133451626	TonsilT_68677	MIR3661	chr5:133561187-133562722	TonsilT_68692	YES	chr5:133449686-133451865#chr5:133560916-133562840	T1104#T1104	YES	-110398	I26787
rs56319840	rs4388254	0.72	NA	NA	NA	TCF7	ENST00000517741.1+TCF7	0	ENST00000517741.1+TCF7	0	chr5:133451557	chr5:133451036-133451651	chr5:133451061-133451626	TonsilT_68677	TCF7	chr5:133458044-133458729	TonsilT_68678	YES	chr5:133449686-133451865#chr5:133457051-133458565	T1104#T1104	NO	-6829.5	I26792
rs56319840	rs4388254	0.72	NA	NA	NA	TCF7	ENST00000517741.1+TCF7	0	ENST00000517741.1+TCF7	0	chr5:133451557	chr5:133451036-133451651	chr5:133451061-133451626	TonsilT_68677	TCF7	chr5:133476205-133476652	TonsilT_68683	YES	chr5:133449686-133451865#chr5:133475478-133477280	T1104#T1104	NO	-24871.5	I26798
rs16843559	rs34889541	NA	0.72	0.81	0.92	PTPRC	ENST00000427110.2+PTPRC	0	ENST00000427110.2+PTPRC	0	chr1:198610931	chr1:198610585-198611130	chr1:198610610-198611105	TonsilT_6472	MIR181A1HG	chr1:198905913-198906889	TonsilT_6512	NO	chr1:198605686-198610869#chr1:198904902-198907969	T280#T281	YES	-295470	I35029
rs16843559	rs34889541	NA	0.72	0.81	0.92	PTPRC	ENST00000427110.2+PTPRC	0	ENST00000427110.2+PTPRC	0	chr1:198610931	chr1:198610585-198611130	chr1:198610610-198611105	TonsilT_6472	TCONS_00000111	chr1:198905913-198906889	TonsilT_6512	NO	chr1:198605686-198610869#chr1:198904902-198907969	T280#T281	YES	-295470	I35029
rs16843559	rs34889541	NA	0.72	0.81	0.92	PTPRC	ENST00000427110.2+PTPRC	0	ENST00000427110.2+PTPRC	0	chr1:198610931	chr1:198610585-198611130	chr1:198610610-198611105	TonsilT_6472	RP11-553K8.2	chr1:198567921-198568546	TonsilT_6459	NO	chr1:198567748-198568912#chr1:198605686-198610869	T280#T280	YES	42697.5	I9190
rs16843559	rs34889541	NA	0.72	0.81	0.92	PTPRC	ENST00000427110.2+PTPRC	0	ENST00000427110.2+PTPRC	0	chr1:198610931	chr1:198610585-198611130	chr1:198610610-198611105	TonsilT_6472	NEK7	chr1:198125342-198126958	TonsilT_6427	NO	chr1:198125092-198127936#chr1:198605686-198610869	T280#T280	YES	484781	I69303
rs13386353	rs17321999	0.99	1	1	1	LBH	ENST00000467242.1+LBH	0	ENST00000467242.1+LBH	0	chr2:30480756	chr2:30480388-30481230	chr2:30480413-30481205	TonsilT_41386	LCLAT1	chr2:30669588-30671497	TonsilT_41407	YES	chr2:30480298-30481548#chr2:30668457-30670308	T377#T377	NO	-189786	I34821
rs3117579	rs1150757	0.42	NA	NA	NA	MHC	ENST00000375885.4+CSNK2B	0	ENST00000375885.4+CSNK2B	0	chr6:31633496	chr6:31633154-31634057	chr6:31633179-31634032	TonsilT_71417	VWA7	chr6:31744607-31745251	TonsilT_71428	YES	chr6:31633538-31635727#chr6:31742395-31746349	T1199#T1199	YES	-111433	I53392
rs3117579	rs1150757	0.42	NA	NA	NA	MHC	ENST00000375885.4+CSNK2B	0	ENST00000375885.4+CSNK2B	0	chr6:31633496	chr6:31633154-31634057	chr6:31633179-31634032	TonsilT_71417	SNORD48	chr6:31802090-31803134	TonsilT_71439	YES	chr6:31633538-31635727#chr6:31802116-31803386	T1199#T1199	YES	-169116	I58591
rs3117579	rs1150757	0.42	NA	NA	NA	MHC	ENST00000375885.4+CSNK2B	0	ENST00000375885.4+CSNK2B	0	chr6:31633496	chr6:31633154-31634057	chr6:31633179-31634032	TonsilT_71417	C2	chr6:31869257-31870431	TonsilT_71442	YES	chr6:31633538-31635727#chr6:31866547-31870555	T1199#T1199	YES	-236348	I37775
rs3117579	rs1150757	0.42	NA	NA	NA	MHC	ENST00000375885.4+CSNK2B	0	ENST00000375885.4+CSNK2B	0	chr6:31633496	chr6:31633154-31634057	chr6:31633179-31634032	TonsilT_71417	C2	chr6:31865175-31866427	TonsilT_71441	YES	chr6:31632077-31633537#chr6:31864390-31866546	T1199#T1199	YES	-232305	I52825
rs3117579	rs1150757	0.42	NA	NA	NA	MHC	ENST00000375885.4+CSNK2B	0	ENST00000375885.4+CSNK2B	0	chr6:31633496	chr6:31633154-31634057	chr6:31633179-31634032	TonsilT_71417	NELFE	chr6:31926450-31927294	TonsilT_71443	YES	chr6:31632077-31633537#chr6:31926430-31927816	T1199#T1199	YES	-293376	I24132
rs3117579	rs1150757	0.42	NA	NA	NA	MHC	ENST00000375885.4+CSNK2B	0	ENST00000375885.4+CSNK2B	0	chr6:31633496	chr6:31633154-31634057	chr6:31633179-31634032	TonsilT_71417	ABHD16A	chr6:31670377-31671488	TonsilT_71419	YES	chr6:31633538-31634971#chr6:31668587-31670474	T1199#T1199	YES	-37436.5	I42270
rs3117579	rs1150757	0.42	NA	NA	NA	MHC	ENST00000375885.4+CSNK2B	0	ENST00000375885.4+CSNK2B	0	chr6:31633496	chr6:31633154-31634057	chr6:31633179-31634032	TonsilT_71417	SKIV2L	chr6:31926450-31927294	TonsilT_71443	YES	chr6:31632077-31633537#chr6:31926430-31927816	T1199#T1199	YES	-293376	I24132
rs3117579	rs1150757	0.42	NA	NA	NA	MHC	ENST00000375885.4+CSNK2B	0	ENST00000375885.4+CSNK2B	0	chr6:31633496	chr6:31633154-31634057	chr6:31633179-31634032	TonsilT_71417	C6orf48	chr6:31802090-31803134	TonsilT_71439	YES	chr6:31633538-31635727#chr6:31802116-31803386	T1199#T1199	YES	-169116	I58591
rs3117579	rs1150757	0.42	NA	NA	NA	MHC	ENST00000375885.4+CSNK2B	0	ENST00000375885.4+CSNK2B	0	chr6:31633496	chr6:31633154-31634057	chr6:31633179-31634032	TonsilT_71417	LSM2	chr6:31774089-31774978	TonsilT_71432	YES	chr6:31633538-31635727#chr6:31772945-31775310	T1199#T1199	YES	-141038	I48132
rs3117579	rs1150757	0.42	NA	NA	NA	MHC	ENST00000375885.4+CSNK2B	0	ENST00000375885.4+CSNK2B	0	chr6:31633496	chr6:31633154-31634057	chr6:31633179-31634032	TonsilT_71417	VARS	chr6:31763176-31764115	TonsilT_71430	YES	chr6:31633538-31635727#chr6:31762495-31764111	T1199#T1199	YES	-130150	I29938
rs3117579	rs1150757	0.42	NA	NA	NA	MHC	ENST00000375885.4+CSNK2B	0	ENST00000375885.4+CSNK2B	0	chr6:31633496	chr6:31633154-31634057	chr6:31633179-31634032	TonsilT_71417	NFKBIL1	chr6:31514369-31514929	TonsilT_71398	YES	chr6:31633538-31634971#chr6:31513513-31514981	T1199#T1199	YES	118847	I47557
rs3117579	rs1150757	0.42	NA	NA	NA	MHC	ENST00000375885.4+CSNK2B	0	ENST00000375885.4+CSNK2B	0	chr6:31633496	chr6:31633154-31634057	chr6:31633179-31634032	TonsilT_71417	CLIC1	chr6:31704018-31704454	TonsilT_71423	YES	chr6:31632077-31633537#chr6:31703845-31705465	T1199#T1199	YES	-70740	I53568
rs3117579	rs1150757	0.42	NA	NA	NA	MHC	ENST00000375885.4+CSNK2B	0	ENST00000375885.4+CSNK2B	0	chr6:31633496	chr6:31633154-31634057	chr6:31633179-31634032	TonsilT_71417	TCONS_00011779	chr6:31789473-31790609	TonsilT_71436	YES	chr6:31633538-31635727#chr6:31789219-31790547	T1199#T1199	YES	-156545	I25969
rs3117579	rs1150757	0.42	NA	NA	NA	MHC	ENST00000375885.4+CSNK2B	0	ENST00000375885.4+CSNK2B	0	chr6:31633496	chr6:31633154-31634057	chr6:31633179-31634032	TonsilT_71417	C6orf47	chr6:31627771-31628695	TonsilT_71415	YES	chr6:31633538-31634971#chr6:31628405-31629253	T1199#T1199	YES	5263	I56273
rs3117579	rs1150757	0.42	NA	NA	NA	MHC	ENST00000375885.4+CSNK2B	0	ENST00000375885.4+CSNK2B	0	chr6:31633496	chr6:31633154-31634057	chr6:31633179-31634032	TonsilT_71417	PRRC2A	chr6:31587635-31588885	TonsilT_71413	YES	chr6:31633538-31635727#chr6:31587359-31588845	T1199#T1199	YES	45236	I64062
rs3117579	rs1150757	0.42	NA	NA	NA	MHC	ENST00000375885.4+CSNK2B	0	ENST00000375885.4+CSNK2B	0	chr6:31633496	chr6:31633154-31634057	chr6:31633179-31634032	TonsilT_71417	APOM	chr6:31619550-31620975	TonsilT_71414	YES	chr6:31632077-31633537#chr6:31618215-31620242	T1199#T1199	YES	13233.5	I59547
rs3117579	rs1150757	0.42	NA	NA	NA	MHC	ENST00000375885.4+CSNK2B	0	ENST00000375885.4+CSNK2B	0	chr6:31633496	chr6:31633154-31634057	chr6:31633179-31634032	TonsilT_71417	ATP6V1G2-DDX39B	chr6:31514369-31514929	TonsilT_71398	YES	chr6:31633538-31634971#chr6:31513513-31514981	T1199#T1199	YES	118847	I47557
rs3117579	rs1150757	0.42	NA	NA	NA	MHC	ENST00000375885.4+CSNK2B	0	ENST00000375885.4+CSNK2B	0	chr6:31633496	chr6:31633154-31634057	chr6:31633179-31634032	TonsilT_71417	NEU1	chr6:31830295-31831134	TonsilT_71440	YES	chr6:31632077-31633537#chr6:31830050-31830723	T1199#T1199	YES	-197218	I30544
rs3117579	rs1150757	0.42	NA	NA	NA	MHC	ENST00000375885.4+CSNK2B	0	ENST00000375885.4+CSNK2B	0	chr6:31633496	chr6:31633154-31634057	chr6:31633179-31634032	TonsilT_71417	SNORD84	chr6:31508910-31510293	TonsilT_71397	YES	chr6:31632978-31633537#chr6:31509887-31510523	T1199#T1199	YES	123894	I26437
rs3117579	rs1150757	0.42	NA	NA	NA	MHC	ENST00000375885.4+CSNK2B	0	ENST00000375885.4+CSNK2B	0	chr6:31633496	chr6:31633154-31634057	chr6:31633179-31634032	TonsilT_71417	DDX39B-AS1	chr6:31508910-31510293	TonsilT_71397	YES	chr6:31632978-31633537#chr6:31509887-31510523	T1199#T1199	YES	123894	I26437
rs3117579	rs1150757	0.42	NA	NA	NA	MHC	ENST00000375885.4+CSNK2B	0	ENST00000375885.4+CSNK2B	0	chr6:31633496	chr6:31633154-31634057	chr6:31633179-31634032	TonsilT_71417	ATP6V1G2	chr6:31514369-31514929	TonsilT_71398	YES	chr6:31633538-31634971#chr6:31513513-31514981	T1199#T1199	YES	118847	I47557
rs3117579	rs1150757	0.42	NA	NA	NA	MHC	ENST00000375885.4+CSNK2B	0	ENST00000375885.4+CSNK2B	0	chr6:31633496	chr6:31633154-31634057	chr6:31633179-31634032	TonsilT_71417	BAG6	chr6:31619550-31620975	TonsilT_71414	YES	chr6:31632077-31633537#chr6:31618215-31620242	T1199#T1199	YES	13233.5	I59547
rs3117579	rs1150757	0.42	NA	NA	NA	MHC	ENST00000375885.4+CSNK2B	0	ENST00000375885.4+CSNK2B	0	chr6:31633496	chr6:31633154-31634057	chr6:31633179-31634032	TonsilT_71417	DDX39B	chr6:31508910-31510293	TonsilT_71397	YES	chr6:31632978-31633537#chr6:31509887-31510523	T1199#T1199	YES	123894	I26437
rs3117579	rs1150757	0.42	NA	NA	NA	MHC	ENST00000375885.4+CSNK2B	0	ENST00000375885.4+CSNK2B	0	chr6:31633496	chr6:31633154-31634057	chr6:31633179-31634032	TonsilT_71417	HSPA1L	chr6:31782198-31783587	TonsilT_71433	YES	chr6:31633538-31635727#chr6:31781962-31783469	T1199#T1199	YES	-149396	I49262
rs3117579	rs1150757	0.42	NA	NA	NA	MHC	ENST00000375885.4+CSNK2B	0	ENST00000375885.4+CSNK2B	0	chr6:31633496	chr6:31633154-31634057	chr6:31633179-31634032	TonsilT_71417	EHMT2	chr6:31865175-31866427	TonsilT_71441	YES	chr6:31632077-31633537#chr6:31864390-31866546	T1199#T1199	YES	-232305	I52825
rs3117579	rs1150757	0.42	NA	NA	NA	MHC	ENST00000375885.4+CSNK2B	0	ENST00000375885.4+CSNK2B	0	chr6:31633496	chr6:31633154-31634057	chr6:31633179-31634032	TonsilT_71417	ZBTB12	chr6:31869257-31870431	TonsilT_71442	YES	chr6:31633538-31635727#chr6:31866547-31870555	T1199#T1199	YES	-236348	I37775
rs3117579	rs1150757	0.42	NA	NA	NA	MHC	ENST00000375885.4+CSNK2B	0	ENST00000375885.4+CSNK2B	0	chr6:31633496	chr6:31633154-31634057	chr6:31633179-31634032	TonsilT_71417	HSPA1A	chr6:31782198-31783587	TonsilT_71433	YES	chr6:31633538-31635727#chr6:31781962-31783469	T1199#T1199	YES	-149396	I49262
rs3117579	rs1150757	0.42	NA	NA	NA	MHC	ENST00000375885.4+CSNK2B	0	ENST00000375885.4+CSNK2B	0	chr6:31633496	chr6:31633154-31634057	chr6:31633179-31634032	TonsilT_71417	TNF	chr6:31543139-31543548	TonsilT_71405	YES	chr6:31632077-31633537#chr6:31541760-31543682	T1199#T1199	YES	90152.5	I49263
rs71136618	rs12917716	0.65	0.7	0.67	0.57	CIITA	ENST00000465491.1+CLEC16A	0	ENST00000465491.1+CLEC16A	0	chr16:11188940	chr16:11187871-11189394	chr16:11187896-11189369	TonsilT_30446	RP11-485G7.5	chr16:11438854-11439748	TonsilT_30467	NO	chr16:11186352-11188872#chr16:11439015-11441031	T2483#T2483	NO	-250361	I39280
rs71136618	rs12917716	0.65	0.7	0.67	0.57	CIITA	ENST00000465491.1+CLEC16A	0	ENST00000465491.1+CLEC16A	0	chr16:11188940	chr16:11187871-11189394	chr16:11187896-11189369	TonsilT_30446	RMI2	chr16:11438854-11439748	TonsilT_30467	NO	chr16:11186352-11188872#chr16:11439015-11441031	T2483#T2483	NO	-250361	I39280
rs71136618	rs9652601	0.92	0.51	0.62	0.51	CIITA	ENST00000465491.1+CLEC16A	0	ENST00000465491.1+CLEC16A	0	chr16:11188940	chr16:11187871-11189394	chr16:11187896-11189369	TonsilT_30446	RP11-485G7.5	chr16:11438854-11439748	TonsilT_30467	NO	chr16:11186352-11188872#chr16:11439015-11441031	T2483#T2483	NO	-250361	I39280
rs71136618	rs9652601	0.92	0.51	0.62	0.51	CIITA	ENST00000465491.1+CLEC16A	0	ENST00000465491.1+CLEC16A	0	chr16:11188940	chr16:11187871-11189394	chr16:11187896-11189369	TonsilT_30446	RMI2	chr16:11438854-11439748	TonsilT_30467	NO	chr16:11186352-11188872#chr16:11439015-11441031	T2483#T2483	NO	-250361	I39280
rs2274472	rs1887428	NA	0.43	0.42	NA	JAK2	ENST00000381652.3+JAK2	0	ENST00000381652.3+JAK2	0	chr9:4985542	chr9:4984305-4986116	chr9:4984330-4986091	TonsilT_85701	ERMP1	chr9:5832166-5833443	TonsilT_85749	YES	chr9:4983838-4986171#chr9:5832153-5833895	T1640#T1642	YES	-847262	I42583
rs2274472	rs1887428	NA	0.43	0.42	NA	JAK2	ENST00000381652.3+JAK2	0	ENST00000381652.3+JAK2	0	chr9:4985542	chr9:4984305-4986116	chr9:4984330-4986091	TonsilT_85701	CD274	chr9:5450053-5451222	TonsilT_85715	YES	chr9:4983838-4986171#chr9:5449083-5451918	T1640#T1641	YES	-465096	I64033
rs2274472	rs1887428	NA	0.43	0.42	NA	JAK2	ENST00000381652.3+JAK2	0	ENST00000381652.3+JAK2	0	chr9:4985542	chr9:4984305-4986116	chr9:4984330-4986091	TonsilT_85701	RCL1	chr9:4792243-4793492	TonsilT_85693	YES	chr9:4984037-4985616#chr9:4792810-4794236	T1640#T1640	YES	192674	I42579
rs2274472	rs1887428	NA	0.43	0.42	NA	JAK2	ENST00000381652.3+JAK2	0	ENST00000381652.3+JAK2	0	chr9:4985542	chr9:4984305-4986116	chr9:4984330-4986091	TonsilT_85701	AK3	chr9:4740532-4742141	TonsilT_85689	YES	chr9:4983838-4986171#chr9:4741052-4742838	T1640#T1640	YES	244206	I42576
rs2274472	rs1887428	NA	0.43	0.42	NA	JAK2	ENST00000381652.3+JAK2	0	ENST00000381652.3+JAK2	0	chr9:4985542	chr9:4984305-4986116	chr9:4984330-4986091	TonsilT_85701	CDC37L1	chr9:4678776-4680169	TonsilT_85685	YES	chr9:4985617-4986171#chr9:4679074-4679484	T1640#T1639	NO	306070	I42584
rs2274472	rs1887428	NA	0.43	0.42	NA	JAK2	ENST00000381652.3+JAK2	0	ENST00000381652.3+JAK2	0	chr9:4985542	chr9:4984305-4986116	chr9:4984330-4986091	TonsilT_85701	RP11-6J24.6	chr9:4678776-4680169	TonsilT_85685	YES	chr9:4985617-4986171#chr9:4679074-4679484	T1640#T1639	NO	306070	I42584
rs2274472	rs1887428	NA	0.43	0.42	NA	JAK2	ENST00000381652.3+JAK2	0	ENST00000381652.3+JAK2	0	chr9:4985542	chr9:4984305-4986116	chr9:4984330-4986091	TonsilT_85701	PPAPDC2	chr9:4661628-4662911	TonsilT_85682	YES	chr9:4983838-4986171#chr9:4661434-4662920	T1640#T1639	YES	323272	I42577
rs9894370	rs12938617	0.94	NA	NA	NA	IKZF3	ENST00000439016.2+IKZF3	0	ENST00000439016.2+IKZF3	0	chr17:37926004	chr17:37925962-37927096	chr17:37925987-37927071	TonsilT_33682	IKZF3	chr17:37933829-37934703	TonsilT_33685	NO	chr17:37925585-37928238#chr17:37934347-37935813	T2600#T2600	NO	-8262	I28706
rs9894370	rs12938617	0.94	NA	NA	NA	IKZF3	ENST00000439016.2+IKZF3	0	ENST00000439016.2+IKZF3	0	chr17:37926004	chr17:37925962-37927096	chr17:37925987-37927071	TonsilT_33682	IKZF3	chr17:38020046-38020845	TonsilT_33698	NO	chr17:37925585-37926300#chr17:38019897-38020498	T2600#T2600	NO	-94441.5	I8182
rs9894370	rs12938617	0.94	NA	NA	NA	IKZF3	ENST00000439016.2+IKZF3	0	ENST00000439016.2+IKZF3	0	chr17:37926004	chr17:37925962-37927096	chr17:37925987-37927071	TonsilT_33682	LRRC3C	chr17:38096325-38096672	TonsilT_33703	NO	chr17:37925585-37928238#chr17:38096025-38098295	T2600#T2600	NO	-170494	I25710
rs9894370	rs12938617	0.94	NA	NA	NA	IKZF3	ENST00000439016.2+IKZF3	0	ENST00000439016.2+IKZF3	0	chr17:37926004	chr17:37925962-37927096	chr17:37925987-37927071	TonsilT_33682	ZPBP2	chr17:38023246-38024699	TonsilT_33699	NO	chr17:37925585-37928238#chr17:38023708-38025037	T2600#T2600	NO	-97968.5	I19982
rs9894370	rs2941509	0.88	NA	NA	NA	IKZF3	ENST00000439016.2+IKZF3	0	ENST00000439016.2+IKZF3	0	chr17:37926004	chr17:37925962-37927096	chr17:37925987-37927071	TonsilT_33682	IKZF3	chr17:37933829-37934703	TonsilT_33685	NO	chr17:37925585-37928238#chr17:37934347-37935813	T2600#T2600	NO	-8262	I28706
rs9894370	rs2941509	0.88	NA	NA	NA	IKZF3	ENST00000439016.2+IKZF3	0	ENST00000439016.2+IKZF3	0	chr17:37926004	chr17:37925962-37927096	chr17:37925987-37927071	TonsilT_33682	IKZF3	chr17:38020046-38020845	TonsilT_33698	NO	chr17:37925585-37926300#chr17:38019897-38020498	T2600#T2600	NO	-94441.5	I8182
rs9894370	rs2941509	0.88	NA	NA	NA	IKZF3	ENST00000439016.2+IKZF3	0	ENST00000439016.2+IKZF3	0	chr17:37926004	chr17:37925962-37927096	chr17:37925987-37927071	TonsilT_33682	LRRC3C	chr17:38096325-38096672	TonsilT_33703	NO	chr17:37925585-37928238#chr17:38096025-38098295	T2600#T2600	NO	-170494	I25710
rs9894370	rs2941509	0.88	NA	NA	NA	IKZF3	ENST00000439016.2+IKZF3	0	ENST00000439016.2+IKZF3	0	chr17:37926004	chr17:37925962-37927096	chr17:37925987-37927071	TonsilT_33682	ZPBP2	chr17:38023246-38024699	TonsilT_33699	NO	chr17:37925585-37928238#chr17:38023708-38025037	T2600#T2600	NO	-97968.5	I19982
rs12917716	rs12917716	1	1	1	1	CIITA	ENST00000465491.1+CLEC16A	0	ENST00000465491.1+CLEC16A	0	chr16:11189148	chr16:11187871-11189394	chr16:11187896-11189369	TonsilT_30446	RP11-485G7.5	chr16:11438854-11439748	TonsilT_30467	NO	chr16:11186352-11188872#chr16:11439015-11441031	T2483#T2483	NO	-250153	I39280
rs12917716	rs12917716	1	1	1	1	CIITA	ENST00000465491.1+CLEC16A	0	ENST00000465491.1+CLEC16A	0	chr16:11189148	chr16:11187871-11189394	chr16:11187896-11189369	TonsilT_30446	RMI2	chr16:11438854-11439748	TonsilT_30467	NO	chr16:11186352-11188872#chr16:11439015-11441031	T2483#T2483	NO	-250153	I39280
rs12917716	rs9652601	0.64	NA	0.42	NA	CIITA	ENST00000465491.1+CLEC16A	0	ENST00000465491.1+CLEC16A	0	chr16:11189148	chr16:11187871-11189394	chr16:11187896-11189369	TonsilT_30446	RP11-485G7.5	chr16:11438854-11439748	TonsilT_30467	NO	chr16:11186352-11188872#chr16:11439015-11441031	T2483#T2483	NO	-250153	I39280
rs12917716	rs9652601	0.64	NA	0.42	NA	CIITA	ENST00000465491.1+CLEC16A	0	ENST00000465491.1+CLEC16A	0	chr16:11189148	chr16:11187871-11189394	chr16:11187896-11189369	TonsilT_30446	RMI2	chr16:11438854-11439748	TonsilT_30467	NO	chr16:11186352-11188872#chr16:11439015-11441031	T2483#T2483	NO	-250153	I39280
rs113794548	rs12418883	0.58	NA	NA	NA	IRF7	ENST00000533464.1+PHRF1	0	ENST00000533464.1+PHRF1	0	chr11:576749	chr11:575416-576782	chr11:575441-576757	TonsilT_12543	DEAF1	chr11:694824-696125	TonsilT_12548	YES	chr11:692629-695794#chr11:574364-577460	T1917#T1917	YES	-118726	I12067
rs113794548	rs12418883	0.58	NA	NA	NA	IRF7	ENST00000533464.1+PHRF1	0	ENST00000533464.1+PHRF1	0	chr11:576749	chr11:575416-576782	chr11:575441-576757	TonsilT_12543	DEAF1	chr11:692873-693287	TonsilT_12547	YES	chr11:692629-695794#chr11:574364-577460	T1917#T1917	YES	-116331	I12059
rs113794548	rs12418883	0.58	NA	NA	NA	IRF7	ENST00000533464.1+PHRF1	0	ENST00000533464.1+PHRF1	0	chr11:576749	chr11:575416-576782	chr11:575441-576757	TonsilT_12543	HRAS	chr11:537172-537727	TonsilT_12538	YES	chr11:574364-577460#chr11:535397-537745	T1917#T1917	YES	39299.5	I12064
rs113794548	rs12418883	0.58	NA	NA	NA	IRF7	ENST00000533464.1+PHRF1	0	ENST00000533464.1+PHRF1	0	chr11:576749	chr11:575416-576782	chr11:575441-576757	TonsilT_12543	HRAS	chr11:535264-536228	TonsilT_12537	YES	chr11:574364-577460#chr11:535397-537745	T1917#T1917	YES	41003	I12060
rs113794548	rs12418883	0.58	NA	NA	NA	IRF7	ENST00000533464.1+PHRF1	0	ENST00000533464.1+PHRF1	0	chr11:576749	chr11:575416-576782	chr11:575441-576757	TonsilT_12543	AP006621.9	chr11:726115-726893	TonsilT_12553	YES	chr11:574364-577460#chr11:726619-729026	T1917#T1917	NO	-149755	I12072
rs113794548	rs12418883	0.58	NA	NA	NA	IRF7	ENST00000533464.1+PHRF1	0	ENST00000533464.1+PHRF1	0	chr11:576749	chr11:575416-576782	chr11:575441-576757	TonsilT_12543	AP006621.9	chr11:728002-728380	TonsilT_12554	YES	chr11:574364-577460#chr11:726619-729026	T1917#T1917	NO	-151442	I12063
rs113794548	rs12418883	0.58	NA	NA	NA	IRF7	ENST00000533464.1+PHRF1	0	ENST00000533464.1+PHRF1	0	chr11:576749	chr11:575416-576782	chr11:575441-576757	TonsilT_12543	RNH1	chr11:506102-507687	TonsilT_12535	YES	chr11:574364-577460#chr11:505943-508268	T1917#T1917	YES	69854.5	I12068
rs113794548	rs12418883	0.58	NA	NA	NA	IRF7	ENST00000533464.1+PHRF1	0	ENST00000533464.1+PHRF1	0	chr11:576749	chr11:575416-576782	chr11:575441-576757	TonsilT_12543	EPS8L2	chr11:694824-696125	TonsilT_12548	YES	chr11:692629-695794#chr11:574364-577460	T1917#T1917	YES	-118726	I12067
rs113794548	rs12418883	0.58	NA	NA	NA	IRF7	ENST00000533464.1+PHRF1	0	ENST00000533464.1+PHRF1	0	chr11:576749	chr11:575416-576782	chr11:575441-576757	TonsilT_12543	EPS8L2	chr11:726115-726893	TonsilT_12553	YES	chr11:574364-577460#chr11:726619-729026	T1917#T1917	NO	-149755	I12072
rs113794548	rs12418883	0.58	NA	NA	NA	IRF7	ENST00000533464.1+PHRF1	0	ENST00000533464.1+PHRF1	0	chr11:576749	chr11:575416-576782	chr11:575441-576757	TonsilT_12543	EPS8L2	chr11:692873-693287	TonsilT_12547	YES	chr11:692629-695794#chr11:574364-577460	T1917#T1917	YES	-116331	I12059
rs113794548	rs12418883	0.58	NA	NA	NA	IRF7	ENST00000533464.1+PHRF1	0	ENST00000533464.1+PHRF1	0	chr11:576749	chr11:575416-576782	chr11:575441-576757	TonsilT_12543	PSMD13	chr11:235606-237257	TonsilT_12504	YES	chr11:235905-238589#chr11:574364-577460	T1917#T1917	YES	340318	I44133
rs113794548	rs12418883	0.58	NA	NA	NA	IRF7	ENST00000533464.1+PHRF1	0	ENST00000533464.1+PHRF1	0	chr11:576749	chr11:575416-576782	chr11:575441-576757	TonsilT_12543	LRRC56	chr11:537172-537727	TonsilT_12538	YES	chr11:574364-577460#chr11:535397-537745	T1917#T1917	YES	39299.5	I12064
rs113794548	rs12418883	0.58	NA	NA	NA	IRF7	ENST00000533464.1+PHRF1	0	ENST00000533464.1+PHRF1	0	chr11:576749	chr11:575416-576782	chr11:575441-576757	TonsilT_12543	LRRC56	chr11:535264-536228	TonsilT_12537	YES	chr11:574364-577460#chr11:535397-537745	T1917#T1917	YES	41003	I12060
rs113794548	rs12418883	0.58	NA	NA	NA	IRF7	ENST00000533464.1+PHRF1	0	ENST00000533464.1+PHRF1	0	chr11:576749	chr11:575416-576782	chr11:575441-576757	TonsilT_12543	PIDD	chr11:804959-805748	TonsilT_12562	YES	chr11:803640-805876#chr11:574364-577460	T1917#T1917	YES	-228604	I12066
rs113794548	rs12418883	0.58	NA	NA	NA	IRF7	ENST00000533464.1+PHRF1	0	ENST00000533464.1+PHRF1	0	chr11:576749	chr11:575416-576782	chr11:575441-576757	TonsilT_12543	TMEM80	chr11:694824-696125	TonsilT_12548	YES	chr11:692629-695794#chr11:574364-577460	T1917#T1917	YES	-118726	I12067
rs113794548	rs12418883	0.58	NA	NA	NA	IRF7	ENST00000533464.1+PHRF1	0	ENST00000533464.1+PHRF1	0	chr11:576749	chr11:575416-576782	chr11:575441-576757	TonsilT_12543	CEND1	chr11:790019-790247	TonsilT_12558	YES	chr11:789179-790744#chr11:574364-577460	T1917#T1917	YES	-213384	I12065
rs113794548	rs12418883	0.58	NA	NA	NA	IRF7	ENST00000533464.1+PHRF1	0	ENST00000533464.1+PHRF1	0	chr11:576749	chr11:575416-576782	chr11:575441-576757	TonsilT_12543	RASSF7	chr11:560368-561546	TonsilT_12540	YES	chr11:560592-562835#chr11:574364-577460	T1917#T1917	YES	15792	I12061
rs113794548	rs12418883	0.58	NA	NA	NA	IRF7	ENST00000533464.1+PHRF1	0	ENST00000533464.1+PHRF1	0	chr11:576749	chr11:575416-576782	chr11:575441-576757	TonsilT_12543	SIRT3	chr11:235606-237257	TonsilT_12504	YES	chr11:235905-238589#chr11:574364-577460	T1917#T1917	YES	340318	I44133
rs113794548	rs12418883	0.58	NA	NA	NA	IRF7	ENST00000533464.1+PHRF1	0	ENST00000533464.1+PHRF1	0	chr11:576749	chr11:575416-576782	chr11:575441-576757	TonsilT_12543	C11orf35	chr11:560368-561546	TonsilT_12540	YES	chr11:560592-562835#chr11:574364-577460	T1917#T1917	YES	15792	I12061
rs113794548	rs12418883	0.58	NA	NA	NA	IRF7	ENST00000533464.1+PHRF1	0	ENST00000533464.1+PHRF1	0	chr11:576749	chr11:575416-576782	chr11:575441-576757	TonsilT_12543	IRF7	chr11:615528-616345	TonsilT_12545	YES	chr11:614240-616462#chr11:574364-577460	T1917#T1917	YES	-39187.5	I12070
rs113794548	rs1061502	0.7	NA	NA	NA	IRF7	ENST00000533464.1+PHRF1	0	ENST00000533464.1+PHRF1	0	chr11:576749	chr11:575416-576782	chr11:575441-576757	TonsilT_12543	DEAF1	chr11:694824-696125	TonsilT_12548	YES	chr11:692629-695794#chr11:574364-577460	T1917#T1917	YES	-118726	I12067
rs113794548	rs1061502	0.7	NA	NA	NA	IRF7	ENST00000533464.1+PHRF1	0	ENST00000533464.1+PHRF1	0	chr11:576749	chr11:575416-576782	chr11:575441-576757	TonsilT_12543	DEAF1	chr11:692873-693287	TonsilT_12547	YES	chr11:692629-695794#chr11:574364-577460	T1917#T1917	YES	-116331	I12059
rs113794548	rs1061502	0.7	NA	NA	NA	IRF7	ENST00000533464.1+PHRF1	0	ENST00000533464.1+PHRF1	0	chr11:576749	chr11:575416-576782	chr11:575441-576757	TonsilT_12543	HRAS	chr11:537172-537727	TonsilT_12538	YES	chr11:574364-577460#chr11:535397-537745	T1917#T1917	YES	39299.5	I12064
rs113794548	rs1061502	0.7	NA	NA	NA	IRF7	ENST00000533464.1+PHRF1	0	ENST00000533464.1+PHRF1	0	chr11:576749	chr11:575416-576782	chr11:575441-576757	TonsilT_12543	HRAS	chr11:535264-536228	TonsilT_12537	YES	chr11:574364-577460#chr11:535397-537745	T1917#T1917	YES	41003	I12060
rs113794548	rs1061502	0.7	NA	NA	NA	IRF7	ENST00000533464.1+PHRF1	0	ENST00000533464.1+PHRF1	0	chr11:576749	chr11:575416-576782	chr11:575441-576757	TonsilT_12543	AP006621.9	chr11:726115-726893	TonsilT_12553	YES	chr11:574364-577460#chr11:726619-729026	T1917#T1917	NO	-149755	I12072
rs113794548	rs1061502	0.7	NA	NA	NA	IRF7	ENST00000533464.1+PHRF1	0	ENST00000533464.1+PHRF1	0	chr11:576749	chr11:575416-576782	chr11:575441-576757	TonsilT_12543	AP006621.9	chr11:728002-728380	TonsilT_12554	YES	chr11:574364-577460#chr11:726619-729026	T1917#T1917	NO	-151442	I12063
rs113794548	rs1061502	0.7	NA	NA	NA	IRF7	ENST00000533464.1+PHRF1	0	ENST00000533464.1+PHRF1	0	chr11:576749	chr11:575416-576782	chr11:575441-576757	TonsilT_12543	RNH1	chr11:506102-507687	TonsilT_12535	YES	chr11:574364-577460#chr11:505943-508268	T1917#T1917	YES	69854.5	I12068
rs113794548	rs1061502	0.7	NA	NA	NA	IRF7	ENST00000533464.1+PHRF1	0	ENST00000533464.1+PHRF1	0	chr11:576749	chr11:575416-576782	chr11:575441-576757	TonsilT_12543	EPS8L2	chr11:694824-696125	TonsilT_12548	YES	chr11:692629-695794#chr11:574364-577460	T1917#T1917	YES	-118726	I12067
rs113794548	rs1061502	0.7	NA	NA	NA	IRF7	ENST00000533464.1+PHRF1	0	ENST00000533464.1+PHRF1	0	chr11:576749	chr11:575416-576782	chr11:575441-576757	TonsilT_12543	EPS8L2	chr11:726115-726893	TonsilT_12553	YES	chr11:574364-577460#chr11:726619-729026	T1917#T1917	NO	-149755	I12072
rs113794548	rs1061502	0.7	NA	NA	NA	IRF7	ENST00000533464.1+PHRF1	0	ENST00000533464.1+PHRF1	0	chr11:576749	chr11:575416-576782	chr11:575441-576757	TonsilT_12543	EPS8L2	chr11:692873-693287	TonsilT_12547	YES	chr11:692629-695794#chr11:574364-577460	T1917#T1917	YES	-116331	I12059
rs113794548	rs1061502	0.7	NA	NA	NA	IRF7	ENST00000533464.1+PHRF1	0	ENST00000533464.1+PHRF1	0	chr11:576749	chr11:575416-576782	chr11:575441-576757	TonsilT_12543	PSMD13	chr11:235606-237257	TonsilT_12504	YES	chr11:235905-238589#chr11:574364-577460	T1917#T1917	YES	340318	I44133
rs113794548	rs1061502	0.7	NA	NA	NA	IRF7	ENST00000533464.1+PHRF1	0	ENST00000533464.1+PHRF1	0	chr11:576749	chr11:575416-576782	chr11:575441-576757	TonsilT_12543	LRRC56	chr11:537172-537727	TonsilT_12538	YES	chr11:574364-577460#chr11:535397-537745	T1917#T1917	YES	39299.5	I12064
rs113794548	rs1061502	0.7	NA	NA	NA	IRF7	ENST00000533464.1+PHRF1	0	ENST00000533464.1+PHRF1	0	chr11:576749	chr11:575416-576782	chr11:575441-576757	TonsilT_12543	LRRC56	chr11:535264-536228	TonsilT_12537	YES	chr11:574364-577460#chr11:535397-537745	T1917#T1917	YES	41003	I12060
rs113794548	rs1061502	0.7	NA	NA	NA	IRF7	ENST00000533464.1+PHRF1	0	ENST00000533464.1+PHRF1	0	chr11:576749	chr11:575416-576782	chr11:575441-576757	TonsilT_12543	PIDD	chr11:804959-805748	TonsilT_12562	YES	chr11:803640-805876#chr11:574364-577460	T1917#T1917	YES	-228604	I12066
rs113794548	rs1061502	0.7	NA	NA	NA	IRF7	ENST00000533464.1+PHRF1	0	ENST00000533464.1+PHRF1	0	chr11:576749	chr11:575416-576782	chr11:575441-576757	TonsilT_12543	TMEM80	chr11:694824-696125	TonsilT_12548	YES	chr11:692629-695794#chr11:574364-577460	T1917#T1917	YES	-118726	I12067
rs113794548	rs1061502	0.7	NA	NA	NA	IRF7	ENST00000533464.1+PHRF1	0	ENST00000533464.1+PHRF1	0	chr11:576749	chr11:575416-576782	chr11:575441-576757	TonsilT_12543	CEND1	chr11:790019-790247	TonsilT_12558	YES	chr11:789179-790744#chr11:574364-577460	T1917#T1917	YES	-213384	I12065
rs113794548	rs1061502	0.7	NA	NA	NA	IRF7	ENST00000533464.1+PHRF1	0	ENST00000533464.1+PHRF1	0	chr11:576749	chr11:575416-576782	chr11:575441-576757	TonsilT_12543	RASSF7	chr11:560368-561546	TonsilT_12540	YES	chr11:560592-562835#chr11:574364-577460	T1917#T1917	YES	15792	I12061
rs113794548	rs1061502	0.7	NA	NA	NA	IRF7	ENST00000533464.1+PHRF1	0	ENST00000533464.1+PHRF1	0	chr11:576749	chr11:575416-576782	chr11:575441-576757	TonsilT_12543	SIRT3	chr11:235606-237257	TonsilT_12504	YES	chr11:235905-238589#chr11:574364-577460	T1917#T1917	YES	340318	I44133
rs113794548	rs1061502	0.7	NA	NA	NA	IRF7	ENST00000533464.1+PHRF1	0	ENST00000533464.1+PHRF1	0	chr11:576749	chr11:575416-576782	chr11:575441-576757	TonsilT_12543	C11orf35	chr11:560368-561546	TonsilT_12540	YES	chr11:560592-562835#chr11:574364-577460	T1917#T1917	YES	15792	I12061
rs113794548	rs1061502	0.7	NA	NA	NA	IRF7	ENST00000533464.1+PHRF1	0	ENST00000533464.1+PHRF1	0	chr11:576749	chr11:575416-576782	chr11:575441-576757	TonsilT_12543	IRF7	chr11:615528-616345	TonsilT_12545	YES	chr11:614240-616462#chr11:574364-577460	T1917#T1917	YES	-39187.5	I12070
rs6930571	rs1150757	0.49	NA	NA	NA	MHC	ENST00000446536.2+BTNL2	8303	ENST00000446536.2+BTNL2	8303	chr6:32383208	chr6:32383052-32383741	chr6:32383077-32383716	TonsilT_71462	HLA-DRA	chr6:32407245-32407978	TonsilT_71464	NO	chr6:32382942-32383339#chr6:32407323-32408447	T1199#T1199	NO	-24403.5	I48121
rs3129966	rs1150757	0.85	NA	NA	NA	MHC	ENST00000446536.2+BTNL2	6375	ENST00000446536.2+BTNL2	6375	chr6:32381280	chr6:32381055-32381939	chr6:32381080-32381914	TonsilT_71461	HLA-DQB1	chr6:32634192-32634702	TonsilT_71472	NO	chr6:32379305-32381940#chr6:32634195-32635036	T1199#T1199	NO	-253167	I36858
rs3129966	rs1150757	0.85	NA	NA	NA	MHC	ENST00000446536.2+BTNL2	6375	ENST00000446536.2+BTNL2	6375	chr6:32381280	chr6:32381055-32381939	chr6:32381080-32381914	TonsilT_71461	HLA-DOB	chr6:32784682-32785022	TonsilT_71481	NO	chr6:32381389-32381940#chr6:32784389-32785686	T1199#T1199	NO	-403572	I53625
rs28364617	rs3794060	0.97	NA	NA	NA	DHCR7	ENST00000527452.1+DHCR7	0	ENST00000529369.1+RP11-660L16.2	0	chr11:71159764	chr11:71158840-71159894	chr11:71158865-71159869	TonsilT_14703	NADSYN1	chr11:71163361-71164850	TonsilT_14704	YES	chr11:71158630-71159911#chr11:71162498-71165747	T2000#T2000	YES	-4341.5	I10945
rs28364617	rs3794060	0.97	NA	NA	NA	DHCR7	ENST00000527452.1+DHCR7	0	ENST00000529369.1+RP11-660L16.2	0	chr11:71159764	chr11:71158840-71159894	chr11:71158865-71159869	TonsilT_14703	DHCR7	chr11:71163361-71164850	TonsilT_14704	YES	chr11:71158630-71159911#chr11:71162498-71165747	T2000#T2000	YES	-4341.5	I10945
rs28364617	rs7118246	0.72	NA	NA	NA	DHCR7	ENST00000527452.1+DHCR7	0	ENST00000529369.1+RP11-660L16.2	0	chr11:71159764	chr11:71158840-71159894	chr11:71158865-71159869	TonsilT_14703	NADSYN1	chr11:71163361-71164850	TonsilT_14704	YES	chr11:71158630-71159911#chr11:71162498-71165747	T2000#T2000	YES	-4341.5	I10945
rs28364617	rs7118246	0.72	NA	NA	NA	DHCR7	ENST00000527452.1+DHCR7	0	ENST00000529369.1+RP11-660L16.2	0	chr11:71159764	chr11:71158840-71159894	chr11:71158865-71159869	TonsilT_14703	DHCR7	chr11:71163361-71164850	TonsilT_14704	YES	chr11:71158630-71159911#chr11:71162498-71165747	T2000#T2000	YES	-4341.5	I10945
rs57668933	rs17630801	NA	1	0.91	0.98	ELF1	ENST00000405737.2+ELF1	0	ENST00000405737.2+ELF1	0	chr13:41557118	chr13:41556683-41557304	chr13:41556708-41557279	TonsilT_22466	ELF1	chr13:41593131-41593702	TonsilT_22478	YES	chr13:41555541-41557485#chr13:41591862-41593618	T2234#T2234	YES	-36298.5	I26991
rs57668933	rs17630801	NA	1	0.91	0.98	ELF1	ENST00000405737.2+ELF1	0	ENST00000405737.2+ELF1	0	chr13:41557118	chr13:41556683-41557304	chr13:41556708-41557279	TonsilT_22466	ELF1	chr13:41634157-41636292	TonsilT_22480	YES	chr13:41555541-41557485#chr13:41635485-41639204	T2234#T2235	YES	-78106.5	I26987
rs57668933	rs17630801	NA	1	0.91	0.98	ELF1	ENST00000405737.2+ELF1	0	ENST00000405737.2+ELF1	0	chr13:41557118	chr13:41556683-41557304	chr13:41556708-41557279	TonsilT_22466	WBP4	chr13:41634157-41636292	TonsilT_22480	YES	chr13:41555541-41557485#chr13:41635485-41639204	T2234#T2235	YES	-78106.5	I26987
rs57668933	rs7329174	NA	1	1	1	ELF1	ENST00000405737.2+ELF1	0	ENST00000405737.2+ELF1	0	chr13:41557118	chr13:41556683-41557304	chr13:41556708-41557279	TonsilT_22466	ELF1	chr13:41593131-41593702	TonsilT_22478	YES	chr13:41555541-41557485#chr13:41591862-41593618	T2234#T2234	YES	-36298.5	I26991
rs57668933	rs7329174	NA	1	1	1	ELF1	ENST00000405737.2+ELF1	0	ENST00000405737.2+ELF1	0	chr13:41557118	chr13:41556683-41557304	chr13:41556708-41557279	TonsilT_22466	ELF1	chr13:41634157-41636292	TonsilT_22480	YES	chr13:41555541-41557485#chr13:41635485-41639204	T2234#T2235	YES	-78106.5	I26987
rs57668933	rs7329174	NA	1	1	1	ELF1	ENST00000405737.2+ELF1	0	ENST00000405737.2+ELF1	0	chr13:41557118	chr13:41556683-41557304	chr13:41556708-41557279	TonsilT_22466	WBP4	chr13:41634157-41636292	TonsilT_22480	YES	chr13:41555541-41557485#chr13:41635485-41639204	T2234#T2235	YES	-78106.5	I26987
rs3754098	rs34889541	NA	0.55	NA	0.42	PTPRC	ENST00000427110.2+PTPRC	0	ENST00000427110.2+PTPRC	0	chr1:198658856	chr1:198658510-198659115	chr1:198658535-198659090	TonsilT_6486	RP11-553K8.2	chr1:198567921-198568546	TonsilT_6459	NO	chr1:198655913-198658800#chr1:198567748-198568912	T280#T280	NO	90622.5	I9197
rs3754098	rs34889541	NA	0.55	NA	0.42	PTPRC	ENST00000427110.2+PTPRC	0	ENST00000427110.2+PTPRC	0	chr1:198658856	chr1:198658510-198659115	chr1:198658535-198659090	TonsilT_6486	PTPRC	chr1:198607459-198608448	TonsilT_6471	NO	chr1:198658801-198660727#chr1:198605686-198610869	T280#T280	NO	50902.5	I36727
rs3895755	rs4388254	0.51	NA	NA	NA	TCF7	ENST00000609383.1+CDKL3	0	ENST00000609383.1+CDKL3	0	chr5:133561339	chr5:133561162-133562747	chr5:133561187-133562722	TonsilT_68692	SAR1B	chr5:133967981-133968821	TonsilT_68717	YES	chr5:133560916-133562840#chr5:133967530-133968824	T1104#T1104	YES	-407062	I62848
rs3895755	rs4388254	0.51	NA	NA	NA	TCF7	ENST00000609383.1+CDKL3	0	ENST00000609383.1+CDKL3	0	chr5:133561339	chr5:133561162-133562747	chr5:133561187-133562722	TonsilT_68692	SAR1B	chr5:133983372-133984923	TonsilT_68718	YES	chr5:133560916-133562840#chr5:133984205-133986375	T1104#T1104	YES	-422808	I49898
rs3895755	rs4388254	0.51	NA	NA	NA	TCF7	ENST00000609383.1+CDKL3	0	ENST00000609383.1+CDKL3	0	chr5:133561339	chr5:133561162-133562747	chr5:133561187-133562722	TonsilT_68692	SEC24A	chr5:133983372-133984923	TonsilT_68718	YES	chr5:133560916-133562840#chr5:133984205-133986375	T1104#T1104	YES	-422808	I49898
rs3895755	rs4388254	0.51	NA	NA	NA	TCF7	ENST00000609383.1+CDKL3	0	ENST00000609383.1+CDKL3	0	chr5:133561339	chr5:133561162-133562747	chr5:133561187-133562722	TonsilT_68692	AC005355.1	chr5:133772093-133773095	TonsilT_68700	YES	chr5:133560916-133562840#chr5:133771911-133775550	T1104#T1104	YES	-211255	I22514
rs3895755	rs4388254	0.51	NA	NA	NA	TCF7	ENST00000609383.1+CDKL3	0	ENST00000609383.1+CDKL3	0	chr5:133561339	chr5:133561162-133562747	chr5:133561187-133562722	TonsilT_68692	CDKL3	chr5:133706372-133707275	TonsilT_68697	YES	chr5:133560916-133562840#chr5:133706467-133707195	T1104#T1104	YES	-145484	I70717
rs3895755	rs4388254	0.51	NA	NA	NA	TCF7	ENST00000609383.1+CDKL3	0	ENST00000609383.1+CDKL3	0	chr5:133561339	chr5:133561162-133562747	chr5:133561187-133562722	TonsilT_68692	UBE2B	chr5:133706372-133707275	TonsilT_68697	YES	chr5:133560916-133562840#chr5:133706467-133707195	T1104#T1104	YES	-145484	I70717
rs3895755	rs4388254	0.51	NA	NA	NA	TCF7	ENST00000609383.1+CDKL3	0	ENST00000609383.1+CDKL3	0	chr5:133561339	chr5:133561162-133562747	chr5:133561187-133562722	TonsilT_68692	SKP1	chr5:133511824-133513368	TonsilT_68687	YES	chr5:133560916-133562840#chr5:133510364-133514258	T1104#T1104	YES	48743	I32723
rs3895755	rs4388254	0.51	NA	NA	NA	TCF7	ENST00000609383.1+CDKL3	0	ENST00000609383.1+CDKL3	0	chr5:133561339	chr5:133561162-133562747	chr5:133561187-133562722	TonsilT_68692	PHF15	chr5:133861656-133861993	TonsilT_68706	YES	chr5:133861328-133862839#chr5:133560916-133562840	T1104#T1104	YES	-300486	I68748
rs3895755	rs4388254	0.51	NA	NA	NA	TCF7	ENST00000609383.1+CDKL3	0	ENST00000609383.1+CDKL3	0	chr5:133561339	chr5:133561162-133562747	chr5:133561187-133562722	TonsilT_68692	PHF15	chr5:133862157-133863492	TonsilT_68707	YES	chr5:133560916-133562840#chr5:133861328-133862839	T1104#T1104	YES	-301486	I5992
rs3895755	rs4388254	0.51	NA	NA	NA	TCF7	ENST00000609383.1+CDKL3	0	ENST00000609383.1+CDKL3	0	chr5:133561339	chr5:133561162-133562747	chr5:133561187-133562722	TonsilT_68692	PHF15	chr5:133859956-133861482	TonsilT_68705	YES	chr5:133861328-133862839#chr5:133560916-133562840	T1104#T1104	YES	-299380	I15785
rs3895755	rs4388254	0.51	NA	NA	NA	TCF7	ENST00000609383.1+CDKL3	0	ENST00000609383.1+CDKL3	0	chr5:133561339	chr5:133561162-133562747	chr5:133561187-133562722	TonsilT_68692	DDX46	chr5:134094026-134094948	TonsilT_68721	YES	chr5:133560916-133562840#chr5:134094005-134095259	T1104#T1104	YES	-533148	I25773
rs3895755	rs4388254	0.51	NA	NA	NA	TCF7	ENST00000609383.1+CDKL3	0	ENST00000609383.1+CDKL3	0	chr5:133561339	chr5:133561162-133562747	chr5:133561187-133562722	TonsilT_68692	TCF7	chr5:133451061-133451626	TonsilT_68677	YES	chr5:133560916-133562840#chr5:133449686-133451865	T1104#T1104	YES	109996	I26787
rs3895755	rs4388254	0.51	NA	NA	NA	TCF7	ENST00000609383.1+CDKL3	0	ENST00000609383.1+CDKL3	0	chr5:133561339	chr5:133561162-133562747	chr5:133561187-133562722	TonsilT_68692	TCF7	chr5:133449668-133450674	TonsilT_68676	YES	chr5:133560916-133562840#chr5:133449686-133451865	T1104#T1104	YES	111168	I46933
rs35493230	rs268124	0.55	NA	NA	NA	SPRED2	ENST00000440972.1+SPRED2	363	ENST00000440972.1+SPRED2	363	chr2:65660134	chr2:65659097-65660270	chr2:65659122-65660245	TonsilT_42616	ACTR2	chr2:65454291-65455815	TonsilT_42604	YES	chr2:65657461-65660361#chr2:65452644-65455665	T415#T415	YES	205081	I20798
rs35493230	rs268124	0.55	NA	NA	NA	SPRED2	ENST00000440972.1+SPRED2	363	ENST00000440972.1+SPRED2	363	chr2:65660134	chr2:65659097-65660270	chr2:65659122-65660245	TonsilT_42616	AC074391.1	chr2:65662842-65664248	TonsilT_42617	YES	chr2:65657461-65660361#chr2:65663208-65665105	T415#T415	YES	-3411	I47254
rs35493230	rs268124	0.55	NA	NA	NA	SPRED2	ENST00000440972.1+SPRED2	363	ENST00000440972.1+SPRED2	363	chr2:65660134	chr2:65659097-65660270	chr2:65659122-65660245	TonsilT_42616	SPRED2	chr2:65593522-65594237	TonsilT_42609	YES	chr2:65657461-65660361#chr2:65592667-65594214	T415#T415	YES	66254.5	I17644
rs77216612	rs34330	NA	0.67	0.43	0.57	CDKN1B	ENST00000540583.1+APOLD1	-868	ENST00000540583.1+APOLD1	-868	chr12:12877983	chr12:12877514-12879147	chr12:12877539-12879122	TonsilT_17291	LOH12CR2	chr12:12509575-12510818	TonsilT_17244	YES	chr12:12878458-12881375#chr12:12509190-12512358	T2091#T2091	YES	367786	I25671
rs77216612	rs34330	NA	0.67	0.43	0.57	CDKN1B	ENST00000540583.1+APOLD1	-868	ENST00000540583.1+APOLD1	-868	chr12:12877983	chr12:12877514-12879147	chr12:12877539-12879122	TonsilT_17291	GPR19	chr12:12848848-12850452	TonsilT_17284	YES	chr12:12874828-12878457#chr12:12847741-12849204	T2091#T2091	NO	28333	I24526
rs77216612	rs34330	NA	0.67	0.43	0.57	CDKN1B	ENST00000540583.1+APOLD1	-868	ENST00000540583.1+APOLD1	-868	chr12:12877983	chr12:12877514-12879147	chr12:12877539-12879122	TonsilT_17291	CDKN1B	chr12:12869548-12870605	TonsilT_17289	YES	chr12:12878458-12881375#chr12:12868301-12870557	T2091#T2091	YES	7906.5	I49639
rs77216612	rs34330	NA	0.67	0.43	0.57	CDKN1B	ENST00000540583.1+APOLD1	-868	ENST00000540583.1+APOLD1	-868	chr12:12877983	chr12:12877514-12879147	chr12:12877539-12879122	TonsilT_17291	DUSP16	chr12:12713816-12714813	TonsilT_17273	YES	chr12:12714291-12717296#chr12:12878730-12878887	T2091#T2091	YES	163668	I68165
rs77216612	rs34330	NA	0.67	0.43	0.57	CDKN1B	ENST00000540583.1+APOLD1	-868	ENST00000540583.1+APOLD1	-868	chr12:12877983	chr12:12877514-12879147	chr12:12877539-12879122	TonsilT_17291	DUSP16	chr12:12715050-12716210	TonsilT_17274	YES	chr12:12714291-12717296#chr12:12878730-12878887	T2091#T2091	YES	162353	I25670
rs77216612	rs34330	NA	0.67	0.43	0.57	CDKN1B	ENST00000540583.1+APOLD1	-868	ENST00000540583.1+APOLD1	-868	chr12:12877983	chr12:12877514-12879147	chr12:12877539-12879122	TonsilT_17291	TCONS_00021074	chr12:12848848-12850452	TonsilT_17284	YES	chr12:12874828-12878457#chr12:12847741-12849204	T2091#T2091	NO	28333	I24526
rs77216612	rs34330	NA	0.67	0.43	0.57	CDKN1B	ENST00000540583.1+APOLD1	-868	ENST00000540583.1+APOLD1	-868	chr12:12877983	chr12:12877514-12879147	chr12:12877539-12879122	TonsilT_17291	MANSC1	chr12:12502268-12503740	TonsilT_17243	YES	chr12:12878458-12881375#chr12:12500793-12504350	T2091#T2090	YES	374979	I25669
rs77216612	rs34330	NA	0.67	0.43	0.57	CDKN1B	ENST00000540583.1+APOLD1	-868	ENST00000540583.1+APOLD1	-868	chr12:12877983	chr12:12877514-12879147	chr12:12877539-12879122	TonsilT_17291	LOH12CR1	chr12:12509575-12510818	TonsilT_17244	YES	chr12:12878458-12881375#chr12:12509190-12512358	T2091#T2091	YES	367786	I25671
rs77216612	rs34330	NA	0.67	0.43	0.57	CDKN1B	ENST00000540583.1+APOLD1	-868	ENST00000540583.1+APOLD1	-868	chr12:12877983	chr12:12877514-12879147	chr12:12877539-12879122	TonsilT_17291	TCONS_00020168	chr12:12509575-12510818	TonsilT_17244	YES	chr12:12878458-12881375#chr12:12509190-12512358	T2091#T2091	YES	367786	I25671
rs28723033	rs4388254	0.62	NA	NA	NA	TCF7	ENST00000519037.1+TCF7	0	ENST00000519037.1+TCF7	0	chr5:133467925	chr5:133467861-133469159	chr5:133467886-133469134	TonsilT_68682	UBE2B	chr5:133706372-133707275	TonsilT_68697	NO	chr5:133468111-133470638#chr5:133706467-133707195	T1104#T1104	NO	-238898	I70708
rs28723033	rs4388254	0.62	NA	NA	NA	TCF7	ENST00000519037.1+TCF7	0	ENST00000519037.1+TCF7	0	chr5:133467925	chr5:133467861-133469159	chr5:133467886-133469134	TonsilT_68682	PHF15	chr5:133861656-133861993	TonsilT_68706	NO	chr5:133468111-133470638#chr5:133861328-133862839	T1104#T1104	NO	-393900	I68738
rs28723033	rs4388254	0.62	NA	NA	NA	TCF7	ENST00000519037.1+TCF7	0	ENST00000519037.1+TCF7	0	chr5:133467925	chr5:133467861-133469159	chr5:133467886-133469134	TonsilT_68682	PHF15	chr5:133862157-133863492	TonsilT_68707	NO	chr5:133468111-133470638#chr5:133861328-133862839	T1104#T1104	NO	-394900	I5995
rs28723033	rs4388254	0.62	NA	NA	NA	TCF7	ENST00000519037.1+TCF7	0	ENST00000519037.1+TCF7	0	chr5:133467925	chr5:133467861-133469159	chr5:133467886-133469134	TonsilT_68682	PHF15	chr5:133859956-133861482	TonsilT_68705	NO	chr5:133468111-133470638#chr5:133861328-133862839	T1104#T1104	NO	-392794	I15787
rs28723033	rs4388254	0.62	NA	NA	NA	TCF7	ENST00000519037.1+TCF7	0	ENST00000519037.1+TCF7	0	chr5:133467925	chr5:133467861-133469159	chr5:133467886-133469134	TonsilT_68682	TCF7	chr5:133451061-133451626	TonsilT_68677	NO	chr5:133468885-133470125#chr5:133450798-133451865	T1104#T1104	NO	16581.5	I26790
rs28723033	rs4388254	0.62	NA	NA	NA	TCF7	ENST00000519037.1+TCF7	0	ENST00000519037.1+TCF7	0	chr5:133467925	chr5:133467861-133469159	chr5:133467886-133469134	TonsilT_68682	TCF7	chr5:133449668-133450674	TonsilT_68676	NO	chr5:133464774-133468110#chr5:133449686-133451865	T1104#T1104	NO	17754	I46936
rs28723033	rs4388254	0.62	NA	NA	NA	TCF7	ENST00000519037.1+TCF7	0	ENST00000519037.1+TCF7	0	chr5:133467925	chr5:133467861-133469159	chr5:133467886-133469134	TonsilT_68682	CDKL3	chr5:133706372-133707275	TonsilT_68697	NO	chr5:133468111-133470638#chr5:133706467-133707195	T1104#T1104	NO	-238898	I70708
rs6495131	rs2289583	0.45	NA	NA	NA	CSK	ENST00000322347.6+COX5A	0	ENST00000322347.6+COX5A	0	chr15:75230502	chr15:75229804-75230908	chr15:75229829-75230883	TonsilT_29365	CLK3	chr15:74906941-74908385	TonsilT_29338	YES	chr15:75229208-75230804#chr15:74907323-74911673	T2440#T2440	YES	322839	I47114
rs6495131	rs2289583	0.45	NA	NA	NA	CSK	ENST00000322347.6+COX5A	0	ENST00000322347.6+COX5A	0	chr15:75230502	chr15:75229804-75230908	chr15:75229829-75230883	TonsilT_29365	CLK3	chr15:74913256-74913926	TonsilT_29339	YES	chr15:75229208-75230804#chr15:74912896-74914322	T2440#T2440	NO	316911	I47127
rs6495131	rs2289583	0.45	NA	NA	NA	CSK	ENST00000322347.6+COX5A	0	ENST00000322347.6+COX5A	0	chr15:75230502	chr15:75229804-75230908	chr15:75229829-75230883	TonsilT_29365	C15orf39	chr15:75493914-75495348	TonsilT_29374	YES	chr15:75229208-75230804#chr15:75493984-75495671	T2440#T2440	YES	-264129	I20475
rs6495131	rs2289583	0.45	NA	NA	NA	CSK	ENST00000322347.6+COX5A	0	ENST00000322347.6+COX5A	0	chr15:75230502	chr15:75229804-75230908	chr15:75229829-75230883	TonsilT_29365	SCAMP5	chr15:75287464-75288123	TonsilT_29368	YES	chr15:75229208-75230804#chr15:75287707-75290002	T2440#T2440	YES	-57291.5	I47119
rs6495131	rs2289583	0.45	NA	NA	NA	CSK	ENST00000322347.6+COX5A	0	ENST00000322347.6+COX5A	0	chr15:75230502	chr15:75229804-75230908	chr15:75229829-75230883	TonsilT_29365	MPI	chr15:75181809-75182733	TonsilT_29361	YES	chr15:75229208-75230804#chr15:75180478-75182953	T2440#T2440	YES	48231	I47123
rs6495131	rs2289583	0.45	NA	NA	NA	CSK	ENST00000322347.6+COX5A	0	ENST00000322347.6+COX5A	0	chr15:75230502	chr15:75229804-75230908	chr15:75229829-75230883	TonsilT_29365	CSK	chr15:75079805-75081449	TonsilT_29350	YES	chr15:75229208-75230804#chr15:75081006-75084223	T2440#T2440	YES	149875	I47125
rs6495131	rs2289583	0.45	NA	NA	NA	CSK	ENST00000322347.6+COX5A	0	ENST00000322347.6+COX5A	0	chr15:75230502	chr15:75229804-75230908	chr15:75229829-75230883	TonsilT_29365	CSK	chr15:75074004-75074914	TonsilT_29349	YES	chr15:75229208-75230804#chr15:75074706-75076787	T2440#T2440	NO	156043	I47118
rs6495131	rs2289583	0.45	NA	NA	NA	CSK	ENST00000322347.6+COX5A	0	ENST00000322347.6+COX5A	0	chr15:75230502	chr15:75229804-75230908	chr15:75229829-75230883	TonsilT_29365	CSK	chr15:75090699-75091244	TonsilT_29352	YES	chr15:75229208-75230804#chr15:75090511-75092234	T2440#T2440	NO	139530	I47117
rs6495131	rs2289583	0.45	NA	NA	NA	CSK	ENST00000322347.6+COX5A	0	ENST00000322347.6+COX5A	0	chr15:75230502	chr15:75229804-75230908	chr15:75229829-75230883	TonsilT_29365	CSK	chr15:75092205-75092815	TonsilT_29353	YES	chr15:75229208-75230804#chr15:75090511-75092234	T2440#T2440	NO	137992	I47115
rs6495131	rs2289583	0.45	NA	NA	NA	CSK	ENST00000322347.6+COX5A	0	ENST00000322347.6+COX5A	0	chr15:75230502	chr15:75229804-75230908	chr15:75229829-75230883	TonsilT_29365	EDC3	chr15:74987983-74988919	TonsilT_29343	YES	chr15:75229208-75230804#chr15:74987322-74990749	T2440#T2440	YES	242051	I32726
rs6495131	rs2289583	0.45	NA	NA	NA	CSK	ENST00000322347.6+COX5A	0	ENST00000322347.6+COX5A	0	chr15:75230502	chr15:75229804-75230908	chr15:75229829-75230883	TonsilT_29365	EDC3	chr15:74927509-74927982	TonsilT_29342	YES	chr15:75229208-75230804#chr15:74925974-74928061	T2440#T2440	NO	302756	I47120
rs6495131	rs2289583	0.45	NA	NA	NA	CSK	ENST00000322347.6+COX5A	0	ENST00000322347.6+COX5A	0	chr15:75230502	chr15:75229804-75230908	chr15:75229829-75230883	TonsilT_29365	MIR4513	chr15:75079805-75081449	TonsilT_29350	YES	chr15:75229208-75230804#chr15:75081006-75084223	T2440#T2440	YES	149875	I47125
rs6495131	rs2289583	0.45	NA	NA	NA	CSK	ENST00000322347.6+COX5A	0	ENST00000322347.6+COX5A	0	chr15:75230502	chr15:75229804-75230908	chr15:75229829-75230883	TonsilT_29365	CPLX3	chr15:75118662-75119225	TonsilT_29355	YES	chr15:75229208-75230804#chr15:75118611-75120579	T2440#T2440	YES	111558	I47122
rs6495131	rs2289583	0.45	NA	NA	NA	CSK	ENST00000322347.6+COX5A	0	ENST00000322347.6+COX5A	0	chr15:75230502	chr15:75229804-75230908	chr15:75229829-75230883	TonsilT_29365	UBL7-AS1	chr15:74753148-74754031	TonsilT_29332	YES	chr15:75229208-75230804#chr15:74752369-74754340	T2440#T2440	YES	476912	I47124
rs6495131	rs2289583	0.45	NA	NA	NA	CSK	ENST00000322347.6+COX5A	0	ENST00000322347.6+COX5A	0	chr15:75230502	chr15:75229804-75230908	chr15:75229829-75230883	TonsilT_29365	CTD-3154N5.1	chr15:74906941-74908385	TonsilT_29338	YES	chr15:75229208-75230804#chr15:74907323-74911673	T2440#T2440	YES	322839	I47114
rs6495131	rs2289583	0.45	NA	NA	NA	CSK	ENST00000322347.6+COX5A	0	ENST00000322347.6+COX5A	0	chr15:75230502	chr15:75229804-75230908	chr15:75229829-75230883	TonsilT_29365	ULK3	chr15:75134980-75135922	TonsilT_29357	YES	chr15:75229208-75230804#chr15:75134109-75135761	T2440#T2440	YES	95051	I47116
rs6495131	rs2289583	0.45	NA	NA	NA	CSK	ENST00000322347.6+COX5A	0	ENST00000322347.6+COX5A	0	chr15:75230502	chr15:75229804-75230908	chr15:75229829-75230883	TonsilT_29365	FAM219B	chr15:75193803-75194223	TonsilT_29363	YES	chr15:75229208-75230804#chr15:75192913-75195717	T2440#T2440	NO	36489	I47126
rs6495131	rs2289583	0.45	NA	NA	NA	CSK	ENST00000322347.6+COX5A	0	ENST00000322347.6+COX5A	0	chr15:75230502	chr15:75229804-75230908	chr15:75229829-75230883	TonsilT_29365	FAM219B	chr15:75198367-75199721	TonsilT_29364	YES	chr15:75229208-75230804#chr15:75198106-75199927	T2440#T2440	YES	31458	I47128
rs6495131	rs2289583	0.45	NA	NA	NA	CSK	ENST00000322347.6+COX5A	0	ENST00000322347.6+COX5A	0	chr15:75230502	chr15:75229804-75230908	chr15:75229829-75230883	TonsilT_29365	UBL7	chr15:74753148-74754031	TonsilT_29332	YES	chr15:75229208-75230804#chr15:74752369-74754340	T2440#T2440	YES	476912	I47124
rs6495131	rs55655136	0.48	NA	NA	NA	CSK	ENST00000322347.6+COX5A	0	ENST00000322347.6+COX5A	0	chr15:75230502	chr15:75229804-75230908	chr15:75229829-75230883	TonsilT_29365	CLK3	chr15:74906941-74908385	TonsilT_29338	YES	chr15:75229208-75230804#chr15:74907323-74911673	T2440#T2440	YES	322839	I47114
rs6495131	rs55655136	0.48	NA	NA	NA	CSK	ENST00000322347.6+COX5A	0	ENST00000322347.6+COX5A	0	chr15:75230502	chr15:75229804-75230908	chr15:75229829-75230883	TonsilT_29365	CLK3	chr15:74913256-74913926	TonsilT_29339	YES	chr15:75229208-75230804#chr15:74912896-74914322	T2440#T2440	NO	316911	I47127
rs6495131	rs55655136	0.48	NA	NA	NA	CSK	ENST00000322347.6+COX5A	0	ENST00000322347.6+COX5A	0	chr15:75230502	chr15:75229804-75230908	chr15:75229829-75230883	TonsilT_29365	C15orf39	chr15:75493914-75495348	TonsilT_29374	YES	chr15:75229208-75230804#chr15:75493984-75495671	T2440#T2440	YES	-264129	I20475
rs6495131	rs55655136	0.48	NA	NA	NA	CSK	ENST00000322347.6+COX5A	0	ENST00000322347.6+COX5A	0	chr15:75230502	chr15:75229804-75230908	chr15:75229829-75230883	TonsilT_29365	SCAMP5	chr15:75287464-75288123	TonsilT_29368	YES	chr15:75229208-75230804#chr15:75287707-75290002	T2440#T2440	YES	-57291.5	I47119
rs6495131	rs55655136	0.48	NA	NA	NA	CSK	ENST00000322347.6+COX5A	0	ENST00000322347.6+COX5A	0	chr15:75230502	chr15:75229804-75230908	chr15:75229829-75230883	TonsilT_29365	MPI	chr15:75181809-75182733	TonsilT_29361	YES	chr15:75229208-75230804#chr15:75180478-75182953	T2440#T2440	YES	48231	I47123
rs6495131	rs55655136	0.48	NA	NA	NA	CSK	ENST00000322347.6+COX5A	0	ENST00000322347.6+COX5A	0	chr15:75230502	chr15:75229804-75230908	chr15:75229829-75230883	TonsilT_29365	CSK	chr15:75079805-75081449	TonsilT_29350	YES	chr15:75229208-75230804#chr15:75081006-75084223	T2440#T2440	YES	149875	I47125
rs6495131	rs55655136	0.48	NA	NA	NA	CSK	ENST00000322347.6+COX5A	0	ENST00000322347.6+COX5A	0	chr15:75230502	chr15:75229804-75230908	chr15:75229829-75230883	TonsilT_29365	CSK	chr15:75074004-75074914	TonsilT_29349	YES	chr15:75229208-75230804#chr15:75074706-75076787	T2440#T2440	NO	156043	I47118
rs6495131	rs55655136	0.48	NA	NA	NA	CSK	ENST00000322347.6+COX5A	0	ENST00000322347.6+COX5A	0	chr15:75230502	chr15:75229804-75230908	chr15:75229829-75230883	TonsilT_29365	CSK	chr15:75090699-75091244	TonsilT_29352	YES	chr15:75229208-75230804#chr15:75090511-75092234	T2440#T2440	NO	139530	I47117
rs6495131	rs55655136	0.48	NA	NA	NA	CSK	ENST00000322347.6+COX5A	0	ENST00000322347.6+COX5A	0	chr15:75230502	chr15:75229804-75230908	chr15:75229829-75230883	TonsilT_29365	CSK	chr15:75092205-75092815	TonsilT_29353	YES	chr15:75229208-75230804#chr15:75090511-75092234	T2440#T2440	NO	137992	I47115
rs6495131	rs55655136	0.48	NA	NA	NA	CSK	ENST00000322347.6+COX5A	0	ENST00000322347.6+COX5A	0	chr15:75230502	chr15:75229804-75230908	chr15:75229829-75230883	TonsilT_29365	EDC3	chr15:74987983-74988919	TonsilT_29343	YES	chr15:75229208-75230804#chr15:74987322-74990749	T2440#T2440	YES	242051	I32726
rs6495131	rs55655136	0.48	NA	NA	NA	CSK	ENST00000322347.6+COX5A	0	ENST00000322347.6+COX5A	0	chr15:75230502	chr15:75229804-75230908	chr15:75229829-75230883	TonsilT_29365	EDC3	chr15:74927509-74927982	TonsilT_29342	YES	chr15:75229208-75230804#chr15:74925974-74928061	T2440#T2440	NO	302756	I47120
rs6495131	rs55655136	0.48	NA	NA	NA	CSK	ENST00000322347.6+COX5A	0	ENST00000322347.6+COX5A	0	chr15:75230502	chr15:75229804-75230908	chr15:75229829-75230883	TonsilT_29365	MIR4513	chr15:75079805-75081449	TonsilT_29350	YES	chr15:75229208-75230804#chr15:75081006-75084223	T2440#T2440	YES	149875	I47125
rs6495131	rs55655136	0.48	NA	NA	NA	CSK	ENST00000322347.6+COX5A	0	ENST00000322347.6+COX5A	0	chr15:75230502	chr15:75229804-75230908	chr15:75229829-75230883	TonsilT_29365	CPLX3	chr15:75118662-75119225	TonsilT_29355	YES	chr15:75229208-75230804#chr15:75118611-75120579	T2440#T2440	YES	111558	I47122
rs6495131	rs55655136	0.48	NA	NA	NA	CSK	ENST00000322347.6+COX5A	0	ENST00000322347.6+COX5A	0	chr15:75230502	chr15:75229804-75230908	chr15:75229829-75230883	TonsilT_29365	UBL7-AS1	chr15:74753148-74754031	TonsilT_29332	YES	chr15:75229208-75230804#chr15:74752369-74754340	T2440#T2440	YES	476912	I47124
rs6495131	rs55655136	0.48	NA	NA	NA	CSK	ENST00000322347.6+COX5A	0	ENST00000322347.6+COX5A	0	chr15:75230502	chr15:75229804-75230908	chr15:75229829-75230883	TonsilT_29365	CTD-3154N5.1	chr15:74906941-74908385	TonsilT_29338	YES	chr15:75229208-75230804#chr15:74907323-74911673	T2440#T2440	YES	322839	I47114
rs6495131	rs55655136	0.48	NA	NA	NA	CSK	ENST00000322347.6+COX5A	0	ENST00000322347.6+COX5A	0	chr15:75230502	chr15:75229804-75230908	chr15:75229829-75230883	TonsilT_29365	ULK3	chr15:75134980-75135922	TonsilT_29357	YES	chr15:75229208-75230804#chr15:75134109-75135761	T2440#T2440	YES	95051	I47116
rs6495131	rs55655136	0.48	NA	NA	NA	CSK	ENST00000322347.6+COX5A	0	ENST00000322347.6+COX5A	0	chr15:75230502	chr15:75229804-75230908	chr15:75229829-75230883	TonsilT_29365	FAM219B	chr15:75193803-75194223	TonsilT_29363	YES	chr15:75229208-75230804#chr15:75192913-75195717	T2440#T2440	NO	36489	I47126
rs6495131	rs55655136	0.48	NA	NA	NA	CSK	ENST00000322347.6+COX5A	0	ENST00000322347.6+COX5A	0	chr15:75230502	chr15:75229804-75230908	chr15:75229829-75230883	TonsilT_29365	FAM219B	chr15:75198367-75199721	TonsilT_29364	YES	chr15:75229208-75230804#chr15:75198106-75199927	T2440#T2440	YES	31458	I47128
rs6495131	rs55655136	0.48	NA	NA	NA	CSK	ENST00000322347.6+COX5A	0	ENST00000322347.6+COX5A	0	chr15:75230502	chr15:75229804-75230908	chr15:75229829-75230883	TonsilT_29365	UBL7	chr15:74753148-74754031	TonsilT_29332	YES	chr15:75229208-75230804#chr15:74752369-74754340	T2440#T2440	YES	476912	I47124
rs34323	rs34330	NA	0.57	NA	0.48	CDKN1B	ENST00000588943.1+APOLD1	0	ENST00000588943.1+APOLD1	0	chr12:12879057	chr12:12877514-12879147	chr12:12877539-12879122	TonsilT_17291	LOH12CR2	chr12:12509575-12510818	TonsilT_17244	YES	chr12:12878458-12881375#chr12:12509190-12512358	T2091#T2091	YES	368860	I25671
rs34323	rs34330	NA	0.57	NA	0.48	CDKN1B	ENST00000588943.1+APOLD1	0	ENST00000588943.1+APOLD1	0	chr12:12879057	chr12:12877514-12879147	chr12:12877539-12879122	TonsilT_17291	GPR19	chr12:12848848-12850452	TonsilT_17284	YES	chr12:12874828-12878457#chr12:12847741-12849204	T2091#T2091	NO	29407	I24526
rs34323	rs34330	NA	0.57	NA	0.48	CDKN1B	ENST00000588943.1+APOLD1	0	ENST00000588943.1+APOLD1	0	chr12:12879057	chr12:12877514-12879147	chr12:12877539-12879122	TonsilT_17291	CDKN1B	chr12:12869548-12870605	TonsilT_17289	YES	chr12:12878458-12881375#chr12:12868301-12870557	T2091#T2091	YES	8980.5	I49639
rs34323	rs34330	NA	0.57	NA	0.48	CDKN1B	ENST00000588943.1+APOLD1	0	ENST00000588943.1+APOLD1	0	chr12:12879057	chr12:12877514-12879147	chr12:12877539-12879122	TonsilT_17291	DUSP16	chr12:12713816-12714813	TonsilT_17273	YES	chr12:12714291-12717296#chr12:12878730-12878887	T2091#T2091	YES	164742	I68165
rs34323	rs34330	NA	0.57	NA	0.48	CDKN1B	ENST00000588943.1+APOLD1	0	ENST00000588943.1+APOLD1	0	chr12:12879057	chr12:12877514-12879147	chr12:12877539-12879122	TonsilT_17291	DUSP16	chr12:12715050-12716210	TonsilT_17274	YES	chr12:12714291-12717296#chr12:12878730-12878887	T2091#T2091	YES	163427	I25670
rs34323	rs34330	NA	0.57	NA	0.48	CDKN1B	ENST00000588943.1+APOLD1	0	ENST00000588943.1+APOLD1	0	chr12:12879057	chr12:12877514-12879147	chr12:12877539-12879122	TonsilT_17291	TCONS_00021074	chr12:12848848-12850452	TonsilT_17284	YES	chr12:12874828-12878457#chr12:12847741-12849204	T2091#T2091	NO	29407	I24526
rs34323	rs34330	NA	0.57	NA	0.48	CDKN1B	ENST00000588943.1+APOLD1	0	ENST00000588943.1+APOLD1	0	chr12:12879057	chr12:12877514-12879147	chr12:12877539-12879122	TonsilT_17291	MANSC1	chr12:12502268-12503740	TonsilT_17243	YES	chr12:12878458-12881375#chr12:12500793-12504350	T2091#T2090	YES	376053	I25669
rs34323	rs34330	NA	0.57	NA	0.48	CDKN1B	ENST00000588943.1+APOLD1	0	ENST00000588943.1+APOLD1	0	chr12:12879057	chr12:12877514-12879147	chr12:12877539-12879122	TonsilT_17291	LOH12CR1	chr12:12509575-12510818	TonsilT_17244	YES	chr12:12878458-12881375#chr12:12509190-12512358	T2091#T2091	YES	368860	I25671
rs34323	rs34330	NA	0.57	NA	0.48	CDKN1B	ENST00000588943.1+APOLD1	0	ENST00000588943.1+APOLD1	0	chr12:12879057	chr12:12877514-12879147	chr12:12877539-12879122	TonsilT_17291	TCONS_00020168	chr12:12509575-12510818	TonsilT_17244	YES	chr12:12878458-12881375#chr12:12509190-12512358	T2091#T2091	YES	368860	I25671
rs326614	rs4388254	0.44	NA	NA	NA	TCF7	ENST00000519312.1+CDKL3	0	ENST00000519312.1+CDKL3	0	chr5:133625422	chr5:133625259-133625569	chr5:133625284-133625544	TonsilT_68694	UBE2B	chr5:133706372-133707275	TonsilT_68697	NO	chr5:133623020-133625455#chr5:133706467-133707195	T1104#T1104	NO	-81401.5	I70713
rs326614	rs4388254	0.44	NA	NA	NA	TCF7	ENST00000519312.1+CDKL3	0	ENST00000519312.1+CDKL3	0	chr5:133625422	chr5:133625259-133625569	chr5:133625284-133625544	TonsilT_68694	SKP1	chr5:133511824-133513368	TonsilT_68687	NO	chr5:133623020-133625455#chr5:133510364-133514258	T1104#T1104	NO	112826	I32719
rs326614	rs4388254	0.44	NA	NA	NA	TCF7	ENST00000519312.1+CDKL3	0	ENST00000519312.1+CDKL3	0	chr5:133625422	chr5:133625259-133625569	chr5:133625284-133625544	TonsilT_68694	CDKL3	chr5:133706372-133707275	TonsilT_68697	NO	chr5:133623020-133625455#chr5:133706467-133707195	T1104#T1104	NO	-81401.5	I70713
rs11606631	rs3794060	1	NA	NA	NA	DHCR7	ENST00000534634.1+NADSYN1	-34	ENST00000534634.1+NADSYN1	-34	chr11:71164121	chr11:71163336-71164875	chr11:71163361-71164850	TonsilT_14704	TCONS_00019374	chr11:71158865-71159869	TonsilT_14703	YES	chr11:71162498-71165747#chr11:71158630-71159911	T2000#T2000	YES	4754	I10945
rs11606631	rs3794060	1	NA	NA	NA	DHCR7	ENST00000534634.1+NADSYN1	-34	ENST00000534634.1+NADSYN1	-34	chr11:71164121	chr11:71163336-71164875	chr11:71163361-71164850	TonsilT_14704	RP11-660L16.2	chr11:71158865-71159869	TonsilT_14703	YES	chr11:71162498-71165747#chr11:71158630-71159911	T2000#T2000	YES	4754	I10945
rs11606631	rs3794060	1	NA	NA	NA	DHCR7	ENST00000534634.1+NADSYN1	-34	ENST00000534634.1+NADSYN1	-34	chr11:71164121	chr11:71163336-71164875	chr11:71163361-71164850	TonsilT_14704	DHCR7	chr11:71158865-71159869	TonsilT_14703	YES	chr11:71162498-71165747#chr11:71158630-71159911	T2000#T2000	YES	4754	I10945
rs11606631	rs7118246	0.71	NA	NA	NA	DHCR7	ENST00000534634.1+NADSYN1	-34	ENST00000534634.1+NADSYN1	-34	chr11:71164121	chr11:71163336-71164875	chr11:71163361-71164850	TonsilT_14704	TCONS_00019374	chr11:71158865-71159869	TonsilT_14703	YES	chr11:71162498-71165747#chr11:71158630-71159911	T2000#T2000	YES	4754	I10945
rs11606631	rs7118246	0.71	NA	NA	NA	DHCR7	ENST00000534634.1+NADSYN1	-34	ENST00000534634.1+NADSYN1	-34	chr11:71164121	chr11:71163336-71164875	chr11:71163361-71164850	TonsilT_14704	RP11-660L16.2	chr11:71158865-71159869	TonsilT_14703	YES	chr11:71162498-71165747#chr11:71158630-71159911	T2000#T2000	YES	4754	I10945
rs11606631	rs7118246	0.71	NA	NA	NA	DHCR7	ENST00000534634.1+NADSYN1	-34	ENST00000534634.1+NADSYN1	-34	chr11:71164121	chr11:71163336-71164875	chr11:71163361-71164850	TonsilT_14704	DHCR7	chr11:71158865-71159869	TonsilT_14703	YES	chr11:71162498-71165747#chr11:71158630-71159911	T2000#T2000	YES	4754	I10945
rs376442058	rs1150757	0.42	NA	NA	NA	MHC	ENST00000375920.4+APOM	0	ENST00000375920.4+APOM	0	chr6:31620483	chr6:31619525-31621000	chr6:31619550-31620975	TonsilT_71414	NFKBIL1	chr6:31514369-31514929	TonsilT_71398	YES	chr6:31618215-31620242#chr6:31512523-31514981	T1199#T1199	YES	105834	I59544
rs376442058	rs1150757	0.42	NA	NA	NA	MHC	ENST00000375920.4+APOM	0	ENST00000375920.4+APOM	0	chr6:31620483	chr6:31619525-31621000	chr6:31619550-31620975	TonsilT_71414	CLIC1	chr6:31704018-31704454	TonsilT_71423	YES	chr6:31620243-31621972#chr6:31703845-31705465	T1199#T1199	YES	-83753	I53580
rs376442058	rs1150757	0.42	NA	NA	NA	MHC	ENST00000375920.4+APOM	0	ENST00000375920.4+APOM	0	chr6:31620483	chr6:31619525-31621000	chr6:31619550-31620975	TonsilT_71414	PRRC2A	chr6:31587635-31588885	TonsilT_71413	YES	chr6:31619736-31620242#chr6:31588846-31590339	T1199#T1199	NO	32223	I64063
rs376442058	rs1150757	0.42	NA	NA	NA	MHC	ENST00000375920.4+APOM	0	ENST00000375920.4+APOM	0	chr6:31620483	chr6:31619525-31621000	chr6:31619550-31620975	TonsilT_71414	C6orf47	chr6:31627771-31628695	TonsilT_71415	YES	chr6:31618215-31620242#chr6:31627789-31629253	T1199#T1199	YES	-7750	I59538
rs376442058	rs1150757	0.42	NA	NA	NA	MHC	ENST00000375920.4+APOM	0	ENST00000375920.4+APOM	0	chr6:31620483	chr6:31619525-31621000	chr6:31619550-31620975	TonsilT_71414	ATP6V1G2-DDX39B	chr6:31514369-31514929	TonsilT_71398	YES	chr6:31618215-31620242#chr6:31512523-31514981	T1199#T1199	YES	105834	I59544
rs376442058	rs1150757	0.42	NA	NA	NA	MHC	ENST00000375920.4+APOM	0	ENST00000375920.4+APOM	0	chr6:31620483	chr6:31619525-31621000	chr6:31619550-31620975	TonsilT_71414	SNORD48	chr6:31802090-31803134	TonsilT_71439	YES	chr6:31618215-31620242#chr6:31802116-31803386	T1199#T1199	YES	-182129	I59545
rs376442058	rs1150757	0.42	NA	NA	NA	MHC	ENST00000375920.4+APOM	0	ENST00000375920.4+APOM	0	chr6:31620483	chr6:31619525-31621000	chr6:31619550-31620975	TonsilT_71414	GPANK1	chr6:31633179-31634032	TonsilT_71417	YES	chr6:31619736-31620242#chr6:31633538-31634971	T1199#T1199	YES	-13122.5	I59547
rs376442058	rs1150757	0.42	NA	NA	NA	MHC	ENST00000375920.4+APOM	0	ENST00000375920.4+APOM	0	chr6:31620483	chr6:31619525-31621000	chr6:31619550-31620975	TonsilT_71414	GPANK1	chr6:31632662-31633056	TonsilT_71416	YES	chr6:31632077-31633537#chr6:31618215-31620242	T1199#T1199	YES	-12376	I59539
rs376442058	rs1150757	0.42	NA	NA	NA	MHC	ENST00000375920.4+APOM	0	ENST00000375920.4+APOM	0	chr6:31620483	chr6:31619525-31621000	chr6:31619550-31620975	TonsilT_71414	C2	chr6:31869257-31870431	TonsilT_71442	YES	chr6:31618215-31620242#chr6:31866547-31870555	T1199#T1199	YES	-249361	I59548
rs376442058	rs1150757	0.42	NA	NA	NA	MHC	ENST00000375920.4+APOM	0	ENST00000375920.4+APOM	0	chr6:31620483	chr6:31619525-31621000	chr6:31619550-31620975	TonsilT_71414	C2	chr6:31865175-31866427	TonsilT_71441	YES	chr6:31620243-31621414#chr6:31864643-31866045	T1199#T1199	YES	-245318	I59550
rs376442058	rs1150757	0.42	NA	NA	NA	MHC	ENST00000375920.4+APOM	0	ENST00000375920.4+APOM	0	chr6:31620483	chr6:31619525-31621000	chr6:31619550-31620975	TonsilT_71414	CSNK2B-LY6G5B-1181	chr6:31633179-31634032	TonsilT_71417	YES	chr6:31619736-31620242#chr6:31633538-31634971	T1199#T1199	YES	-13122.5	I59547
rs376442058	rs1150757	0.42	NA	NA	NA	MHC	ENST00000375920.4+APOM	0	ENST00000375920.4+APOM	0	chr6:31620483	chr6:31619525-31621000	chr6:31619550-31620975	TonsilT_71414	CSNK2B-LY6G5B-1181	chr6:31632662-31633056	TonsilT_71416	YES	chr6:31632077-31633537#chr6:31618215-31620242	T1199#T1199	YES	-12376	I59539
rs376442058	rs1150757	0.42	NA	NA	NA	MHC	ENST00000375920.4+APOM	0	ENST00000375920.4+APOM	0	chr6:31620483	chr6:31619525-31621000	chr6:31619550-31620975	TonsilT_71414	SNORD84	chr6:31508910-31510293	TonsilT_71397	YES	chr6:31618215-31620242#chr6:31508711-31510677	T1199#T1199	YES	110882	I26451
rs376442058	rs1150757	0.42	NA	NA	NA	MHC	ENST00000375920.4+APOM	0	ENST00000375920.4+APOM	0	chr6:31620483	chr6:31619525-31621000	chr6:31619550-31620975	TonsilT_71414	DDX39B-AS1	chr6:31508910-31510293	TonsilT_71397	YES	chr6:31618215-31620242#chr6:31508711-31510677	T1199#T1199	YES	110882	I26451
rs376442058	rs1150757	0.42	NA	NA	NA	MHC	ENST00000375920.4+APOM	0	ENST00000375920.4+APOM	0	chr6:31620483	chr6:31619525-31621000	chr6:31619550-31620975	TonsilT_71414	ABHD16A	chr6:31670377-31671488	TonsilT_71419	YES	chr6:31620243-31621972#chr6:31668139-31671543	T1199#T1199	YES	-50449.5	I59541
rs376442058	rs1150757	0.42	NA	NA	NA	MHC	ENST00000375920.4+APOM	0	ENST00000375920.4+APOM	0	chr6:31620483	chr6:31619525-31621000	chr6:31619550-31620975	TonsilT_71414	ATP6V1G2	chr6:31514369-31514929	TonsilT_71398	YES	chr6:31618215-31620242#chr6:31512523-31514981	T1199#T1199	YES	105834	I59544
rs376442058	rs1150757	0.42	NA	NA	NA	MHC	ENST00000375920.4+APOM	0	ENST00000375920.4+APOM	0	chr6:31620483	chr6:31619525-31621000	chr6:31619550-31620975	TonsilT_71414	C6orf48	chr6:31802090-31803134	TonsilT_71439	YES	chr6:31618215-31620242#chr6:31802116-31803386	T1199#T1199	YES	-182129	I59545
rs376442058	rs1150757	0.42	NA	NA	NA	MHC	ENST00000375920.4+APOM	0	ENST00000375920.4+APOM	0	chr6:31620483	chr6:31619525-31621000	chr6:31619550-31620975	TonsilT_71414	DDX39B	chr6:31508910-31510293	TonsilT_71397	YES	chr6:31618215-31620242#chr6:31508711-31510677	T1199#T1199	YES	110882	I26451
rs376442058	rs1150757	0.42	NA	NA	NA	MHC	ENST00000375920.4+APOM	0	ENST00000375920.4+APOM	0	chr6:31620483	chr6:31619525-31621000	chr6:31619550-31620975	TonsilT_71414	CSNK2B	chr6:31633179-31634032	TonsilT_71417	YES	chr6:31619736-31620242#chr6:31633538-31634971	T1199#T1199	YES	-13122.5	I59547
rs376442058	rs1150757	0.42	NA	NA	NA	MHC	ENST00000375920.4+APOM	0	ENST00000375920.4+APOM	0	chr6:31620483	chr6:31619525-31621000	chr6:31619550-31620975	TonsilT_71414	CSNK2B	chr6:31632662-31633056	TonsilT_71416	YES	chr6:31632077-31633537#chr6:31618215-31620242	T1199#T1199	YES	-12376	I59539
rs376442058	rs1150757	0.42	NA	NA	NA	MHC	ENST00000375920.4+APOM	0	ENST00000375920.4+APOM	0	chr6:31620483	chr6:31619525-31621000	chr6:31619550-31620975	TonsilT_71414	HSPA1L	chr6:31782198-31783587	TonsilT_71433	YES	chr6:31620243-31621414#chr6:31782649-31783469	T1199#T1199	YES	-162410	I59543
rs376442058	rs1150757	0.42	NA	NA	NA	MHC	ENST00000375920.4+APOM	0	ENST00000375920.4+APOM	0	chr6:31620483	chr6:31619525-31621000	chr6:31619550-31620975	TonsilT_71414	EHMT2	chr6:31865175-31866427	TonsilT_71441	YES	chr6:31620243-31621414#chr6:31864643-31866045	T1199#T1199	YES	-245318	I59550
rs376442058	rs1150757	0.42	NA	NA	NA	MHC	ENST00000375920.4+APOM	0	ENST00000375920.4+APOM	0	chr6:31620483	chr6:31619525-31621000	chr6:31619550-31620975	TonsilT_71414	ZBTB12	chr6:31869257-31870431	TonsilT_71442	YES	chr6:31618215-31620242#chr6:31866547-31870555	T1199#T1199	YES	-249361	I59548
rs376442058	rs1150757	0.42	NA	NA	NA	MHC	ENST00000375920.4+APOM	0	ENST00000375920.4+APOM	0	chr6:31620483	chr6:31619525-31621000	chr6:31619550-31620975	TonsilT_71414	LSM2	chr6:31774089-31774978	TonsilT_71432	YES	chr6:31618215-31620242#chr6:31772945-31775310	T1199#T1199	YES	-154050	I59542
rs376442058	rs1150757	0.42	NA	NA	NA	MHC	ENST00000375920.4+APOM	0	ENST00000375920.4+APOM	0	chr6:31620483	chr6:31619525-31621000	chr6:31619550-31620975	TonsilT_71414	TNF	chr6:31543139-31543548	TonsilT_71405	YES	chr6:31620243-31621972#chr6:31541760-31543682	T1199#T1199	YES	77139.5	I59546
rs376442058	rs1150757	0.42	NA	NA	NA	MHC	ENST00000375920.4+APOM	0	ENST00000375920.4+APOM	0	chr6:31620483	chr6:31619525-31621000	chr6:31619550-31620975	TonsilT_71414	HSPA1A	chr6:31782198-31783587	TonsilT_71433	YES	chr6:31620243-31621414#chr6:31782649-31783469	T1199#T1199	YES	-162410	I59543
rs6457791	rs9462027	0.74	NA	NA	NA	UHRF1BP1	ENST00000192788.5+UHRF1BP1	0	ENST00000192788.5+UHRF1BP1	0	chr6:34759954	chr6:34759093-34760367	chr6:34759118-34760342	TonsilT_71604	RP11-140K17.3	chr6:34663996-34665380	TonsilT_71602	YES	chr6:34758627-34759855#chr6:34662625-34665417	T1202#T1202	YES	95266	I33738
rs6457791	rs9462027	0.74	NA	NA	NA	UHRF1BP1	ENST00000192788.5+UHRF1BP1	0	ENST00000192788.5+UHRF1BP1	0	chr6:34759954	chr6:34759093-34760367	chr6:34759118-34760342	TonsilT_71604	C6orf106	chr6:34663996-34665380	TonsilT_71602	YES	chr6:34758627-34759855#chr6:34662625-34665417	T1202#T1202	YES	95266	I33738
rs6457791	rs9462027	0.74	NA	NA	NA	UHRF1BP1	ENST00000192788.5+UHRF1BP1	0	ENST00000192788.5+UHRF1BP1	0	chr6:34759954	chr6:34759093-34760367	chr6:34759118-34760342	TonsilT_71604	SNRPC	chr6:34724293-34725693	TonsilT_71603	YES	chr6:34758627-34759855#chr6:34724399-34725355	T1202#T1202	YES	34961	I34284
rs3215823	rs34889541	NA	0.72	0.81	0.92	PTPRC	ENST00000367379.1+PTPRC	0	ENST00000367379.1+PTPRC	0	chr1:198607954	chr1:198607434-198608473	chr1:198607459-198608448	TonsilT_6471	MIR181A1HG	chr1:198905913-198906889	TonsilT_6512	YES	chr1:198605686-198610869#chr1:198904902-198907969	T280#T281	YES	-298447	I35039
rs3215823	rs34889541	NA	0.72	0.81	0.92	PTPRC	ENST00000367379.1+PTPRC	0	ENST00000367379.1+PTPRC	0	chr1:198607954	chr1:198607434-198608473	chr1:198607459-198608448	TonsilT_6471	TCONS_00000111	chr1:198905913-198906889	TonsilT_6512	YES	chr1:198605686-198610869#chr1:198904902-198907969	T280#T281	YES	-298447	I35039
rs3215823	rs34889541	NA	0.72	0.81	0.92	PTPRC	ENST00000367379.1+PTPRC	0	ENST00000367379.1+PTPRC	0	chr1:198607954	chr1:198607434-198608473	chr1:198607459-198608448	TonsilT_6471	RP11-553K8.2	chr1:198567921-198568546	TonsilT_6459	YES	chr1:198606818-198608857#chr1:198568236-198568912	T280#T280	NO	39720.5	I9202
rs3215823	rs34889541	NA	0.72	0.81	0.92	PTPRC	ENST00000367379.1+PTPRC	0	ENST00000367379.1+PTPRC	0	chr1:198607954	chr1:198607434-198608473	chr1:198607459-198608448	TonsilT_6471	NEK7	chr1:198125342-198126958	TonsilT_6427	YES	chr1:198125092-198127936#chr1:198605686-198610869	T280#T280	YES	481804	I69305
12:12878679	rs34330	NA	0.62	0.43	0.56	CDKN1B	ENST00000540583.1+APOLD1	-172	ENST00000540583.1+APOLD1	-172	chr12:12878679	chr12:12877514-12879147	chr12:12877539-12879122	TonsilT_17291	LOH12CR2	chr12:12509575-12510818	TonsilT_17244	YES	chr12:12878458-12881375#chr12:12509190-12512358	T2091#T2091	YES	368482	I25671
12:12878679	rs34330	NA	0.62	0.43	0.56	CDKN1B	ENST00000540583.1+APOLD1	-172	ENST00000540583.1+APOLD1	-172	chr12:12878679	chr12:12877514-12879147	chr12:12877539-12879122	TonsilT_17291	GPR19	chr12:12848848-12850452	TonsilT_17284	YES	chr12:12874828-12878457#chr12:12847741-12849204	T2091#T2091	NO	29029	I24526
12:12878679	rs34330	NA	0.62	0.43	0.56	CDKN1B	ENST00000540583.1+APOLD1	-172	ENST00000540583.1+APOLD1	-172	chr12:12878679	chr12:12877514-12879147	chr12:12877539-12879122	TonsilT_17291	CDKN1B	chr12:12869548-12870605	TonsilT_17289	YES	chr12:12878458-12881375#chr12:12868301-12870557	T2091#T2091	YES	8602.5	I49639
12:12878679	rs34330	NA	0.62	0.43	0.56	CDKN1B	ENST00000540583.1+APOLD1	-172	ENST00000540583.1+APOLD1	-172	chr12:12878679	chr12:12877514-12879147	chr12:12877539-12879122	TonsilT_17291	DUSP16	chr12:12713816-12714813	TonsilT_17273	YES	chr12:12714291-12717296#chr12:12878730-12878887	T2091#T2091	YES	164364	I68165
12:12878679	rs34330	NA	0.62	0.43	0.56	CDKN1B	ENST00000540583.1+APOLD1	-172	ENST00000540583.1+APOLD1	-172	chr12:12878679	chr12:12877514-12879147	chr12:12877539-12879122	TonsilT_17291	DUSP16	chr12:12715050-12716210	TonsilT_17274	YES	chr12:12714291-12717296#chr12:12878730-12878887	T2091#T2091	YES	163049	I25670
12:12878679	rs34330	NA	0.62	0.43	0.56	CDKN1B	ENST00000540583.1+APOLD1	-172	ENST00000540583.1+APOLD1	-172	chr12:12878679	chr12:12877514-12879147	chr12:12877539-12879122	TonsilT_17291	TCONS_00021074	chr12:12848848-12850452	TonsilT_17284	YES	chr12:12874828-12878457#chr12:12847741-12849204	T2091#T2091	NO	29029	I24526
12:12878679	rs34330	NA	0.62	0.43	0.56	CDKN1B	ENST00000540583.1+APOLD1	-172	ENST00000540583.1+APOLD1	-172	chr12:12878679	chr12:12877514-12879147	chr12:12877539-12879122	TonsilT_17291	MANSC1	chr12:12502268-12503740	TonsilT_17243	YES	chr12:12878458-12881375#chr12:12500793-12504350	T2091#T2090	YES	375675	I25669
12:12878679	rs34330	NA	0.62	0.43	0.56	CDKN1B	ENST00000540583.1+APOLD1	-172	ENST00000540583.1+APOLD1	-172	chr12:12878679	chr12:12877514-12879147	chr12:12877539-12879122	TonsilT_17291	LOH12CR1	chr12:12509575-12510818	TonsilT_17244	YES	chr12:12878458-12881375#chr12:12509190-12512358	T2091#T2091	YES	368482	I25671
12:12878679	rs34330	NA	0.62	0.43	0.56	CDKN1B	ENST00000540583.1+APOLD1	-172	ENST00000540583.1+APOLD1	-172	chr12:12878679	chr12:12877514-12879147	chr12:12877539-12879122	TonsilT_17291	TCONS_00020168	chr12:12509575-12510818	TonsilT_17244	YES	chr12:12878458-12881375#chr12:12509190-12512358	T2091#T2091	YES	368482	I25671
rs12789751	rs3794060	1	NA	NA	NA	DHCR7	ENST00000525245.1+NADSYN1	0	ENST00000525245.1+NADSYN1	0	chr11:71164471	chr11:71163336-71164875	chr11:71163361-71164850	TonsilT_14704	TCONS_00019374	chr11:71158865-71159869	TonsilT_14703	YES	chr11:71162498-71165747#chr11:71158630-71159911	T2000#T2000	YES	5104	I10945
rs12789751	rs3794060	1	NA	NA	NA	DHCR7	ENST00000525245.1+NADSYN1	0	ENST00000525245.1+NADSYN1	0	chr11:71164471	chr11:71163336-71164875	chr11:71163361-71164850	TonsilT_14704	RP11-660L16.2	chr11:71158865-71159869	TonsilT_14703	YES	chr11:71162498-71165747#chr11:71158630-71159911	T2000#T2000	YES	5104	I10945
rs12789751	rs3794060	1	NA	NA	NA	DHCR7	ENST00000525245.1+NADSYN1	0	ENST00000525245.1+NADSYN1	0	chr11:71164471	chr11:71163336-71164875	chr11:71163361-71164850	TonsilT_14704	DHCR7	chr11:71158865-71159869	TonsilT_14703	YES	chr11:71162498-71165747#chr11:71158630-71159911	T2000#T2000	YES	5104	I10945
rs12789751	rs7118246	0.71	NA	NA	NA	DHCR7	ENST00000525245.1+NADSYN1	0	ENST00000525245.1+NADSYN1	0	chr11:71164471	chr11:71163336-71164875	chr11:71163361-71164850	TonsilT_14704	TCONS_00019374	chr11:71158865-71159869	TonsilT_14703	YES	chr11:71162498-71165747#chr11:71158630-71159911	T2000#T2000	YES	5104	I10945
rs12789751	rs7118246	0.71	NA	NA	NA	DHCR7	ENST00000525245.1+NADSYN1	0	ENST00000525245.1+NADSYN1	0	chr11:71164471	chr11:71163336-71164875	chr11:71163361-71164850	TonsilT_14704	RP11-660L16.2	chr11:71158865-71159869	TonsilT_14703	YES	chr11:71162498-71165747#chr11:71158630-71159911	T2000#T2000	YES	5104	I10945
rs12789751	rs7118246	0.71	NA	NA	NA	DHCR7	ENST00000525245.1+NADSYN1	0	ENST00000525245.1+NADSYN1	0	chr11:71164471	chr11:71163336-71164875	chr11:71163361-71164850	TonsilT_14704	DHCR7	chr11:71158865-71159869	TonsilT_14703	YES	chr11:71162498-71165747#chr11:71158630-71159911	T2000#T2000	YES	5104	I10945
rs1645934	rs1170426	1	0.97	1	1	ZFP90	ENST00000570884.1+ZFP90	0	ENST00000570884.1+ZFP90	0	chr16:68564490	chr16:68563595-68564550	chr16:68563620-68564525	TonsilT_31644	CHTF8	chr16:69165970-69167024	TonsilT_31653	YES	chr16:68563233-68565818#chr16:69164373-69167774	T2539#T2539	NO	-602007	I70181
rs1645934	rs1170426	1	0.97	1	1	ZFP90	ENST00000570884.1+ZFP90	0	ENST00000570884.1+ZFP90	0	chr16:68564490	chr16:68563595-68564550	chr16:68563620-68564525	TonsilT_31644	CIRH1A	chr16:69165970-69167024	TonsilT_31653	YES	chr16:68563233-68565818#chr16:69164373-69167774	T2539#T2539	NO	-602007	I70181
rs3807307	rs3757387	0.92	0.85	0.84	0.62	IRF5	ENST00000249375.4+IRF5	0	ENST00000249375.4+IRF5	0	chr7:128579202	chr7:128578598-128579497	chr7:128578623-128579472	TonsilT_80330	TSPAN33	chr7:128784083-128785204	TonsilT_80343	YES	chr7:128577563-128578625#chr7:128783011-128785792	T1464#T1464	YES	-205442	I13337
rs3807307	rs3757387	0.92	0.85	0.84	0.62	IRF5	ENST00000249375.4+IRF5	0	ENST00000249375.4+IRF5	0	chr7:128579202	chr7:128578598-128579497	chr7:128578623-128579472	TonsilT_80330	CCDC136	chr7:128430677-128431851	TonsilT_80317	YES	chr7:128578626-128582908#chr7:128430493-128433726	T1464#T1464	YES	147938	I13335
rs34613499	rs10048743	0.99	NA	NA	NA	IKZF2	ENST00000451136.2+IKZF2	0	ENST00000451136.2+IKZF2	0	chr2:213880844	chr2:213880095-213881188	chr2:213880120-213881163	TonsilT_47873	RP11-105N14.1	chr2:214015989-214017340	TonsilT_47891	YES	chr2:213880106-213881228#chr2:214015979-214018338	T549#T549	NO	-135820	I58924
rs34613499	rs10048743	0.99	NA	NA	NA	IKZF2	ENST00000451136.2+IKZF2	0	ENST00000451136.2+IKZF2	0	chr2:213880844	chr2:213880095-213881188	chr2:213880120-213881163	TonsilT_47873	IKZF2	chr2:214015989-214017340	TonsilT_47891	YES	chr2:213880106-213881228#chr2:214015979-214018338	T549#T549	NO	-135820	I58924
rs36041042	rs12938617	1	NA	NA	NA	IKZF3	ENST00000439016.2+IKZF3	0	ENST00000439016.2+IKZF3	0	chr17:38000057	chr17:37999109-38000293	chr17:37999134-38000268	TonsilT_33694	IKZF3	chr17:37933829-37934703	TonsilT_33685	NO	chr17:37998546-37999382#chr17:37934347-37934831	T2600#T2600	NO	65791	I28705
rs36041042	rs12938617	1	NA	NA	NA	IKZF3	ENST00000439016.2+IKZF3	0	ENST00000439016.2+IKZF3	0	chr17:38000057	chr17:37999109-38000293	chr17:37999134-38000268	TonsilT_33694	IKZF3	chr17:38020046-38020845	TonsilT_33698	NO	chr17:37996465-37999382#chr17:38019524-38020820	T2600#T2600	NO	-20388.5	I8179
rs36041042	rs12938617	1	NA	NA	NA	IKZF3	ENST00000439016.2+IKZF3	0	ENST00000439016.2+IKZF3	0	chr17:38000057	chr17:37999109-38000293	chr17:37999134-38000268	TonsilT_33694	ZPBP2	chr17:38023246-38024699	TonsilT_33699	NO	chr17:37996465-37999382#chr17:38023708-38025037	T2600#T2600	NO	-23915.5	I19980
rs36041042	rs2941509	0.93	NA	NA	NA	IKZF3	ENST00000439016.2+IKZF3	0	ENST00000439016.2+IKZF3	0	chr17:38000057	chr17:37999109-38000293	chr17:37999134-38000268	TonsilT_33694	IKZF3	chr17:37933829-37934703	TonsilT_33685	NO	chr17:37998546-37999382#chr17:37934347-37934831	T2600#T2600	NO	65791	I28705
rs36041042	rs2941509	0.93	NA	NA	NA	IKZF3	ENST00000439016.2+IKZF3	0	ENST00000439016.2+IKZF3	0	chr17:38000057	chr17:37999109-38000293	chr17:37999134-38000268	TonsilT_33694	IKZF3	chr17:38020046-38020845	TonsilT_33698	NO	chr17:37996465-37999382#chr17:38019524-38020820	T2600#T2600	NO	-20388.5	I8179
rs36041042	rs2941509	0.93	NA	NA	NA	IKZF3	ENST00000439016.2+IKZF3	0	ENST00000439016.2+IKZF3	0	chr17:38000057	chr17:37999109-38000293	chr17:37999134-38000268	TonsilT_33694	ZPBP2	chr17:38023246-38024699	TonsilT_33699	NO	chr17:37996465-37999382#chr17:38023708-38025037	T2600#T2600	NO	-23915.5	I19980
rs527619	rs4639966	NA	0.51	NA	NA	Intergenic	ENST00000527558.1+TREH	12887	ENST00000531328.1+AP002954.6	1977	chr11:118563286	chr11:118562922-118563716	chr11:118562947-118563691	TonsilT_16145	DPAGT1	chr11:118972261-118973336	TonsilT_16183	NO	chr11:118560823-118563693#chr11:118972600-118973838	T2052#T2053	NO	-409512	I33165
rs527619	rs4639966	NA	0.51	NA	NA	Intergenic	ENST00000527558.1+TREH	12887	ENST00000531328.1+AP002954.6	1977	chr11:118563286	chr11:118562922-118563716	chr11:118562947-118563691	TonsilT_16145	BCL9L	chr11:118781197-118781845	TonsilT_16164	NO	chr11:118560823-118563693#chr11:118780640-118782921	T2052#T2052	NO	-218235	I61763
rs527619	rs4639966	NA	0.51	NA	NA	Intergenic	ENST00000527558.1+TREH	12887	ENST00000531328.1+AP002954.6	1977	chr11:118563286	chr11:118562922-118563716	chr11:118562947-118563691	TonsilT_16145	C2CD2L	chr11:118972261-118973336	TonsilT_16183	NO	chr11:118560823-118563693#chr11:118972600-118973838	T2052#T2053	NO	-409512	I33165
rs527619	rs4639966	NA	0.51	NA	NA	Intergenic	ENST00000527558.1+TREH	12887	ENST00000531328.1+AP002954.6	1977	chr11:118563286	chr11:118562922-118563716	chr11:118562947-118563691	TonsilT_16145	DDX6	chr11:118660642-118660809	TonsilT_16150	NO	chr11:118560823-118563693#chr11:118660364-118664770	T2052#T2052	NO	-97439.5	I3064
rs527619	rs4639966	NA	0.51	NA	NA	Intergenic	ENST00000527558.1+TREH	12887	ENST00000531328.1+AP002954.6	1977	chr11:118563286	chr11:118562922-118563716	chr11:118562947-118563691	TonsilT_16145	DDX6	chr11:118661177-118662773	TonsilT_16151	NO	chr11:118560823-118563693#chr11:118660364-118664770	T2052#T2052	NO	-98689	I46087
rs527619	rs4639966	NA	0.51	NA	NA	Intergenic	ENST00000527558.1+TREH	12887	ENST00000531328.1+AP002954.6	1977	chr11:118563286	chr11:118562922-118563716	chr11:118562947-118563691	TonsilT_16145	TCONS_00020001	chr11:118661177-118662773	TonsilT_16151	NO	chr11:118560823-118563693#chr11:118660364-118664770	T2052#T2052	NO	-98689	I46087
rs527619	rs4639966	NA	0.51	NA	NA	Intergenic	ENST00000527558.1+TREH	12887	ENST00000531328.1+AP002954.6	1977	chr11:118563286	chr11:118562922-118563716	chr11:118562947-118563691	TonsilT_16145	CXCR5	chr11:118754005-118755032	TonsilT_16160	NO	chr11:118562920-118563693#chr11:118754245-118754810	T2052#T2052	NO	-191232	I50506
rs527619	rs4639966	NA	0.51	NA	NA	Intergenic	ENST00000527558.1+TREH	12887	ENST00000531328.1+AP002954.6	1977	chr11:118563286	chr11:118562922-118563716	chr11:118562947-118563691	TonsilT_16145	TCONS_00019492	chr11:118661177-118662773	TonsilT_16151	NO	chr11:118560823-118563693#chr11:118660364-118664770	T2052#T2052	NO	-98689	I46087
rs527619	rs4639966	NA	0.51	NA	NA	Intergenic	ENST00000527558.1+TREH	12887	ENST00000531328.1+AP002954.6	1977	chr11:118563286	chr11:118562922-118563716	chr11:118562947-118563691	TonsilT_16145	MIR4492	chr11:118781197-118781845	TonsilT_16164	NO	chr11:118560823-118563693#chr11:118780640-118782921	T2052#T2052	NO	-218235	I61763
rs111352543	rs12917716	NA	0.41	NA	NA	CIITA	ENST00000409552.3+CLEC16A	0	ENST00000409552.3+CLEC16A	0	chr16:11043460	chr16:11043179-11043746	chr16:11043204-11043721	TonsilT_30431	RP11-485G7.5	chr16:11438854-11439748	TonsilT_30467	NO	chr16:11042857-11046301#chr16:11439015-11441031	T2483#T2483	NO	-395841	I39281
rs111352543	rs12917716	NA	0.41	NA	NA	CIITA	ENST00000409552.3+CLEC16A	0	ENST00000409552.3+CLEC16A	0	chr16:11043460	chr16:11043179-11043746	chr16:11043204-11043721	TonsilT_30431	RMI2	chr16:11438854-11439748	TonsilT_30467	NO	chr16:11042857-11046301#chr16:11439015-11441031	T2483#T2483	NO	-395841	I39281
rs111352543	rs9652601	NA	0.58	NA	NA	CIITA	ENST00000409552.3+CLEC16A	0	ENST00000409552.3+CLEC16A	0	chr16:11043460	chr16:11043179-11043746	chr16:11043204-11043721	TonsilT_30431	RP11-485G7.5	chr16:11438854-11439748	TonsilT_30467	NO	chr16:11042857-11046301#chr16:11439015-11441031	T2483#T2483	NO	-395841	I39281
rs111352543	rs9652601	NA	0.58	NA	NA	CIITA	ENST00000409552.3+CLEC16A	0	ENST00000409552.3+CLEC16A	0	chr16:11043460	chr16:11043179-11043746	chr16:11043204-11043721	TonsilT_30431	RMI2	chr16:11438854-11439748	TonsilT_30467	NO	chr16:11042857-11046301#chr16:11439015-11441031	T2483#T2483	NO	-395841	I39281
rs173424	rs244687	0.73	NA	NA	NA	TCF7	ENST00000395029.1+TCF7	0	ENST00000395029.1+TCF7	0	chr5:133450497	chr5:133449643-133450699	chr5:133449668-133450674	TonsilT_68676	SAR1B	chr5:133983372-133984923	TonsilT_68718	YES	chr5:133449686-133451865#chr5:133984205-133986375	T1104#T1104	YES	-533650	I46940
rs173424	rs244687	0.73	NA	NA	NA	TCF7	ENST00000395029.1+TCF7	0	ENST00000395029.1+TCF7	0	chr5:133450497	chr5:133449643-133450699	chr5:133449668-133450674	TonsilT_68676	SEC24A	chr5:133983372-133984923	TonsilT_68718	YES	chr5:133449686-133451865#chr5:133984205-133986375	T1104#T1104	YES	-533650	I46940
rs173424	rs244687	0.73	NA	NA	NA	TCF7	ENST00000395029.1+TCF7	0	ENST00000395029.1+TCF7	0	chr5:133450497	chr5:133449643-133450699	chr5:133449668-133450674	TonsilT_68676	CTD-2410N18.5	chr5:133561187-133562722	TonsilT_68692	YES	chr5:133560916-133562840#chr5:133449686-133451865	T1104#T1104	YES	-111458	I46933
rs173424	rs244687	0.73	NA	NA	NA	TCF7	ENST00000395029.1+TCF7	0	ENST00000395029.1+TCF7	0	chr5:133450497	chr5:133449643-133450699	chr5:133449668-133450674	TonsilT_68676	CDKL3	chr5:133706372-133707275	TonsilT_68697	YES	chr5:133706467-133707195#chr5:133449686-133451865	T1104#T1104	YES	-256326	I46939
rs173424	rs244687	0.73	NA	NA	NA	TCF7	ENST00000395029.1+TCF7	0	ENST00000395029.1+TCF7	0	chr5:133450497	chr5:133449643-133450699	chr5:133449668-133450674	TonsilT_68676	CTD-2410N18.3	chr5:133561187-133562722	TonsilT_68692	YES	chr5:133560916-133562840#chr5:133449686-133451865	T1104#T1104	YES	-111458	I46933
rs173424	rs244687	0.73	NA	NA	NA	TCF7	ENST00000395029.1+TCF7	0	ENST00000395029.1+TCF7	0	chr5:133450497	chr5:133449643-133450699	chr5:133449668-133450674	TonsilT_68676	VDAC1	chr5:133339443-133341212	TonsilT_68662	YES	chr5:133449686-133451865#chr5:133338676-133340873	T1104#T1103,T1104	YES	110170	I46927
rs173424	rs244687	0.73	NA	NA	NA	TCF7	ENST00000395029.1+TCF7	0	ENST00000395029.1+TCF7	0	chr5:133450497	chr5:133449643-133450699	chr5:133449668-133450674	TonsilT_68676	PPP2CA	chr5:133561187-133562722	TonsilT_68692	YES	chr5:133560916-133562840#chr5:133449686-133451865	T1104#T1104	YES	-111458	I46933
rs173424	rs244687	0.73	NA	NA	NA	TCF7	ENST00000395029.1+TCF7	0	ENST00000395029.1+TCF7	0	chr5:133450497	chr5:133449643-133450699	chr5:133449668-133450674	TonsilT_68676	UBE2B	chr5:133706372-133707275	TonsilT_68697	YES	chr5:133706467-133707195#chr5:133449686-133451865	T1104#T1104	YES	-256326	I46939
rs173424	rs244687	0.73	NA	NA	NA	TCF7	ENST00000395029.1+TCF7	0	ENST00000395029.1+TCF7	0	chr5:133450497	chr5:133449643-133450699	chr5:133449668-133450674	TonsilT_68676	CTB-113I20.2	chr5:133339443-133341212	TonsilT_68662	YES	chr5:133449686-133451865#chr5:133338676-133340873	T1104#T1103,T1104	YES	110170	I46927
rs173424	rs244687	0.73	NA	NA	NA	TCF7	ENST00000395029.1+TCF7	0	ENST00000395029.1+TCF7	0	chr5:133450497	chr5:133449643-133450699	chr5:133449668-133450674	TonsilT_68676	PHF15	chr5:133861656-133861993	TonsilT_68706	YES	chr5:133861328-133862839#chr5:133449686-133451865	T1104#T1104	YES	-411328	I46937
rs173424	rs244687	0.73	NA	NA	NA	TCF7	ENST00000395029.1+TCF7	0	ENST00000395029.1+TCF7	0	chr5:133450497	chr5:133449643-133450699	chr5:133449668-133450674	TonsilT_68676	PHF15	chr5:133862157-133863492	TonsilT_68707	YES	chr5:133861328-133862839#chr5:133449686-133451865	T1104#T1104	YES	-412328	I6003
rs173424	rs244687	0.73	NA	NA	NA	TCF7	ENST00000395029.1+TCF7	0	ENST00000395029.1+TCF7	0	chr5:133450497	chr5:133449643-133450699	chr5:133449668-133450674	TonsilT_68676	PHF15	chr5:133859956-133861482	TonsilT_68705	YES	chr5:133861328-133862839#chr5:133449686-133451865	T1104#T1104	YES	-410222	I15799
rs173424	rs244687	0.73	NA	NA	NA	TCF7	ENST00000395029.1+TCF7	0	ENST00000395029.1+TCF7	0	chr5:133450497	chr5:133449643-133450699	chr5:133449668-133450674	TonsilT_68676	MIR3661	chr5:133561187-133562722	TonsilT_68692	YES	chr5:133560916-133562840#chr5:133449686-133451865	T1104#T1104	YES	-111458	I46933
rs173424	rs244687	0.73	NA	NA	NA	TCF7	ENST00000395029.1+TCF7	0	ENST00000395029.1+TCF7	0	chr5:133450497	chr5:133449643-133450699	chr5:133449668-133450674	TonsilT_68676	TCF7	chr5:133458044-133458729	TonsilT_68678	YES	chr5:133449686-133451865#chr5:133457051-133458565	T1104#T1104	NO	-7889.5	I46938
rs173424	rs244687	0.73	NA	NA	NA	TCF7	ENST00000395029.1+TCF7	0	ENST00000395029.1+TCF7	0	chr5:133450497	chr5:133449643-133450699	chr5:133449668-133450674	TonsilT_68676	TCF7	chr5:133476205-133476652	TonsilT_68683	YES	chr5:133449686-133451865#chr5:133475478-133477280	T1104#T1104	NO	-25931.5	I46945
rs75142770	rs1061502	0.46	NA	NA	NA	IRF7	ENST00000329451.3+C11orf35	0	ENST00000329451.3+C11orf35	0	chr11:555645	chr11:554695-555654	chr11:554720-555629	TonsilT_12539	TCONS_00019162	chr11:575441-576757	TonsilT_12543	NO	chr11:552780-555708#chr11:574364-577460	T1917#T1917	NO	-20454	I12069
rs75142770	rs1061502	0.46	NA	NA	NA	IRF7	ENST00000329451.3+C11orf35	0	ENST00000329451.3+C11orf35	0	chr11:555645	chr11:554695-555654	chr11:554720-555629	TonsilT_12539	PHRF1	chr11:575441-576757	TonsilT_12543	NO	chr11:552780-555708#chr11:574364-577460	T1917#T1917	NO	-20454	I12069
rs11552449	rs11102701	0.97	NA	NA	NA	PTPN22	ENST00000466480.1+DCLRE1B	0	ENST00000466480.1+DCLRE1B	0	chr1:114448389	chr1:114446939-114448413	chr1:114446964-114448388	TonsilT_4098	RP5-1073O3.2	chr1:114354382-114355547	TonsilT_4092	YES	chr1:114446777-114448178#chr1:114354425-114356722	T184#T184	YES	93424.5	I16189
rs11552449	rs11102701	0.97	NA	NA	NA	PTPN22	ENST00000466480.1+DCLRE1B	0	ENST00000466480.1+DCLRE1B	0	chr1:114448389	chr1:114446939-114448413	chr1:114446964-114448388	TonsilT_4098	RP5-1073O3.7	chr1:114471569-114473797	TonsilT_4099	YES	chr1:114446777-114448178#chr1:114473774-114474689	T184#T184	NO	-24294	I16188
rs11552449	rs11102701	0.97	NA	NA	NA	PTPN22	ENST00000466480.1+DCLRE1B	0	ENST00000466480.1+DCLRE1B	0	chr1:114448389	chr1:114446939-114448413	chr1:114446964-114448388	TonsilT_4098	HIPK1	chr1:114471569-114473797	TonsilT_4099	YES	chr1:114446777-114448178#chr1:114473774-114474689	T184#T184	NO	-24294	I16188
rs11552449	rs11102701	0.97	NA	NA	NA	PTPN22	ENST00000466480.1+DCLRE1B	0	ENST00000466480.1+DCLRE1B	0	chr1:114448389	chr1:114446939-114448413	chr1:114446964-114448388	TonsilT_4098	CSDE1	chr1:115299619-115300921	TonsilT_4137	YES	chr1:114446777-114448178#chr1:115297303-115301247	T184#T184	YES	-851881	I16195
rs11552449	rs11102701	0.97	NA	NA	NA	PTPN22	ENST00000466480.1+DCLRE1B	0	ENST00000466480.1+DCLRE1B	0	chr1:114448389	chr1:114446939-114448413	chr1:114446964-114448388	TonsilT_4098	PTPN22	chr1:114414059-114415274	TonsilT_4096	YES	chr1:114446777-114448178#chr1:114415079-114417770	T184#T184	NO	33722.5	I14392
rs11552449	rs11102701	0.97	NA	NA	NA	PTPN22	ENST00000466480.1+DCLRE1B	0	ENST00000466480.1+DCLRE1B	0	chr1:114448389	chr1:114446939-114448413	chr1:114446964-114448388	TonsilT_4098	AP4B1	chr1:114446964-114448388	TonsilT_4098	YES	chr1:114448179-114449336#chr1:114446777-114448178	T184#T184	NO	713	I16191
rs11552449	rs11102701	0.97	NA	NA	NA	PTPN22	ENST00000466480.1+DCLRE1B	0	ENST00000466480.1+DCLRE1B	0	chr1:114448389	chr1:114446939-114448413	chr1:114446964-114448388	TonsilT_4098	DCLRE1B	chr1:114446964-114448388	TonsilT_4098	YES	chr1:114448179-114449336#chr1:114446777-114448178	T184#T184	NO	713	I16191
rs11552449	rs11102701	0.97	NA	NA	NA	PTPN22	ENST00000466480.1+DCLRE1B	0	ENST00000466480.1+DCLRE1B	0	chr1:114448389	chr1:114446939-114448413	chr1:114446964-114448388	TonsilT_4098	RSBN1	chr1:114354382-114355547	TonsilT_4092	YES	chr1:114446777-114448178#chr1:114354425-114356722	T184#T184	YES	93424.5	I16189
rs11552449	rs11102701	0.97	NA	NA	NA	PTPN22	ENST00000466480.1+DCLRE1B	0	ENST00000466480.1+DCLRE1B	0	chr1:114448389	chr1:114446939-114448413	chr1:114446964-114448388	TonsilT_4098	PHTF1	chr1:114301366-114302716	TonsilT_4088	YES	chr1:114446777-114448178#chr1:114301015-114303320	T184#T183	YES	146348	I16193
rs2002064	rs3794060	0.8	NA	NA	NA	DHCR7	ENST00000527452.1+DHCR7	0	ENST00000527452.1+DHCR7	0	chr11:71163420	chr11:71163336-71164875	chr11:71163361-71164850	TonsilT_14704	TCONS_00019374	chr11:71158865-71159869	TonsilT_14703	YES	chr11:71162498-71165747#chr11:71158630-71159911	T2000#T2000	YES	4053	I10945
rs2002064	rs3794060	0.8	NA	NA	NA	DHCR7	ENST00000527452.1+DHCR7	0	ENST00000527452.1+DHCR7	0	chr11:71163420	chr11:71163336-71164875	chr11:71163361-71164850	TonsilT_14704	RP11-660L16.2	chr11:71158865-71159869	TonsilT_14703	YES	chr11:71162498-71165747#chr11:71158630-71159911	T2000#T2000	YES	4053	I10945
rs2002064	rs3794060	0.8	NA	NA	NA	DHCR7	ENST00000527452.1+DHCR7	0	ENST00000527452.1+DHCR7	0	chr11:71163420	chr11:71163336-71164875	chr11:71163361-71164850	TonsilT_14704	DHCR7	chr11:71158865-71159869	TonsilT_14703	YES	chr11:71162498-71165747#chr11:71158630-71159911	T2000#T2000	YES	4053	I10945
rs2002064	rs7118246	0.49	NA	NA	NA	DHCR7	ENST00000527452.1+DHCR7	0	ENST00000527452.1+DHCR7	0	chr11:71163420	chr11:71163336-71164875	chr11:71163361-71164850	TonsilT_14704	TCONS_00019374	chr11:71158865-71159869	TonsilT_14703	YES	chr11:71162498-71165747#chr11:71158630-71159911	T2000#T2000	YES	4053	I10945
rs2002064	rs7118246	0.49	NA	NA	NA	DHCR7	ENST00000527452.1+DHCR7	0	ENST00000527452.1+DHCR7	0	chr11:71163420	chr11:71163336-71164875	chr11:71163361-71164850	TonsilT_14704	RP11-660L16.2	chr11:71158865-71159869	TonsilT_14703	YES	chr11:71162498-71165747#chr11:71158630-71159911	T2000#T2000	YES	4053	I10945
rs2002064	rs7118246	0.49	NA	NA	NA	DHCR7	ENST00000527452.1+DHCR7	0	ENST00000527452.1+DHCR7	0	chr11:71163420	chr11:71163336-71164875	chr11:71163361-71164850	TonsilT_14704	DHCR7	chr11:71158865-71159869	TonsilT_14703	YES	chr11:71162498-71165747#chr11:71158630-71159911	T2000#T2000	YES	4053	I10945
rs12791871	rs3794060	1	NA	NA	NA	DHCR7	ENST00000525245.1+NADSYN1	0	ENST00000525245.1+NADSYN1	0	chr11:71164544	chr11:71163336-71164875	chr11:71163361-71164850	TonsilT_14704	TCONS_00019374	chr11:71158865-71159869	TonsilT_14703	YES	chr11:71162498-71165747#chr11:71158630-71159911	T2000#T2000	YES	5177	I10945
rs12791871	rs3794060	1	NA	NA	NA	DHCR7	ENST00000525245.1+NADSYN1	0	ENST00000525245.1+NADSYN1	0	chr11:71164544	chr11:71163336-71164875	chr11:71163361-71164850	TonsilT_14704	RP11-660L16.2	chr11:71158865-71159869	TonsilT_14703	YES	chr11:71162498-71165747#chr11:71158630-71159911	T2000#T2000	YES	5177	I10945
rs12791871	rs3794060	1	NA	NA	NA	DHCR7	ENST00000525245.1+NADSYN1	0	ENST00000525245.1+NADSYN1	0	chr11:71164544	chr11:71163336-71164875	chr11:71163361-71164850	TonsilT_14704	DHCR7	chr11:71158865-71159869	TonsilT_14703	YES	chr11:71162498-71165747#chr11:71158630-71159911	T2000#T2000	YES	5177	I10945
rs12791871	rs7118246	0.71	NA	NA	NA	DHCR7	ENST00000525245.1+NADSYN1	0	ENST00000525245.1+NADSYN1	0	chr11:71164544	chr11:71163336-71164875	chr11:71163361-71164850	TonsilT_14704	TCONS_00019374	chr11:71158865-71159869	TonsilT_14703	YES	chr11:71162498-71165747#chr11:71158630-71159911	T2000#T2000	YES	5177	I10945
rs12791871	rs7118246	0.71	NA	NA	NA	DHCR7	ENST00000525245.1+NADSYN1	0	ENST00000525245.1+NADSYN1	0	chr11:71164544	chr11:71163336-71164875	chr11:71163361-71164850	TonsilT_14704	RP11-660L16.2	chr11:71158865-71159869	TonsilT_14703	YES	chr11:71162498-71165747#chr11:71158630-71159911	T2000#T2000	YES	5177	I10945
rs12791871	rs7118246	0.71	NA	NA	NA	DHCR7	ENST00000525245.1+NADSYN1	0	ENST00000525245.1+NADSYN1	0	chr11:71164544	chr11:71163336-71164875	chr11:71163361-71164850	TonsilT_14704	DHCR7	chr11:71158865-71159869	TonsilT_14703	YES	chr11:71162498-71165747#chr11:71158630-71159911	T2000#T2000	YES	5177	I10945
rs12709364	rs12938617	1	NA	NA	NA	IKZF3	ENST00000439016.2+IKZF3	0	ENST00000439016.2+IKZF3	0	chr17:37933823	chr17:37933804-37934728	chr17:37933829-37934703	TonsilT_33685	CASC3	chr17:38295971-38297366	TonsilT_33726	YES	chr17:37934347-37935813#chr17:38295806-38298800	T2600#T2600,T2601	YES	-362846	I55749
rs12709364	rs12938617	1	NA	NA	NA	IKZF3	ENST00000439016.2+IKZF3	0	ENST00000439016.2+IKZF3	0	chr17:37933823	chr17:37933804-37934728	chr17:37933829-37934703	TonsilT_33685	IKZF3	chr17:37933829-37934703	TonsilT_33685	YES	chr17:37932744-37934334#chr17:37934347-37934831	T2600#T2600	NO	-443	I28721
rs12709364	rs12938617	1	NA	NA	NA	IKZF3	ENST00000439016.2+IKZF3	0	ENST00000439016.2+IKZF3	0	chr17:37933823	chr17:37933804-37934728	chr17:37933829-37934703	TonsilT_33685	IKZF3	chr17:38020046-38020845	TonsilT_33698	YES	chr17:37934347-37935813#chr17:38020821-38022826	T2600#T2600	NO	-86622.5	I28711
rs12709364	rs12938617	1	NA	NA	NA	IKZF3	ENST00000439016.2+IKZF3	0	ENST00000439016.2+IKZF3	0	chr17:37933823	chr17:37933804-37934728	chr17:37933829-37934703	TonsilT_33685	ZPBP2	chr17:38023246-38024699	TonsilT_33699	YES	chr17:37934347-37934831#chr17:38022827-38023357	T2600#T2600	NO	-90149.5	I28720
rs12709364	rs2941509	0.93	NA	NA	NA	IKZF3	ENST00000439016.2+IKZF3	0	ENST00000439016.2+IKZF3	0	chr17:37933823	chr17:37933804-37934728	chr17:37933829-37934703	TonsilT_33685	CASC3	chr17:38295971-38297366	TonsilT_33726	YES	chr17:37934347-37935813#chr17:38295806-38298800	T2600#T2600,T2601	YES	-362846	I55749
rs12709364	rs2941509	0.93	NA	NA	NA	IKZF3	ENST00000439016.2+IKZF3	0	ENST00000439016.2+IKZF3	0	chr17:37933823	chr17:37933804-37934728	chr17:37933829-37934703	TonsilT_33685	IKZF3	chr17:37933829-37934703	TonsilT_33685	YES	chr17:37932744-37934334#chr17:37934347-37934831	T2600#T2600	NO	-443	I28721
rs12709364	rs2941509	0.93	NA	NA	NA	IKZF3	ENST00000439016.2+IKZF3	0	ENST00000439016.2+IKZF3	0	chr17:37933823	chr17:37933804-37934728	chr17:37933829-37934703	TonsilT_33685	IKZF3	chr17:38020046-38020845	TonsilT_33698	YES	chr17:37934347-37935813#chr17:38020821-38022826	T2600#T2600	NO	-86622.5	I28711
rs12709364	rs2941509	0.93	NA	NA	NA	IKZF3	ENST00000439016.2+IKZF3	0	ENST00000439016.2+IKZF3	0	chr17:37933823	chr17:37933804-37934728	chr17:37933829-37934703	TonsilT_33685	ZPBP2	chr17:38023246-38024699	TonsilT_33699	YES	chr17:37934347-37934831#chr17:38022827-38023357	T2600#T2600	NO	-90149.5	I28720
rs10995021	rs10761602	0.99	0.98	0.88	0.92	ARID5B	ENST00000309334.5+ARID5B	0	ENST00000309334.5+ARID5B	0	chr10:63819425	chr10:63819302-63819754	chr10:63819327-63819729	TonsilT_10370	RTKN2	chr10:64027748-64029013	TonsilT_10388	NO	chr10:63816138-63820944#chr10:64025261-64030167	T1845#T1845,T1846	NO	-208956	I35231
rs10995021	rs10761602	0.99	0.98	0.88	0.92	ARID5B	ENST00000309334.5+ARID5B	0	ENST00000309334.5+ARID5B	0	chr10:63819425	chr10:63819302-63819754	chr10:63819327-63819729	TonsilT_10370	ARID5B	chr10:63808591-63809208	TonsilT_10366	NO	chr10:63816138-63820944#chr10:63807289-63809377	T1845#T1845	NO	10525.5	I38160
rs10995021	rs10761602	0.99	0.98	0.88	0.92	ARID5B	ENST00000309334.5+ARID5B	0	ENST00000309334.5+ARID5B	0	chr10:63819425	chr10:63819302-63819754	chr10:63819327-63819729	TonsilT_10370	ARID5B	chr10:63659686-63660327	TonsilT_10343	NO	chr10:63816138-63820944#chr10:63659055-63661166	T1845#T1845	NO	159418	I30442
rs10995021	rs10761602	0.99	0.98	0.88	0.92	ARID5B	ENST00000309334.5+ARID5B	0	ENST00000309334.5+ARID5B	0	chr10:63819425	chr10:63819302-63819754	chr10:63819327-63819729	TonsilT_10370	ARID5B	chr10:63807656-63808481	TonsilT_10365	NO	chr10:63816138-63820944#chr10:63807289-63809377	T1845#T1845	NO	11356.5	I6901
rs10995021	rs4948496	0.86	0.98	0.82	0.9	ARID5B	ENST00000309334.5+ARID5B	0	ENST00000309334.5+ARID5B	0	chr10:63819425	chr10:63819302-63819754	chr10:63819327-63819729	TonsilT_10370	RTKN2	chr10:64027748-64029013	TonsilT_10388	NO	chr10:63816138-63820944#chr10:64025261-64030167	T1845#T1845,T1846	NO	-208956	I35231
rs10995021	rs4948496	0.86	0.98	0.82	0.9	ARID5B	ENST00000309334.5+ARID5B	0	ENST00000309334.5+ARID5B	0	chr10:63819425	chr10:63819302-63819754	chr10:63819327-63819729	TonsilT_10370	ARID5B	chr10:63808591-63809208	TonsilT_10366	NO	chr10:63816138-63820944#chr10:63807289-63809377	T1845#T1845	NO	10525.5	I38160
rs10995021	rs4948496	0.86	0.98	0.82	0.9	ARID5B	ENST00000309334.5+ARID5B	0	ENST00000309334.5+ARID5B	0	chr10:63819425	chr10:63819302-63819754	chr10:63819327-63819729	TonsilT_10370	ARID5B	chr10:63659686-63660327	TonsilT_10343	NO	chr10:63816138-63820944#chr10:63659055-63661166	T1845#T1845	NO	159418	I30442
rs10995021	rs4948496	0.86	0.98	0.82	0.9	ARID5B	ENST00000309334.5+ARID5B	0	ENST00000309334.5+ARID5B	0	chr10:63819425	chr10:63819302-63819754	chr10:63819327-63819729	TonsilT_10370	ARID5B	chr10:63807656-63808481	TonsilT_10365	NO	chr10:63816138-63820944#chr10:63807289-63809377	T1845#T1845	NO	11356.5	I6901
rs77599345	rs9652601	NA	0.61	NA	NA	CIITA	ENST00000409552.3+CLEC16A	0	ENST00000409552.3+CLEC16A	0	chr16:11058564	chr16:11057732-11059164	chr16:11057757-11059139	TonsilT_30434	RP11-490O6.2	chr16:11836025-11837143	TonsilT_30502	NO	chr16:11056691-11058548#chr16:11835907-11838649	T2483#T2484	NO	-778020	I43039
rs77599345	rs9652601	NA	0.61	NA	NA	CIITA	ENST00000409552.3+CLEC16A	0	ENST00000409552.3+CLEC16A	0	chr16:11058564	chr16:11057732-11059164	chr16:11057757-11059139	TonsilT_30434	RP11-485G7.5	chr16:11438854-11439748	TonsilT_30467	NO	chr16:11056691-11058548#chr16:11439015-11441031	T2483#T2483	NO	-380737	I39288
rs77599345	rs9652601	NA	0.61	NA	NA	CIITA	ENST00000409552.3+CLEC16A	0	ENST00000409552.3+CLEC16A	0	chr16:11058564	chr16:11057732-11059164	chr16:11057757-11059139	TonsilT_30434	SOCS1	chr16:11348736-11350525	TonsilT_30456	NO	chr16:11056691-11058548#chr16:11347078-11350869	T2483#T2483	NO	-291066	I1762
rs77599345	rs9652601	NA	0.61	NA	NA	CIITA	ENST00000409552.3+CLEC16A	0	ENST00000409552.3+CLEC16A	0	chr16:11058564	chr16:11057732-11059164	chr16:11057757-11059139	TonsilT_30434	TXNDC11	chr16:11836025-11837143	TonsilT_30502	NO	chr16:11056691-11058548#chr16:11835907-11838649	T2483#T2484	NO	-778020	I43039
rs77599345	rs9652601	NA	0.61	NA	NA	CIITA	ENST00000409552.3+CLEC16A	0	ENST00000409552.3+CLEC16A	0	chr16:11058564	chr16:11057732-11059164	chr16:11057757-11059139	TonsilT_30434	RMI2	chr16:11438854-11439748	TonsilT_30467	NO	chr16:11056691-11058548#chr16:11439015-11441031	T2483#T2483	NO	-380737	I39288
rs72787722	rs17321999	0.96	NA	NA	NA	LBH	ENST00000404397.1+LBH	0	ENST00000404397.1+LBH	0	chr2:30489941	chr2:30488881-30490827	chr2:30488906-30490802	TonsilT_41387	TCONS_00003622	chr2:30571674-30572151	TonsilT_41400	NO	chr2:30487767-30490134#chr2:30570225-30573115	T377#T377	NO	-81971.5	I28985
rs72787722	rs17321999	0.96	NA	NA	NA	LBH	ENST00000404397.1+LBH	0	ENST00000404397.1+LBH	0	chr2:30489941	chr2:30488881-30490827	chr2:30488906-30490802	TonsilT_41387	LCLAT1	chr2:30669588-30671497	TonsilT_41407	NO	chr2:30490135-30491233#chr2:30668457-30670308	T377#T377	NO	-180602	I34814
rs72787722	rs17321999	0.96	NA	NA	NA	LBH	ENST00000404397.1+LBH	0	ENST00000404397.1+LBH	0	chr2:30489941	chr2:30488881-30490827	chr2:30488906-30490802	TonsilT_41387	TCONS_00004194	chr2:30571674-30572151	TonsilT_41400	NO	chr2:30487767-30490134#chr2:30570225-30573115	T377#T377	NO	-81971.5	I28985
rs72787722	rs17321999	0.96	NA	NA	NA	LBH	ENST00000404397.1+LBH	0	ENST00000404397.1+LBH	0	chr2:30489941	chr2:30488881-30490827	chr2:30488906-30490802	TonsilT_41387	TCONS_00004193	chr2:30571674-30572151	TonsilT_41400	NO	chr2:30487767-30490134#chr2:30570225-30573115	T377#T377	NO	-81971.5	I28985
rs72787722	rs17321999	0.96	NA	NA	NA	LBH	ENST00000404397.1+LBH	0	ENST00000404397.1+LBH	0	chr2:30489941	chr2:30488881-30490827	chr2:30488906-30490802	TonsilT_41387	TCONS_00005128	chr2:30571674-30572151	TonsilT_41400	NO	chr2:30487767-30490134#chr2:30570225-30573115	T377#T377	NO	-81971.5	I28985
rs34135674	rs12938617	0.66	NA	NA	NA	IKZF3	ENST00000439016.2+IKZF3	0	ENST00000439016.2+IKZF3	0	chr17:37999691	chr17:37999109-38000293	chr17:37999134-38000268	TonsilT_33694	IKZF3	chr17:37933829-37934703	TonsilT_33685	NO	chr17:37998546-37999382#chr17:37934347-37934831	T2600#T2600	NO	65425	I28705
rs34135674	rs12938617	0.66	NA	NA	NA	IKZF3	ENST00000439016.2+IKZF3	0	ENST00000439016.2+IKZF3	0	chr17:37999691	chr17:37999109-38000293	chr17:37999134-38000268	TonsilT_33694	IKZF3	chr17:38020046-38020845	TonsilT_33698	NO	chr17:37996465-37999382#chr17:38019524-38020820	T2600#T2600	NO	-20754.5	I8179
rs34135674	rs12938617	0.66	NA	NA	NA	IKZF3	ENST00000439016.2+IKZF3	0	ENST00000439016.2+IKZF3	0	chr17:37999691	chr17:37999109-38000293	chr17:37999134-38000268	TonsilT_33694	ZPBP2	chr17:38023246-38024699	TonsilT_33699	NO	chr17:37996465-37999382#chr17:38023708-38025037	T2600#T2600	NO	-24281.5	I19980
rs34135674	rs2941509	0.62	NA	NA	NA	IKZF3	ENST00000439016.2+IKZF3	0	ENST00000439016.2+IKZF3	0	chr17:37999691	chr17:37999109-38000293	chr17:37999134-38000268	TonsilT_33694	IKZF3	chr17:37933829-37934703	TonsilT_33685	NO	chr17:37998546-37999382#chr17:37934347-37934831	T2600#T2600	NO	65425	I28705
rs34135674	rs2941509	0.62	NA	NA	NA	IKZF3	ENST00000439016.2+IKZF3	0	ENST00000439016.2+IKZF3	0	chr17:37999691	chr17:37999109-38000293	chr17:37999134-38000268	TonsilT_33694	IKZF3	chr17:38020046-38020845	TonsilT_33698	NO	chr17:37996465-37999382#chr17:38019524-38020820	T2600#T2600	NO	-20754.5	I8179
rs34135674	rs2941509	0.62	NA	NA	NA	IKZF3	ENST00000439016.2+IKZF3	0	ENST00000439016.2+IKZF3	0	chr17:37999691	chr17:37999109-38000293	chr17:37999134-38000268	TonsilT_33694	ZPBP2	chr17:38023246-38024699	TonsilT_33699	NO	chr17:37996465-37999382#chr17:38023708-38025037	T2600#T2600	NO	-24281.5	I19980
rs3117583	rs1150757	0.42	NA	NA	NA	MHC	ENST00000454165.1+BAG6	0	ENST00000454165.1+BAG6	0	chr6:31619576	chr6:31619525-31621000	chr6:31619550-31620975	TonsilT_71414	NFKBIL1	chr6:31514369-31514929	TonsilT_71398	YES	chr6:31618215-31620242#chr6:31512523-31514981	T1199#T1199	YES	104927	I59544
rs3117583	rs1150757	0.42	NA	NA	NA	MHC	ENST00000454165.1+BAG6	0	ENST00000454165.1+BAG6	0	chr6:31619576	chr6:31619525-31621000	chr6:31619550-31620975	TonsilT_71414	CLIC1	chr6:31704018-31704454	TonsilT_71423	YES	chr6:31620243-31621972#chr6:31703845-31705465	T1199#T1199	YES	-84660	I53580
rs3117583	rs1150757	0.42	NA	NA	NA	MHC	ENST00000454165.1+BAG6	0	ENST00000454165.1+BAG6	0	chr6:31619576	chr6:31619525-31621000	chr6:31619550-31620975	TonsilT_71414	PRRC2A	chr6:31587635-31588885	TonsilT_71413	YES	chr6:31619736-31620242#chr6:31588846-31590339	T1199#T1199	NO	31316	I64063
rs3117583	rs1150757	0.42	NA	NA	NA	MHC	ENST00000454165.1+BAG6	0	ENST00000454165.1+BAG6	0	chr6:31619576	chr6:31619525-31621000	chr6:31619550-31620975	TonsilT_71414	C6orf47	chr6:31627771-31628695	TonsilT_71415	YES	chr6:31618215-31620242#chr6:31627789-31629253	T1199#T1199	YES	-8657	I59538
rs3117583	rs1150757	0.42	NA	NA	NA	MHC	ENST00000454165.1+BAG6	0	ENST00000454165.1+BAG6	0	chr6:31619576	chr6:31619525-31621000	chr6:31619550-31620975	TonsilT_71414	ATP6V1G2-DDX39B	chr6:31514369-31514929	TonsilT_71398	YES	chr6:31618215-31620242#chr6:31512523-31514981	T1199#T1199	YES	104927	I59544
rs3117583	rs1150757	0.42	NA	NA	NA	MHC	ENST00000454165.1+BAG6	0	ENST00000454165.1+BAG6	0	chr6:31619576	chr6:31619525-31621000	chr6:31619550-31620975	TonsilT_71414	SNORD48	chr6:31802090-31803134	TonsilT_71439	YES	chr6:31618215-31620242#chr6:31802116-31803386	T1199#T1199	YES	-183036	I59545
rs3117583	rs1150757	0.42	NA	NA	NA	MHC	ENST00000454165.1+BAG6	0	ENST00000454165.1+BAG6	0	chr6:31619576	chr6:31619525-31621000	chr6:31619550-31620975	TonsilT_71414	GPANK1	chr6:31633179-31634032	TonsilT_71417	YES	chr6:31619736-31620242#chr6:31633538-31634971	T1199#T1199	YES	-14029.5	I59547
rs3117583	rs1150757	0.42	NA	NA	NA	MHC	ENST00000454165.1+BAG6	0	ENST00000454165.1+BAG6	0	chr6:31619576	chr6:31619525-31621000	chr6:31619550-31620975	TonsilT_71414	GPANK1	chr6:31632662-31633056	TonsilT_71416	YES	chr6:31632077-31633537#chr6:31618215-31620242	T1199#T1199	YES	-13283	I59539
rs3117583	rs1150757	0.42	NA	NA	NA	MHC	ENST00000454165.1+BAG6	0	ENST00000454165.1+BAG6	0	chr6:31619576	chr6:31619525-31621000	chr6:31619550-31620975	TonsilT_71414	C2	chr6:31869257-31870431	TonsilT_71442	YES	chr6:31618215-31620242#chr6:31866547-31870555	T1199#T1199	YES	-250268	I59548
rs3117583	rs1150757	0.42	NA	NA	NA	MHC	ENST00000454165.1+BAG6	0	ENST00000454165.1+BAG6	0	chr6:31619576	chr6:31619525-31621000	chr6:31619550-31620975	TonsilT_71414	C2	chr6:31865175-31866427	TonsilT_71441	YES	chr6:31620243-31621414#chr6:31864643-31866045	T1199#T1199	YES	-246225	I59550
rs3117583	rs1150757	0.42	NA	NA	NA	MHC	ENST00000454165.1+BAG6	0	ENST00000454165.1+BAG6	0	chr6:31619576	chr6:31619525-31621000	chr6:31619550-31620975	TonsilT_71414	CSNK2B-LY6G5B-1181	chr6:31633179-31634032	TonsilT_71417	YES	chr6:31619736-31620242#chr6:31633538-31634971	T1199#T1199	YES	-14029.5	I59547
rs3117583	rs1150757	0.42	NA	NA	NA	MHC	ENST00000454165.1+BAG6	0	ENST00000454165.1+BAG6	0	chr6:31619576	chr6:31619525-31621000	chr6:31619550-31620975	TonsilT_71414	CSNK2B-LY6G5B-1181	chr6:31632662-31633056	TonsilT_71416	YES	chr6:31632077-31633537#chr6:31618215-31620242	T1199#T1199	YES	-13283	I59539
rs3117583	rs1150757	0.42	NA	NA	NA	MHC	ENST00000454165.1+BAG6	0	ENST00000454165.1+BAG6	0	chr6:31619576	chr6:31619525-31621000	chr6:31619550-31620975	TonsilT_71414	SNORD84	chr6:31508910-31510293	TonsilT_71397	YES	chr6:31618215-31620242#chr6:31508711-31510677	T1199#T1199	YES	109974	I26451
rs3117583	rs1150757	0.42	NA	NA	NA	MHC	ENST00000454165.1+BAG6	0	ENST00000454165.1+BAG6	0	chr6:31619576	chr6:31619525-31621000	chr6:31619550-31620975	TonsilT_71414	DDX39B-AS1	chr6:31508910-31510293	TonsilT_71397	YES	chr6:31618215-31620242#chr6:31508711-31510677	T1199#T1199	YES	109974	I26451
rs3117583	rs1150757	0.42	NA	NA	NA	MHC	ENST00000454165.1+BAG6	0	ENST00000454165.1+BAG6	0	chr6:31619576	chr6:31619525-31621000	chr6:31619550-31620975	TonsilT_71414	ABHD16A	chr6:31670377-31671488	TonsilT_71419	YES	chr6:31620243-31621972#chr6:31668139-31671543	T1199#T1199	YES	-51356.5	I59541
rs3117583	rs1150757	0.42	NA	NA	NA	MHC	ENST00000454165.1+BAG6	0	ENST00000454165.1+BAG6	0	chr6:31619576	chr6:31619525-31621000	chr6:31619550-31620975	TonsilT_71414	ATP6V1G2	chr6:31514369-31514929	TonsilT_71398	YES	chr6:31618215-31620242#chr6:31512523-31514981	T1199#T1199	YES	104927	I59544
rs3117583	rs1150757	0.42	NA	NA	NA	MHC	ENST00000454165.1+BAG6	0	ENST00000454165.1+BAG6	0	chr6:31619576	chr6:31619525-31621000	chr6:31619550-31620975	TonsilT_71414	C6orf48	chr6:31802090-31803134	TonsilT_71439	YES	chr6:31618215-31620242#chr6:31802116-31803386	T1199#T1199	YES	-183036	I59545
rs3117583	rs1150757	0.42	NA	NA	NA	MHC	ENST00000454165.1+BAG6	0	ENST00000454165.1+BAG6	0	chr6:31619576	chr6:31619525-31621000	chr6:31619550-31620975	TonsilT_71414	DDX39B	chr6:31508910-31510293	TonsilT_71397	YES	chr6:31618215-31620242#chr6:31508711-31510677	T1199#T1199	YES	109974	I26451
rs3117583	rs1150757	0.42	NA	NA	NA	MHC	ENST00000454165.1+BAG6	0	ENST00000454165.1+BAG6	0	chr6:31619576	chr6:31619525-31621000	chr6:31619550-31620975	TonsilT_71414	CSNK2B	chr6:31633179-31634032	TonsilT_71417	YES	chr6:31619736-31620242#chr6:31633538-31634971	T1199#T1199	YES	-14029.5	I59547
rs3117583	rs1150757	0.42	NA	NA	NA	MHC	ENST00000454165.1+BAG6	0	ENST00000454165.1+BAG6	0	chr6:31619576	chr6:31619525-31621000	chr6:31619550-31620975	TonsilT_71414	CSNK2B	chr6:31632662-31633056	TonsilT_71416	YES	chr6:31632077-31633537#chr6:31618215-31620242	T1199#T1199	YES	-13283	I59539
rs3117583	rs1150757	0.42	NA	NA	NA	MHC	ENST00000454165.1+BAG6	0	ENST00000454165.1+BAG6	0	chr6:31619576	chr6:31619525-31621000	chr6:31619550-31620975	TonsilT_71414	HSPA1L	chr6:31782198-31783587	TonsilT_71433	YES	chr6:31620243-31621414#chr6:31782649-31783469	T1199#T1199	YES	-163316	I59543
rs3117583	rs1150757	0.42	NA	NA	NA	MHC	ENST00000454165.1+BAG6	0	ENST00000454165.1+BAG6	0	chr6:31619576	chr6:31619525-31621000	chr6:31619550-31620975	TonsilT_71414	EHMT2	chr6:31865175-31866427	TonsilT_71441	YES	chr6:31620243-31621414#chr6:31864643-31866045	T1199#T1199	YES	-246225	I59550
rs3117583	rs1150757	0.42	NA	NA	NA	MHC	ENST00000454165.1+BAG6	0	ENST00000454165.1+BAG6	0	chr6:31619576	chr6:31619525-31621000	chr6:31619550-31620975	TonsilT_71414	ZBTB12	chr6:31869257-31870431	TonsilT_71442	YES	chr6:31618215-31620242#chr6:31866547-31870555	T1199#T1199	YES	-250268	I59548
rs3117583	rs1150757	0.42	NA	NA	NA	MHC	ENST00000454165.1+BAG6	0	ENST00000454165.1+BAG6	0	chr6:31619576	chr6:31619525-31621000	chr6:31619550-31620975	TonsilT_71414	LSM2	chr6:31774089-31774978	TonsilT_71432	YES	chr6:31618215-31620242#chr6:31772945-31775310	T1199#T1199	YES	-154958	I59542
rs3117583	rs1150757	0.42	NA	NA	NA	MHC	ENST00000454165.1+BAG6	0	ENST00000454165.1+BAG6	0	chr6:31619576	chr6:31619525-31621000	chr6:31619550-31620975	TonsilT_71414	TNF	chr6:31543139-31543548	TonsilT_71405	YES	chr6:31620243-31621972#chr6:31541760-31543682	T1199#T1199	YES	76232.5	I59546
rs3117583	rs1150757	0.42	NA	NA	NA	MHC	ENST00000454165.1+BAG6	0	ENST00000454165.1+BAG6	0	chr6:31619576	chr6:31619525-31621000	chr6:31619550-31620975	TonsilT_71414	HSPA1A	chr6:31782198-31783587	TonsilT_71433	YES	chr6:31620243-31621414#chr6:31782649-31783469	T1199#T1199	YES	-163316	I59543
rs34793529	rs12418883	0.75	NA	NA	NA	IRF7	ENST00000534320.1+PHRF1	-686	TCONS_00019162+TCONS_00019162	0	chr11:575800	chr11:575416-576782	chr11:575441-576757	TonsilT_12543	DEAF1	chr11:694824-696125	TonsilT_12548	YES	chr11:692629-695794#chr11:574364-577460	T1917#T1917	YES	-119674	I12067
rs34793529	rs12418883	0.75	NA	NA	NA	IRF7	ENST00000534320.1+PHRF1	-686	TCONS_00019162+TCONS_00019162	0	chr11:575800	chr11:575416-576782	chr11:575441-576757	TonsilT_12543	DEAF1	chr11:692873-693287	TonsilT_12547	YES	chr11:692629-695794#chr11:574364-577460	T1917#T1917	YES	-117280	I12059
rs34793529	rs12418883	0.75	NA	NA	NA	IRF7	ENST00000534320.1+PHRF1	-686	TCONS_00019162+TCONS_00019162	0	chr11:575800	chr11:575416-576782	chr11:575441-576757	TonsilT_12543	HRAS	chr11:537172-537727	TonsilT_12538	YES	chr11:574364-577460#chr11:535397-537745	T1917#T1917	YES	38350.5	I12064
rs34793529	rs12418883	0.75	NA	NA	NA	IRF7	ENST00000534320.1+PHRF1	-686	TCONS_00019162+TCONS_00019162	0	chr11:575800	chr11:575416-576782	chr11:575441-576757	TonsilT_12543	HRAS	chr11:535264-536228	TonsilT_12537	YES	chr11:574364-577460#chr11:535397-537745	T1917#T1917	YES	40054	I12060
rs34793529	rs12418883	0.75	NA	NA	NA	IRF7	ENST00000534320.1+PHRF1	-686	TCONS_00019162+TCONS_00019162	0	chr11:575800	chr11:575416-576782	chr11:575441-576757	TonsilT_12543	AP006621.9	chr11:726115-726893	TonsilT_12553	YES	chr11:574364-577460#chr11:726619-729026	T1917#T1917	NO	-150704	I12072
rs34793529	rs12418883	0.75	NA	NA	NA	IRF7	ENST00000534320.1+PHRF1	-686	TCONS_00019162+TCONS_00019162	0	chr11:575800	chr11:575416-576782	chr11:575441-576757	TonsilT_12543	AP006621.9	chr11:728002-728380	TonsilT_12554	YES	chr11:574364-577460#chr11:726619-729026	T1917#T1917	NO	-152391	I12063
rs34793529	rs12418883	0.75	NA	NA	NA	IRF7	ENST00000534320.1+PHRF1	-686	TCONS_00019162+TCONS_00019162	0	chr11:575800	chr11:575416-576782	chr11:575441-576757	TonsilT_12543	RNH1	chr11:506102-507687	TonsilT_12535	YES	chr11:574364-577460#chr11:505943-508268	T1917#T1917	YES	68905.5	I12068
rs34793529	rs12418883	0.75	NA	NA	NA	IRF7	ENST00000534320.1+PHRF1	-686	TCONS_00019162+TCONS_00019162	0	chr11:575800	chr11:575416-576782	chr11:575441-576757	TonsilT_12543	EPS8L2	chr11:694824-696125	TonsilT_12548	YES	chr11:692629-695794#chr11:574364-577460	T1917#T1917	YES	-119674	I12067
rs34793529	rs12418883	0.75	NA	NA	NA	IRF7	ENST00000534320.1+PHRF1	-686	TCONS_00019162+TCONS_00019162	0	chr11:575800	chr11:575416-576782	chr11:575441-576757	TonsilT_12543	EPS8L2	chr11:726115-726893	TonsilT_12553	YES	chr11:574364-577460#chr11:726619-729026	T1917#T1917	NO	-150704	I12072
rs34793529	rs12418883	0.75	NA	NA	NA	IRF7	ENST00000534320.1+PHRF1	-686	TCONS_00019162+TCONS_00019162	0	chr11:575800	chr11:575416-576782	chr11:575441-576757	TonsilT_12543	EPS8L2	chr11:692873-693287	TonsilT_12547	YES	chr11:692629-695794#chr11:574364-577460	T1917#T1917	YES	-117280	I12059
rs34793529	rs12418883	0.75	NA	NA	NA	IRF7	ENST00000534320.1+PHRF1	-686	TCONS_00019162+TCONS_00019162	0	chr11:575800	chr11:575416-576782	chr11:575441-576757	TonsilT_12543	PSMD13	chr11:235606-237257	TonsilT_12504	YES	chr11:235905-238589#chr11:574364-577460	T1917#T1917	YES	339368	I44133
rs34793529	rs12418883	0.75	NA	NA	NA	IRF7	ENST00000534320.1+PHRF1	-686	TCONS_00019162+TCONS_00019162	0	chr11:575800	chr11:575416-576782	chr11:575441-576757	TonsilT_12543	LRRC56	chr11:537172-537727	TonsilT_12538	YES	chr11:574364-577460#chr11:535397-537745	T1917#T1917	YES	38350.5	I12064
rs34793529	rs12418883	0.75	NA	NA	NA	IRF7	ENST00000534320.1+PHRF1	-686	TCONS_00019162+TCONS_00019162	0	chr11:575800	chr11:575416-576782	chr11:575441-576757	TonsilT_12543	LRRC56	chr11:535264-536228	TonsilT_12537	YES	chr11:574364-577460#chr11:535397-537745	T1917#T1917	YES	40054	I12060
rs34793529	rs12418883	0.75	NA	NA	NA	IRF7	ENST00000534320.1+PHRF1	-686	TCONS_00019162+TCONS_00019162	0	chr11:575800	chr11:575416-576782	chr11:575441-576757	TonsilT_12543	PIDD	chr11:804959-805748	TonsilT_12562	YES	chr11:803640-805876#chr11:574364-577460	T1917#T1917	YES	-229554	I12066
rs34793529	rs12418883	0.75	NA	NA	NA	IRF7	ENST00000534320.1+PHRF1	-686	TCONS_00019162+TCONS_00019162	0	chr11:575800	chr11:575416-576782	chr11:575441-576757	TonsilT_12543	TMEM80	chr11:694824-696125	TonsilT_12548	YES	chr11:692629-695794#chr11:574364-577460	T1917#T1917	YES	-119674	I12067
rs34793529	rs12418883	0.75	NA	NA	NA	IRF7	ENST00000534320.1+PHRF1	-686	TCONS_00019162+TCONS_00019162	0	chr11:575800	chr11:575416-576782	chr11:575441-576757	TonsilT_12543	CEND1	chr11:790019-790247	TonsilT_12558	YES	chr11:789179-790744#chr11:574364-577460	T1917#T1917	YES	-214333	I12065
rs34793529	rs12418883	0.75	NA	NA	NA	IRF7	ENST00000534320.1+PHRF1	-686	TCONS_00019162+TCONS_00019162	0	chr11:575800	chr11:575416-576782	chr11:575441-576757	TonsilT_12543	RASSF7	chr11:560368-561546	TonsilT_12540	YES	chr11:560592-562835#chr11:574364-577460	T1917#T1917	YES	14843	I12061
rs34793529	rs12418883	0.75	NA	NA	NA	IRF7	ENST00000534320.1+PHRF1	-686	TCONS_00019162+TCONS_00019162	0	chr11:575800	chr11:575416-576782	chr11:575441-576757	TonsilT_12543	SIRT3	chr11:235606-237257	TonsilT_12504	YES	chr11:235905-238589#chr11:574364-577460	T1917#T1917	YES	339368	I44133
rs34793529	rs12418883	0.75	NA	NA	NA	IRF7	ENST00000534320.1+PHRF1	-686	TCONS_00019162+TCONS_00019162	0	chr11:575800	chr11:575416-576782	chr11:575441-576757	TonsilT_12543	C11orf35	chr11:560368-561546	TonsilT_12540	YES	chr11:560592-562835#chr11:574364-577460	T1917#T1917	YES	14843	I12061
rs34793529	rs12418883	0.75	NA	NA	NA	IRF7	ENST00000534320.1+PHRF1	-686	TCONS_00019162+TCONS_00019162	0	chr11:575800	chr11:575416-576782	chr11:575441-576757	TonsilT_12543	IRF7	chr11:615528-616345	TonsilT_12545	YES	chr11:614240-616462#chr11:574364-577460	T1917#T1917	YES	-40136.5	I12070
rs34793529	rs1061502	0.9	NA	NA	NA	IRF7	ENST00000534320.1+PHRF1	-686	TCONS_00019162+TCONS_00019162	0	chr11:575800	chr11:575416-576782	chr11:575441-576757	TonsilT_12543	DEAF1	chr11:694824-696125	TonsilT_12548	YES	chr11:692629-695794#chr11:574364-577460	T1917#T1917	YES	-119674	I12067
rs34793529	rs1061502	0.9	NA	NA	NA	IRF7	ENST00000534320.1+PHRF1	-686	TCONS_00019162+TCONS_00019162	0	chr11:575800	chr11:575416-576782	chr11:575441-576757	TonsilT_12543	DEAF1	chr11:692873-693287	TonsilT_12547	YES	chr11:692629-695794#chr11:574364-577460	T1917#T1917	YES	-117280	I12059
rs34793529	rs1061502	0.9	NA	NA	NA	IRF7	ENST00000534320.1+PHRF1	-686	TCONS_00019162+TCONS_00019162	0	chr11:575800	chr11:575416-576782	chr11:575441-576757	TonsilT_12543	HRAS	chr11:537172-537727	TonsilT_12538	YES	chr11:574364-577460#chr11:535397-537745	T1917#T1917	YES	38350.5	I12064
rs34793529	rs1061502	0.9	NA	NA	NA	IRF7	ENST00000534320.1+PHRF1	-686	TCONS_00019162+TCONS_00019162	0	chr11:575800	chr11:575416-576782	chr11:575441-576757	TonsilT_12543	HRAS	chr11:535264-536228	TonsilT_12537	YES	chr11:574364-577460#chr11:535397-537745	T1917#T1917	YES	40054	I12060
rs34793529	rs1061502	0.9	NA	NA	NA	IRF7	ENST00000534320.1+PHRF1	-686	TCONS_00019162+TCONS_00019162	0	chr11:575800	chr11:575416-576782	chr11:575441-576757	TonsilT_12543	AP006621.9	chr11:726115-726893	TonsilT_12553	YES	chr11:574364-577460#chr11:726619-729026	T1917#T1917	NO	-150704	I12072
rs34793529	rs1061502	0.9	NA	NA	NA	IRF7	ENST00000534320.1+PHRF1	-686	TCONS_00019162+TCONS_00019162	0	chr11:575800	chr11:575416-576782	chr11:575441-576757	TonsilT_12543	AP006621.9	chr11:728002-728380	TonsilT_12554	YES	chr11:574364-577460#chr11:726619-729026	T1917#T1917	NO	-152391	I12063
rs34793529	rs1061502	0.9	NA	NA	NA	IRF7	ENST00000534320.1+PHRF1	-686	TCONS_00019162+TCONS_00019162	0	chr11:575800	chr11:575416-576782	chr11:575441-576757	TonsilT_12543	RNH1	chr11:506102-507687	TonsilT_12535	YES	chr11:574364-577460#chr11:505943-508268	T1917#T1917	YES	68905.5	I12068
rs34793529	rs1061502	0.9	NA	NA	NA	IRF7	ENST00000534320.1+PHRF1	-686	TCONS_00019162+TCONS_00019162	0	chr11:575800	chr11:575416-576782	chr11:575441-576757	TonsilT_12543	EPS8L2	chr11:694824-696125	TonsilT_12548	YES	chr11:692629-695794#chr11:574364-577460	T1917#T1917	YES	-119674	I12067
rs34793529	rs1061502	0.9	NA	NA	NA	IRF7	ENST00000534320.1+PHRF1	-686	TCONS_00019162+TCONS_00019162	0	chr11:575800	chr11:575416-576782	chr11:575441-576757	TonsilT_12543	EPS8L2	chr11:726115-726893	TonsilT_12553	YES	chr11:574364-577460#chr11:726619-729026	T1917#T1917	NO	-150704	I12072
rs34793529	rs1061502	0.9	NA	NA	NA	IRF7	ENST00000534320.1+PHRF1	-686	TCONS_00019162+TCONS_00019162	0	chr11:575800	chr11:575416-576782	chr11:575441-576757	TonsilT_12543	EPS8L2	chr11:692873-693287	TonsilT_12547	YES	chr11:692629-695794#chr11:574364-577460	T1917#T1917	YES	-117280	I12059
rs34793529	rs1061502	0.9	NA	NA	NA	IRF7	ENST00000534320.1+PHRF1	-686	TCONS_00019162+TCONS_00019162	0	chr11:575800	chr11:575416-576782	chr11:575441-576757	TonsilT_12543	PSMD13	chr11:235606-237257	TonsilT_12504	YES	chr11:235905-238589#chr11:574364-577460	T1917#T1917	YES	339368	I44133
rs34793529	rs1061502	0.9	NA	NA	NA	IRF7	ENST00000534320.1+PHRF1	-686	TCONS_00019162+TCONS_00019162	0	chr11:575800	chr11:575416-576782	chr11:575441-576757	TonsilT_12543	LRRC56	chr11:537172-537727	TonsilT_12538	YES	chr11:574364-577460#chr11:535397-537745	T1917#T1917	YES	38350.5	I12064
rs34793529	rs1061502	0.9	NA	NA	NA	IRF7	ENST00000534320.1+PHRF1	-686	TCONS_00019162+TCONS_00019162	0	chr11:575800	chr11:575416-576782	chr11:575441-576757	TonsilT_12543	LRRC56	chr11:535264-536228	TonsilT_12537	YES	chr11:574364-577460#chr11:535397-537745	T1917#T1917	YES	40054	I12060
rs34793529	rs1061502	0.9	NA	NA	NA	IRF7	ENST00000534320.1+PHRF1	-686	TCONS_00019162+TCONS_00019162	0	chr11:575800	chr11:575416-576782	chr11:575441-576757	TonsilT_12543	PIDD	chr11:804959-805748	TonsilT_12562	YES	chr11:803640-805876#chr11:574364-577460	T1917#T1917	YES	-229554	I12066
rs34793529	rs1061502	0.9	NA	NA	NA	IRF7	ENST00000534320.1+PHRF1	-686	TCONS_00019162+TCONS_00019162	0	chr11:575800	chr11:575416-576782	chr11:575441-576757	TonsilT_12543	TMEM80	chr11:694824-696125	TonsilT_12548	YES	chr11:692629-695794#chr11:574364-577460	T1917#T1917	YES	-119674	I12067
rs34793529	rs1061502	0.9	NA	NA	NA	IRF7	ENST00000534320.1+PHRF1	-686	TCONS_00019162+TCONS_00019162	0	chr11:575800	chr11:575416-576782	chr11:575441-576757	TonsilT_12543	CEND1	chr11:790019-790247	TonsilT_12558	YES	chr11:789179-790744#chr11:574364-577460	T1917#T1917	YES	-214333	I12065
rs34793529	rs1061502	0.9	NA	NA	NA	IRF7	ENST00000534320.1+PHRF1	-686	TCONS_00019162+TCONS_00019162	0	chr11:575800	chr11:575416-576782	chr11:575441-576757	TonsilT_12543	RASSF7	chr11:560368-561546	TonsilT_12540	YES	chr11:560592-562835#chr11:574364-577460	T1917#T1917	YES	14843	I12061
rs34793529	rs1061502	0.9	NA	NA	NA	IRF7	ENST00000534320.1+PHRF1	-686	TCONS_00019162+TCONS_00019162	0	chr11:575800	chr11:575416-576782	chr11:575441-576757	TonsilT_12543	SIRT3	chr11:235606-237257	TonsilT_12504	YES	chr11:235905-238589#chr11:574364-577460	T1917#T1917	YES	339368	I44133
rs34793529	rs1061502	0.9	NA	NA	NA	IRF7	ENST00000534320.1+PHRF1	-686	TCONS_00019162+TCONS_00019162	0	chr11:575800	chr11:575416-576782	chr11:575441-576757	TonsilT_12543	C11orf35	chr11:560368-561546	TonsilT_12540	YES	chr11:560592-562835#chr11:574364-577460	T1917#T1917	YES	14843	I12061
rs34793529	rs1061502	0.9	NA	NA	NA	IRF7	ENST00000534320.1+PHRF1	-686	TCONS_00019162+TCONS_00019162	0	chr11:575800	chr11:575416-576782	chr11:575441-576757	TonsilT_12543	IRF7	chr11:615528-616345	TonsilT_12545	YES	chr11:614240-616462#chr11:574364-577460	T1917#T1917	YES	-40136.5	I12070
rs7902719	rs10761602	0.75	0.93	0.94	0.98	ARID5B	ENST00000279873.7+ARID5B	0	ENST00000279873.7+ARID5B	0	chr10:63808666	chr10:63808566-63809233	chr10:63808591-63809208	TonsilT_10366	RTKN2	chr10:64027748-64029013	TonsilT_10388	YES	chr10:63807289-63809377#chr10:64025261-64030167	T1845#T1845,T1846	YES	-219714	I38161
rs7902719	rs10761602	0.75	0.93	0.94	0.98	ARID5B	ENST00000279873.7+ARID5B	0	ENST00000279873.7+ARID5B	0	chr10:63808666	chr10:63808566-63809233	chr10:63808591-63809208	TonsilT_10366	ARID5B	chr10:63659686-63660327	TonsilT_10343	YES	chr10:63807289-63809377#chr10:63659055-63661166	T1845#T1845	YES	148660	I38158
rs7902719	rs4948496	0.89	0.98	1	1	ARID5B	ENST00000279873.7+ARID5B	0	ENST00000279873.7+ARID5B	0	chr10:63808666	chr10:63808566-63809233	chr10:63808591-63809208	TonsilT_10366	RTKN2	chr10:64027748-64029013	TonsilT_10388	YES	chr10:63807289-63809377#chr10:64025261-64030167	T1845#T1845,T1846	YES	-219714	I38161
rs7902719	rs4948496	0.89	0.98	1	1	ARID5B	ENST00000279873.7+ARID5B	0	ENST00000279873.7+ARID5B	0	chr10:63808666	chr10:63808566-63809233	chr10:63808591-63809208	TonsilT_10366	ARID5B	chr10:63659686-63660327	TonsilT_10343	YES	chr10:63807289-63809377#chr10:63659055-63661166	T1845#T1845	YES	148660	I38158
rs4843866	rs13332649	0.48	NA	NA	NA	IRF8	ENST00000268638.5+IRF8	14435	ENST00000598933.1+RP11-542M13.3	821	chr16:85970650	chr16:85969374-85970797	chr16:85969399-85970772	TonsilT_32160	IRF8	chr16:85932323-85933018	TonsilT_32155	YES	chr16:85970126-85971286#chr16:85930509-85935008	T2561#T2561	NO	37979.5	I17485
rs4843866	rs13332649	0.48	NA	NA	NA	IRF8	ENST00000268638.5+IRF8	14435	ENST00000598933.1+RP11-542M13.3	821	chr16:85970650	chr16:85969374-85970797	chr16:85969399-85970772	TonsilT_32160	TCONS_00024489	chr16:85978725-85978973	TonsilT_32161	YES	chr16:85968435-85970125#chr16:85978836-85979378	T2561#T2561	NO	-8199	I10571
rs36228499	rs34330	NA	0.56	0.64	0.65	CDKN1B	ENST00000477087.1+CDKN1B	0	ENST00000477087.1+CDKN1B	0	chr12:12869936	chr12:12869523-12870630	chr12:12869548-12870605	TonsilT_17289	LOH12CR2	chr12:12509575-12510818	TonsilT_17244	YES	chr12:12869451-12870257#chr12:12509190-12510427	T2091#T2091	YES	359740	I49630
rs36228499	rs34330	NA	0.56	0.64	0.65	CDKN1B	ENST00000477087.1+CDKN1B	0	ENST00000477087.1+CDKN1B	0	chr12:12869936	chr12:12869523-12870630	chr12:12869548-12870605	TonsilT_17289	GPR19	chr12:12848848-12850452	TonsilT_17284	YES	chr12:12869451-12870257#chr12:12850429-12851533	T2091#T2091	NO	20286	I49636
rs36228499	rs34330	NA	0.56	0.64	0.65	CDKN1B	ENST00000477087.1+CDKN1B	0	ENST00000477087.1+CDKN1B	0	chr12:12869936	chr12:12869523-12870630	chr12:12869548-12870605	TonsilT_17289	TCONS_00021074	chr12:12848848-12850452	TonsilT_17284	YES	chr12:12869451-12870257#chr12:12850429-12851533	T2091#T2091	NO	20286	I49636
rs36228499	rs34330	NA	0.56	0.64	0.65	CDKN1B	ENST00000477087.1+CDKN1B	0	ENST00000477087.1+CDKN1B	0	chr12:12869936	chr12:12869523-12870630	chr12:12869548-12870605	TonsilT_17289	DUSP16	chr12:12713816-12714813	TonsilT_17273	YES	chr12:12869451-12870257#chr12:12714291-12717296	T2091#T2091	YES	155622	I49635
rs36228499	rs34330	NA	0.56	0.64	0.65	CDKN1B	ENST00000477087.1+CDKN1B	0	ENST00000477087.1+CDKN1B	0	chr12:12869936	chr12:12869523-12870630	chr12:12869548-12870605	TonsilT_17289	DUSP16	chr12:12715050-12716210	TonsilT_17274	YES	chr12:12869451-12870257#chr12:12714291-12717296	T2091#T2091	YES	154306	I49637
rs36228499	rs34330	NA	0.56	0.64	0.65	CDKN1B	ENST00000477087.1+CDKN1B	0	ENST00000477087.1+CDKN1B	0	chr12:12869936	chr12:12869523-12870630	chr12:12869548-12870605	TonsilT_17289	APOLD1	chr12:12876836-12877353	TonsilT_17290	YES	chr12:12868301-12870557#chr12:12874828-12878457	T2091#T2091	NO	-7158.5	I49631
rs36228499	rs34330	NA	0.56	0.64	0.65	CDKN1B	ENST00000477087.1+CDKN1B	0	ENST00000477087.1+CDKN1B	0	chr12:12869936	chr12:12869523-12870630	chr12:12869548-12870605	TonsilT_17289	APOLD1	chr12:12877539-12879122	TonsilT_17291	YES	chr12:12868301-12870557#chr12:12878458-12881375	T2091#T2091	YES	-8394.5	I49639
rs36228499	rs34330	NA	0.56	0.64	0.65	CDKN1B	ENST00000477087.1+CDKN1B	0	ENST00000477087.1+CDKN1B	0	chr12:12869936	chr12:12869523-12870630	chr12:12869548-12870605	TonsilT_17289	RP11-180M15.4	chr12:12876836-12877353	TonsilT_17290	YES	chr12:12868301-12870557#chr12:12874828-12878457	T2091#T2091	NO	-7158.5	I49631
rs36228499	rs34330	NA	0.56	0.64	0.65	CDKN1B	ENST00000477087.1+CDKN1B	0	ENST00000477087.1+CDKN1B	0	chr12:12869936	chr12:12869523-12870630	chr12:12869548-12870605	TonsilT_17289	RP11-180M15.4	chr12:12877539-12879122	TonsilT_17291	YES	chr12:12868301-12870557#chr12:12878458-12881375	T2091#T2091	YES	-8394.5	I49639
rs36228499	rs34330	NA	0.56	0.64	0.65	CDKN1B	ENST00000477087.1+CDKN1B	0	ENST00000477087.1+CDKN1B	0	chr12:12869936	chr12:12869523-12870630	chr12:12869548-12870605	TonsilT_17289	MANSC1	chr12:12502268-12503740	TonsilT_17243	YES	chr12:12869451-12870257#chr12:12502855-12504350	T2091#T2090	YES	366932	I49629
rs36228499	rs34330	NA	0.56	0.64	0.65	CDKN1B	ENST00000477087.1+CDKN1B	0	ENST00000477087.1+CDKN1B	0	chr12:12869936	chr12:12869523-12870630	chr12:12869548-12870605	TonsilT_17289	LOH12CR1	chr12:12509575-12510818	TonsilT_17244	YES	chr12:12869451-12870257#chr12:12509190-12510427	T2091#T2091	YES	359740	I49630
rs36228499	rs34330	NA	0.56	0.64	0.65	CDKN1B	ENST00000477087.1+CDKN1B	0	ENST00000477087.1+CDKN1B	0	chr12:12869936	chr12:12869523-12870630	chr12:12869548-12870605	TonsilT_17289	TCONS_00020168	chr12:12509575-12510818	TonsilT_17244	YES	chr12:12869451-12870257#chr12:12509190-12510427	T2091#T2091	YES	359740	I49630
rs73923215	rs2304256	0.54	NA	NA	NA	TYK2	ENST00000593124.1+CDC37	0	ENST00000593124.1+CDC37	0	chr19:10514842	chr19:10513931-10515174	chr19:10513956-10515149	TonsilT_38398	CTD-2369P2.4	chr19:10370767-10371329	TonsilT_38383	YES	chr19:10513995-10516980#chr19:10369348-10371231	T2733#T2732,T2733	NO	143794	I25845
rs73923215	rs2304256	0.54	NA	NA	NA	TYK2	ENST00000593124.1+CDC37	0	ENST00000593124.1+CDC37	0	chr19:10514842	chr19:10513931-10515174	chr19:10513956-10515149	TonsilT_38398	TCONS_l2_00012303	chr19:10527019-10527840	TonsilT_38401	YES	chr19:10513995-10516980#chr19:10527264-10528878	T2733#T2733	YES	-12587.5	I25850
rs73923215	rs2304256	0.54	NA	NA	NA	TYK2	ENST00000593124.1+CDC37	0	ENST00000593124.1+CDC37	0	chr19:10514842	chr19:10513931-10515174	chr19:10513956-10515149	TonsilT_38398	ICAM1	chr19:10382248-10382576	TonsilT_38386	YES	chr19:10513995-10516545#chr19:10381773-10382355	T2733#T2733	NO	132430	I25849
rs73923215	rs2304256	0.54	NA	NA	NA	TYK2	ENST00000593124.1+CDC37	0	ENST00000593124.1+CDC37	0	chr19:10514842	chr19:10513931-10515174	chr19:10513956-10515149	TonsilT_38398	ICAM1	chr19:10380923-10382108	TonsilT_38385	YES	chr19:10513995-10516545#chr19:10381773-10382355	T2733#T2733	NO	133326	I25848
rs73923215	rs2304256	0.54	NA	NA	NA	TYK2	ENST00000593124.1+CDC37	0	ENST00000593124.1+CDC37	0	chr19:10514842	chr19:10513931-10515174	chr19:10513956-10515149	TonsilT_38398	PDE4A	chr19:10527019-10527840	TonsilT_38401	YES	chr19:10513995-10516980#chr19:10527264-10528878	T2733#T2733	YES	-12587.5	I25850
rs73923215	rs2304256	0.54	NA	NA	NA	TYK2	ENST00000593124.1+CDC37	0	ENST00000593124.1+CDC37	0	chr19:10514842	chr19:10513931-10515174	chr19:10513956-10515149	TonsilT_38398	PDE4A	chr19:10541975-10543141	TonsilT_38405	YES	chr19:10513995-10516980#chr19:10542711-10544943	T2733#T2733	YES	-27716	I25843
rs73923215	rs11085725	0.52	NA	NA	NA	TYK2	ENST00000593124.1+CDC37	0	ENST00000593124.1+CDC37	0	chr19:10514842	chr19:10513931-10515174	chr19:10513956-10515149	TonsilT_38398	CTD-2369P2.4	chr19:10370767-10371329	TonsilT_38383	YES	chr19:10513995-10516980#chr19:10369348-10371231	T2733#T2732,T2733	NO	143794	I25845
rs73923215	rs11085725	0.52	NA	NA	NA	TYK2	ENST00000593124.1+CDC37	0	ENST00000593124.1+CDC37	0	chr19:10514842	chr19:10513931-10515174	chr19:10513956-10515149	TonsilT_38398	TCONS_l2_00012303	chr19:10527019-10527840	TonsilT_38401	YES	chr19:10513995-10516980#chr19:10527264-10528878	T2733#T2733	YES	-12587.5	I25850
rs73923215	rs11085725	0.52	NA	NA	NA	TYK2	ENST00000593124.1+CDC37	0	ENST00000593124.1+CDC37	0	chr19:10514842	chr19:10513931-10515174	chr19:10513956-10515149	TonsilT_38398	ICAM1	chr19:10382248-10382576	TonsilT_38386	YES	chr19:10513995-10516545#chr19:10381773-10382355	T2733#T2733	NO	132430	I25849
rs73923215	rs11085725	0.52	NA	NA	NA	TYK2	ENST00000593124.1+CDC37	0	ENST00000593124.1+CDC37	0	chr19:10514842	chr19:10513931-10515174	chr19:10513956-10515149	TonsilT_38398	ICAM1	chr19:10380923-10382108	TonsilT_38385	YES	chr19:10513995-10516545#chr19:10381773-10382355	T2733#T2733	NO	133326	I25848
rs73923215	rs11085725	0.52	NA	NA	NA	TYK2	ENST00000593124.1+CDC37	0	ENST00000593124.1+CDC37	0	chr19:10514842	chr19:10513931-10515174	chr19:10513956-10515149	TonsilT_38398	PDE4A	chr19:10527019-10527840	TonsilT_38401	YES	chr19:10513995-10516980#chr19:10527264-10528878	T2733#T2733	YES	-12587.5	I25850
rs73923215	rs11085725	0.52	NA	NA	NA	TYK2	ENST00000593124.1+CDC37	0	ENST00000593124.1+CDC37	0	chr19:10514842	chr19:10513931-10515174	chr19:10513956-10515149	TonsilT_38398	PDE4A	chr19:10541975-10543141	TonsilT_38405	YES	chr19:10513995-10516980#chr19:10542711-10544943	T2733#T2733	YES	-27716	I25843
rs33934794	rs6889239	NA	NA	0.54	0.43	TNIP1	ENST00000522926.1+TNIP1	0	ENST00000522926.1+TNIP1	0	chr5:150460088	chr5:150459899-150461070	chr5:150459924-150461045	TonsilT_69269	ANXA6	chr5:150529542-150530732	TonsilT_69279	YES	chr5:150460007-150462340#chr5:150529283-150530825	T1130#T1130	NO	-70049	I33123
rs33934794	rs6889239	NA	NA	0.54	0.43	TNIP1	ENST00000522926.1+TNIP1	0	ENST00000522926.1+TNIP1	0	chr5:150460088	chr5:150459899-150461070	chr5:150459924-150461045	TonsilT_69269	TNIP1	chr5:150466391-150467243	TonsilT_69270	YES	chr5:150460007-150462340#chr5:150465993-150467332	T1130#T1130	YES	-6729	I33126
rs33934794	rs6889239	NA	NA	0.54	0.43	TNIP1	ENST00000522926.1+TNIP1	0	ENST00000522926.1+TNIP1	0	chr5:150460088	chr5:150459899-150461070	chr5:150459924-150461045	TonsilT_69269	DCTN4	chr5:150137849-150138948	TonsilT_69254	YES	chr5:150460007-150462340#chr5:150136252-150138218	T1130#T1129	YES	321690	I33121
rs33934794	rs6889239	NA	NA	0.54	0.43	TNIP1	ENST00000522926.1+TNIP1	0	ENST00000522926.1+TNIP1	0	chr5:150460088	chr5:150459899-150461070	chr5:150459924-150461045	TonsilT_69269	ATOX1	chr5:151150593-151151887	TonsilT_69306	YES	chr5:150460007-150462340#chr5:151149707-151151984	T1130#T1130	YES	-691152	I33120
rs33934794	rs6889239	NA	NA	0.54	0.43	TNIP1	ENST00000522926.1+TNIP1	0	ENST00000522926.1+TNIP1	0	chr5:150460088	chr5:150459899-150461070	chr5:150459924-150461045	TonsilT_69269	G3BP1	chr5:151150593-151151887	TonsilT_69306	YES	chr5:150460007-150462340#chr5:151149707-151151984	T1130#T1130	YES	-691152	I33120
rs33934794	rs6889239	NA	NA	0.54	0.43	TNIP1	ENST00000522926.1+TNIP1	0	ENST00000522926.1+TNIP1	0	chr5:150460088	chr5:150459899-150461070	chr5:150459924-150461045	TonsilT_69269	GM2A	chr5:150631973-150633028	TonsilT_69292	YES	chr5:150460007-150462340#chr5:150631502-150632806	T1130#T1130	YES	-172412	I33118
rs33934794	rs6889239	NA	NA	0.54	0.43	TNIP1	ENST00000522926.1+TNIP1	0	ENST00000522926.1+TNIP1	0	chr5:150460088	chr5:150459899-150461070	chr5:150459924-150461045	TonsilT_69269	CCDC69	chr5:150602674-150604211	TonsilT_69288	YES	chr5:150460007-150462340#chr5:150602076-150604280	T1130#T1130	YES	-143354	I33114
rs33934794	rs10036748	0.4	NA	0.54	0.44	TNIP1	ENST00000522926.1+TNIP1	0	ENST00000522926.1+TNIP1	0	chr5:150460088	chr5:150459899-150461070	chr5:150459924-150461045	TonsilT_69269	ANXA6	chr5:150529542-150530732	TonsilT_69279	YES	chr5:150460007-150462340#chr5:150529283-150530825	T1130#T1130	NO	-70049	I33123
rs33934794	rs10036748	0.4	NA	0.54	0.44	TNIP1	ENST00000522926.1+TNIP1	0	ENST00000522926.1+TNIP1	0	chr5:150460088	chr5:150459899-150461070	chr5:150459924-150461045	TonsilT_69269	TNIP1	chr5:150466391-150467243	TonsilT_69270	YES	chr5:150460007-150462340#chr5:150465993-150467332	T1130#T1130	YES	-6729	I33126
rs33934794	rs10036748	0.4	NA	0.54	0.44	TNIP1	ENST00000522926.1+TNIP1	0	ENST00000522926.1+TNIP1	0	chr5:150460088	chr5:150459899-150461070	chr5:150459924-150461045	TonsilT_69269	DCTN4	chr5:150137849-150138948	TonsilT_69254	YES	chr5:150460007-150462340#chr5:150136252-150138218	T1130#T1129	YES	321690	I33121
rs33934794	rs10036748	0.4	NA	0.54	0.44	TNIP1	ENST00000522926.1+TNIP1	0	ENST00000522926.1+TNIP1	0	chr5:150460088	chr5:150459899-150461070	chr5:150459924-150461045	TonsilT_69269	ATOX1	chr5:151150593-151151887	TonsilT_69306	YES	chr5:150460007-150462340#chr5:151149707-151151984	T1130#T1130	YES	-691152	I33120
rs33934794	rs10036748	0.4	NA	0.54	0.44	TNIP1	ENST00000522926.1+TNIP1	0	ENST00000522926.1+TNIP1	0	chr5:150460088	chr5:150459899-150461070	chr5:150459924-150461045	TonsilT_69269	G3BP1	chr5:151150593-151151887	TonsilT_69306	YES	chr5:150460007-150462340#chr5:151149707-151151984	T1130#T1130	YES	-691152	I33120
rs33934794	rs10036748	0.4	NA	0.54	0.44	TNIP1	ENST00000522926.1+TNIP1	0	ENST00000522926.1+TNIP1	0	chr5:150460088	chr5:150459899-150461070	chr5:150459924-150461045	TonsilT_69269	GM2A	chr5:150631973-150633028	TonsilT_69292	YES	chr5:150460007-150462340#chr5:150631502-150632806	T1130#T1130	YES	-172412	I33118
rs33934794	rs10036748	0.4	NA	0.54	0.44	TNIP1	ENST00000522926.1+TNIP1	0	ENST00000522926.1+TNIP1	0	chr5:150460088	chr5:150459899-150461070	chr5:150459924-150461045	TonsilT_69269	CCDC69	chr5:150602674-150604211	TonsilT_69288	YES	chr5:150460007-150462340#chr5:150602076-150604280	T1130#T1130	YES	-143354	I33114
rs4781030	rs9652601	NA	0.65	0.58	0.42	CIITA	ENST00000494853.1+CLEC16A	0	ENST00000494853.1+CLEC16A	0	chr16:11082463	chr16:11081369-11082672	chr16:11081394-11082647	TonsilT_30440	RP11-485G7.5	chr16:11438854-11439748	TonsilT_30467	NO	chr16:11081793-11083102#chr16:11439015-11439691	T2483#T2483	NO	-356838	I39275
rs4781030	rs9652601	NA	0.65	0.58	0.42	CIITA	ENST00000494853.1+CLEC16A	0	ENST00000494853.1+CLEC16A	0	chr16:11082463	chr16:11081369-11082672	chr16:11081394-11082647	TonsilT_30440	RMI2	chr16:11438854-11439748	TonsilT_30467	NO	chr16:11081793-11083102#chr16:11439015-11439691	T2483#T2483	NO	-356838	I39275
rs71297581	rs2304256	0.56	NA	NA	NA	TYK2	ENST00000525621.1+TYK2	0	ENST00000525621.1+TYK2	0	chr19:10491352	chr19:10490940-10491856	chr19:10490965-10491831	TonsilT_38395	FDX1L	chr19:10426071-10427015	TonsilT_38392	YES	chr19:10489956-10491799#chr19:10425556-10427365	T2733#T2733	YES	64809	I44675
rs71297581	rs2304256	0.56	NA	NA	NA	TYK2	ENST00000525621.1+TYK2	0	ENST00000525621.1+TYK2	0	chr19:10491352	chr19:10490940-10491856	chr19:10490965-10491831	TonsilT_38395	CTD-2369P2.4	chr19:10370767-10371329	TonsilT_38383	YES	chr19:10489956-10491799#chr19:10369348-10371231	T2733#T2732,T2733	NO	120304	I26507
rs71297581	rs2304256	0.56	NA	NA	NA	TYK2	ENST00000525621.1+TYK2	0	ENST00000525621.1+TYK2	0	chr19:10491352	chr19:10490940-10491856	chr19:10490965-10491831	TonsilT_38395	CTD-2369P2.10	chr19:10426071-10427015	TonsilT_38392	YES	chr19:10489956-10491799#chr19:10425556-10427365	T2733#T2733	YES	64809	I44675
rs71297581	rs2304256	0.56	NA	NA	NA	TYK2	ENST00000525621.1+TYK2	0	ENST00000525621.1+TYK2	0	chr19:10491352	chr19:10490940-10491856	chr19:10490965-10491831	TonsilT_38395	RAVER1	chr19:10443634-10444628	TonsilT_38393	YES	chr19:10489956-10491799#chr19:10444063-10445103	T2733#T2733	YES	47221	I5790
rs71297581	rs2304256	0.56	NA	NA	NA	TYK2	ENST00000525621.1+TYK2	0	ENST00000525621.1+TYK2	0	chr19:10491352	chr19:10490940-10491856	chr19:10490965-10491831	TonsilT_38395	ICAM1	chr19:10380923-10382108	TonsilT_38385	YES	chr19:10489956-10491799#chr19:10381017-10382839	T2733#T2733	YES	109836	I26510
rs71297581	rs2304256	0.56	NA	NA	NA	TYK2	ENST00000525621.1+TYK2	0	ENST00000525621.1+TYK2	0	chr19:10491352	chr19:10490940-10491856	chr19:10490965-10491831	TonsilT_38395	ICAM1	chr19:10382248-10382576	TonsilT_38386	YES	chr19:10489956-10491799#chr19:10381017-10382839	T2733#T2733	YES	108940	I26509
rs71297581	rs2304256	0.56	NA	NA	NA	TYK2	ENST00000525621.1+TYK2	0	ENST00000525621.1+TYK2	0	chr19:10491352	chr19:10490940-10491856	chr19:10490965-10491831	TonsilT_38395	ICAM1	chr19:10380097-10380808	TonsilT_38384	YES	chr19:10489956-10491799#chr19:10379658-10381016	T2733#T2733	NO	110900	I26508
rs71297581	rs11085725	0.54	NA	NA	NA	TYK2	ENST00000525621.1+TYK2	0	ENST00000525621.1+TYK2	0	chr19:10491352	chr19:10490940-10491856	chr19:10490965-10491831	TonsilT_38395	FDX1L	chr19:10426071-10427015	TonsilT_38392	YES	chr19:10489956-10491799#chr19:10425556-10427365	T2733#T2733	YES	64809	I44675
rs71297581	rs11085725	0.54	NA	NA	NA	TYK2	ENST00000525621.1+TYK2	0	ENST00000525621.1+TYK2	0	chr19:10491352	chr19:10490940-10491856	chr19:10490965-10491831	TonsilT_38395	CTD-2369P2.4	chr19:10370767-10371329	TonsilT_38383	YES	chr19:10489956-10491799#chr19:10369348-10371231	T2733#T2732,T2733	NO	120304	I26507
rs71297581	rs11085725	0.54	NA	NA	NA	TYK2	ENST00000525621.1+TYK2	0	ENST00000525621.1+TYK2	0	chr19:10491352	chr19:10490940-10491856	chr19:10490965-10491831	TonsilT_38395	CTD-2369P2.10	chr19:10426071-10427015	TonsilT_38392	YES	chr19:10489956-10491799#chr19:10425556-10427365	T2733#T2733	YES	64809	I44675
rs71297581	rs11085725	0.54	NA	NA	NA	TYK2	ENST00000525621.1+TYK2	0	ENST00000525621.1+TYK2	0	chr19:10491352	chr19:10490940-10491856	chr19:10490965-10491831	TonsilT_38395	RAVER1	chr19:10443634-10444628	TonsilT_38393	YES	chr19:10489956-10491799#chr19:10444063-10445103	T2733#T2733	YES	47221	I5790
rs71297581	rs11085725	0.54	NA	NA	NA	TYK2	ENST00000525621.1+TYK2	0	ENST00000525621.1+TYK2	0	chr19:10491352	chr19:10490940-10491856	chr19:10490965-10491831	TonsilT_38395	ICAM1	chr19:10380923-10382108	TonsilT_38385	YES	chr19:10489956-10491799#chr19:10381017-10382839	T2733#T2733	YES	109836	I26510
rs71297581	rs11085725	0.54	NA	NA	NA	TYK2	ENST00000525621.1+TYK2	0	ENST00000525621.1+TYK2	0	chr19:10491352	chr19:10490940-10491856	chr19:10490965-10491831	TonsilT_38395	ICAM1	chr19:10382248-10382576	TonsilT_38386	YES	chr19:10489956-10491799#chr19:10381017-10382839	T2733#T2733	YES	108940	I26509
rs71297581	rs11085725	0.54	NA	NA	NA	TYK2	ENST00000525621.1+TYK2	0	ENST00000525621.1+TYK2	0	chr19:10491352	chr19:10490940-10491856	chr19:10490965-10491831	TonsilT_38395	ICAM1	chr19:10380097-10380808	TonsilT_38384	YES	chr19:10489956-10491799#chr19:10379658-10381016	T2733#T2733	NO	110900	I26508
rs3131383	rs1150757	0.93	NA	NA	NA	MHC	ENST00000395892.1+CLIC1	0	ENST00000395892.1+CLIC1	0	chr6:31704294	chr6:31703993-31704479	chr6:31704018-31704454	TonsilT_71423	VWA7	chr6:31744607-31745251	TonsilT_71428	YES	chr6:31703845-31705465#chr6:31742395-31746349	T1199#T1199	YES	-40635	I53581
rs3131383	rs1150757	0.93	NA	NA	NA	MHC	ENST00000395892.1+CLIC1	0	ENST00000395892.1+CLIC1	0	chr6:31704294	chr6:31703993-31704479	chr6:31704018-31704454	TonsilT_71423	DDAH2	chr6:31696987-31698311	TonsilT_71421	YES	chr6:31703845-31704299#chr6:31696891-31697860	T1199#T1199	YES	6645	I53578
rs3131383	rs1150757	0.93	NA	NA	NA	MHC	ENST00000395892.1+CLIC1	0	ENST00000395892.1+CLIC1	0	chr6:31704294	chr6:31703993-31704479	chr6:31704018-31704454	TonsilT_71423	CLIC1	chr6:31704018-31704454	TonsilT_71423	YES	chr6:31704410-31704976#chr6:31703845-31704299	T1199#T1199	YES	58	I53579
rs3131383	rs1150757	0.93	NA	NA	NA	MHC	ENST00000395892.1+CLIC1	0	ENST00000395892.1+CLIC1	0	chr6:31704294	chr6:31703993-31704479	chr6:31704018-31704454	TonsilT_71423	CLIC1	chr6:31705544-31706055	TonsilT_71424	YES	chr6:31703845-31705465#chr6:31705466-31707111	T1199#T1199	NO	-1505.5	I53576
rs3131383	rs1150757	0.93	NA	NA	NA	MHC	ENST00000395892.1+CLIC1	0	ENST00000395892.1+CLIC1	0	chr6:31704294	chr6:31703993-31704479	chr6:31704018-31704454	TonsilT_71423	NFKBIL1	chr6:31514369-31514929	TonsilT_71398	YES	chr6:31703845-31705465#chr6:31512523-31514981	T1199#T1199	YES	189645	I53574
rs3131383	rs1150757	0.93	NA	NA	NA	MHC	ENST00000395892.1+CLIC1	0	ENST00000395892.1+CLIC1	0	chr6:31704294	chr6:31703993-31704479	chr6:31704018-31704454	TonsilT_71423	VARS	chr6:31763176-31764115	TonsilT_71430	YES	chr6:31703845-31705465#chr6:31762495-31764111	T1199#T1199	YES	-59351.5	I53567
rs3131383	rs1150757	0.93	NA	NA	NA	MHC	ENST00000395892.1+CLIC1	0	ENST00000395892.1+CLIC1	0	chr6:31704294	chr6:31703993-31704479	chr6:31704018-31704454	TonsilT_71423	TCONS_00011779	chr6:31789473-31790609	TonsilT_71436	YES	chr6:31703845-31705465#chr6:31789219-31790547	T1199#T1199	YES	-85747	I53571
rs3131383	rs1150757	0.93	NA	NA	NA	MHC	ENST00000395892.1+CLIC1	0	ENST00000395892.1+CLIC1	0	chr6:31704294	chr6:31703993-31704479	chr6:31704018-31704454	TonsilT_71423	PRRC2A	chr6:31587635-31588885	TonsilT_71413	YES	chr6:31703845-31705465#chr6:31588846-31590967	T1199#T1199	YES	116034	I53570
rs3131383	rs1150757	0.93	NA	NA	NA	MHC	ENST00000395892.1+CLIC1	0	ENST00000395892.1+CLIC1	0	chr6:31704294	chr6:31703993-31704479	chr6:31704018-31704454	TonsilT_71423	C6orf47	chr6:31627771-31628695	TonsilT_71415	YES	chr6:31703845-31705465#chr6:31627789-31629253	T1199#T1199	YES	76061	I53558
rs3131383	rs1150757	0.93	NA	NA	NA	MHC	ENST00000395892.1+CLIC1	0	ENST00000395892.1+CLIC1	0	chr6:31704294	chr6:31703993-31704479	chr6:31704018-31704454	TonsilT_71423	APOM	chr6:31619550-31620975	TonsilT_71414	YES	chr6:31703845-31705465#chr6:31620243-31621972	T1199#T1199	YES	84031.5	I53580
rs3131383	rs1150757	0.93	NA	NA	NA	MHC	ENST00000395892.1+CLIC1	0	ENST00000395892.1+CLIC1	0	chr6:31704294	chr6:31703993-31704479	chr6:31704018-31704454	TonsilT_71423	ATP6V1G2-DDX39B	chr6:31514369-31514929	TonsilT_71398	YES	chr6:31703845-31705465#chr6:31512523-31514981	T1199#T1199	YES	189645	I53574
rs3131383	rs1150757	0.93	NA	NA	NA	MHC	ENST00000395892.1+CLIC1	0	ENST00000395892.1+CLIC1	0	chr6:31704294	chr6:31703993-31704479	chr6:31704018-31704454	TonsilT_71423	SNORD48	chr6:31802090-31803134	TonsilT_71439	YES	chr6:31703845-31705465#chr6:31802116-31803386	T1199#T1199	YES	-98318	I53565
rs3131383	rs1150757	0.93	NA	NA	NA	MHC	ENST00000395892.1+CLIC1	0	ENST00000395892.1+CLIC1	0	chr6:31704294	chr6:31703993-31704479	chr6:31704018-31704454	TonsilT_71423	GPANK1	chr6:31633179-31634032	TonsilT_71417	YES	chr6:31703845-31705465#chr6:31633538-31635727	T1199#T1199	YES	70688.5	I53568
rs3131383	rs1150757	0.93	NA	NA	NA	MHC	ENST00000395892.1+CLIC1	0	ENST00000395892.1+CLIC1	0	chr6:31704294	chr6:31703993-31704479	chr6:31704018-31704454	TonsilT_71423	GPANK1	chr6:31632662-31633056	TonsilT_71416	YES	chr6:31703845-31705465#chr6:31632077-31633537	T1199#T1199	YES	71435	I53559
rs3131383	rs1150757	0.93	NA	NA	NA	MHC	ENST00000395892.1+CLIC1	0	ENST00000395892.1+CLIC1	0	chr6:31704294	chr6:31703993-31704479	chr6:31704018-31704454	TonsilT_71423	C2	chr6:31865175-31866427	TonsilT_71441	YES	chr6:31703845-31705465#chr6:31864390-31866546	T1199#T1199	YES	-161507	I53569
rs3131383	rs1150757	0.93	NA	NA	NA	MHC	ENST00000395892.1+CLIC1	0	ENST00000395892.1+CLIC1	0	chr6:31704294	chr6:31703993-31704479	chr6:31704018-31704454	TonsilT_71423	CSNK2B-LY6G5B-1181	chr6:31633179-31634032	TonsilT_71417	YES	chr6:31703845-31705465#chr6:31633538-31635727	T1199#T1199	YES	70688.5	I53568
rs3131383	rs1150757	0.93	NA	NA	NA	MHC	ENST00000395892.1+CLIC1	0	ENST00000395892.1+CLIC1	0	chr6:31704294	chr6:31703993-31704479	chr6:31704018-31704454	TonsilT_71423	CSNK2B-LY6G5B-1181	chr6:31632662-31633056	TonsilT_71416	YES	chr6:31703845-31705465#chr6:31632077-31633537	T1199#T1199	YES	71435	I53559
rs3131383	rs1150757	0.93	NA	NA	NA	MHC	ENST00000395892.1+CLIC1	0	ENST00000395892.1+CLIC1	0	chr6:31704294	chr6:31703993-31704479	chr6:31704018-31704454	TonsilT_71423	NEU1	chr6:31830295-31831134	TonsilT_71440	YES	chr6:31703845-31705465#chr6:31830050-31830723	T1199#T1199	YES	-126420	I53560
rs3131383	rs1150757	0.93	NA	NA	NA	MHC	ENST00000395892.1+CLIC1	0	ENST00000395892.1+CLIC1	0	chr6:31704294	chr6:31703993-31704479	chr6:31704018-31704454	TonsilT_71423	NELFE	chr6:31926450-31927294	TonsilT_71443	YES	chr6:31703845-31705465#chr6:31926430-31927816	T1199#T1199	YES	-222578	I53561
rs3131383	rs1150757	0.93	NA	NA	NA	MHC	ENST00000395892.1+CLIC1	0	ENST00000395892.1+CLIC1	0	chr6:31704294	chr6:31703993-31704479	chr6:31704018-31704454	TonsilT_71423	SNORD84	chr6:31508910-31510293	TonsilT_71397	YES	chr6:31703845-31705465#chr6:31508711-31510677	T1199#T1199	YES	194692	I53583
rs3131383	rs1150757	0.93	NA	NA	NA	MHC	ENST00000395892.1+CLIC1	0	ENST00000395892.1+CLIC1	0	chr6:31704294	chr6:31703993-31704479	chr6:31704018-31704454	TonsilT_71423	DDX39B-AS1	chr6:31508910-31510293	TonsilT_71397	YES	chr6:31703845-31705465#chr6:31508711-31510677	T1199#T1199	YES	194692	I53583
rs3131383	rs1150757	0.93	NA	NA	NA	MHC	ENST00000395892.1+CLIC1	0	ENST00000395892.1+CLIC1	0	chr6:31704294	chr6:31703993-31704479	chr6:31704018-31704454	TonsilT_71423	ABHD16A	chr6:31670377-31671488	TonsilT_71419	YES	chr6:31704410-31704976#chr6:31668587-31670474	T1199#T1199	YES	33361.5	I53563
rs3131383	rs1150757	0.93	NA	NA	NA	MHC	ENST00000395892.1+CLIC1	0	ENST00000395892.1+CLIC1	0	chr6:31704294	chr6:31703993-31704479	chr6:31704018-31704454	TonsilT_71423	LY6G5C	chr6:31648221-31649460	TonsilT_71418	YES	chr6:31703845-31705465#chr6:31647453-31649428	T1199#T1199	YES	55453.5	I53575
rs3131383	rs1150757	0.93	NA	NA	NA	MHC	ENST00000395892.1+CLIC1	0	ENST00000395892.1+CLIC1	0	chr6:31704294	chr6:31703993-31704479	chr6:31704018-31704454	TonsilT_71423	ATP6V1G2	chr6:31514369-31514929	TonsilT_71398	YES	chr6:31703845-31705465#chr6:31512523-31514981	T1199#T1199	YES	189645	I53574
rs3131383	rs1150757	0.93	NA	NA	NA	MHC	ENST00000395892.1+CLIC1	0	ENST00000395892.1+CLIC1	0	chr6:31704294	chr6:31703993-31704479	chr6:31704018-31704454	TonsilT_71423	SKIV2L	chr6:31926450-31927294	TonsilT_71443	YES	chr6:31703845-31705465#chr6:31926430-31927816	T1199#T1199	YES	-222578	I53561
rs3131383	rs1150757	0.93	NA	NA	NA	MHC	ENST00000395892.1+CLIC1	0	ENST00000395892.1+CLIC1	0	chr6:31704294	chr6:31703993-31704479	chr6:31704018-31704454	TonsilT_71423	BAG6	chr6:31619550-31620975	TonsilT_71414	YES	chr6:31703845-31705465#chr6:31620243-31621972	T1199#T1199	YES	84031.5	I53580
rs3131383	rs1150757	0.93	NA	NA	NA	MHC	ENST00000395892.1+CLIC1	0	ENST00000395892.1+CLIC1	0	chr6:31704294	chr6:31703993-31704479	chr6:31704018-31704454	TonsilT_71423	C6orf48	chr6:31802090-31803134	TonsilT_71439	YES	chr6:31703845-31705465#chr6:31802116-31803386	T1199#T1199	YES	-98318	I53565
rs3131383	rs1150757	0.93	NA	NA	NA	MHC	ENST00000395892.1+CLIC1	0	ENST00000395892.1+CLIC1	0	chr6:31704294	chr6:31703993-31704479	chr6:31704018-31704454	TonsilT_71423	DDX39B	chr6:31508910-31510293	TonsilT_71397	YES	chr6:31703845-31705465#chr6:31508711-31510677	T1199#T1199	YES	194692	I53583
rs3131383	rs1150757	0.93	NA	NA	NA	MHC	ENST00000395892.1+CLIC1	0	ENST00000395892.1+CLIC1	0	chr6:31704294	chr6:31703993-31704479	chr6:31704018-31704454	TonsilT_71423	CSNK2B	chr6:31633179-31634032	TonsilT_71417	YES	chr6:31703845-31705465#chr6:31633538-31635727	T1199#T1199	YES	70688.5	I53568
rs3131383	rs1150757	0.93	NA	NA	NA	MHC	ENST00000395892.1+CLIC1	0	ENST00000395892.1+CLIC1	0	chr6:31704294	chr6:31703993-31704479	chr6:31704018-31704454	TonsilT_71423	CSNK2B	chr6:31632662-31633056	TonsilT_71416	YES	chr6:31703845-31705465#chr6:31632077-31633537	T1199#T1199	YES	71435	I53559
rs3131383	rs1150757	0.93	NA	NA	NA	MHC	ENST00000395892.1+CLIC1	0	ENST00000395892.1+CLIC1	0	chr6:31704294	chr6:31703993-31704479	chr6:31704018-31704454	TonsilT_71423	HSPA1L	chr6:31782198-31783587	TonsilT_71433	YES	chr6:31704410-31704976#chr6:31782649-31783469	T1199#T1199	YES	-78598.5	I53564
rs3131383	rs1150757	0.93	NA	NA	NA	MHC	ENST00000395892.1+CLIC1	0	ENST00000395892.1+CLIC1	0	chr6:31704294	chr6:31703993-31704479	chr6:31704018-31704454	TonsilT_71423	EHMT2	chr6:31865175-31866427	TonsilT_71441	YES	chr6:31703845-31705465#chr6:31864390-31866546	T1199#T1199	YES	-161507	I53569
rs3131383	rs1150757	0.93	NA	NA	NA	MHC	ENST00000395892.1+CLIC1	0	ENST00000395892.1+CLIC1	0	chr6:31704294	chr6:31703993-31704479	chr6:31704018-31704454	TonsilT_71423	LSM2	chr6:31774089-31774978	TonsilT_71432	YES	chr6:31703845-31705465#chr6:31772945-31775310	T1199#T1199	YES	-70239.5	I53572
rs3131383	rs1150757	0.93	NA	NA	NA	MHC	ENST00000395892.1+CLIC1	0	ENST00000395892.1+CLIC1	0	chr6:31704294	chr6:31703993-31704479	chr6:31704018-31704454	TonsilT_71423	HSPA1A	chr6:31782198-31783587	TonsilT_71433	YES	chr6:31704410-31704976#chr6:31782649-31783469	T1199#T1199	YES	-78598.5	I53564
rs71368520	rs2286672	0.5	NA	NA	NA	PLD2	ENST00000574268.1+PLD2	0	ENST00000574268.1+PLD2	0	chr17:4710591	chr17:4709829-4710883	chr17:4709854-4710858	TonsilT_32577	MINK1	chr17:4736173-4737313	TonsilT_32578	YES	chr17:4710652-4710974#chr17:4736375-4738006	T2572#T2572	NO	-26152	I22223
rs12128057	rs34889541	0.57	NA	NA	NA	PTPRC	ENST00000367379.1+PTPRC	-16796	ENST00000367379.1+PTPRC	-16796	chr1:198591005	chr1:198589979-198591322	chr1:198590004-198591297	TonsilT_6466	PTPRC	chr1:198607459-198608448	TonsilT_6471	NO	chr1:198590168-198590716#chr1:198606818-198608857	T280#T280	NO	-16948.5	I36723
rs9896218	rs12938617	0.53	NA	NA	NA	IKZF3	ENST00000584853.1+GRB7	0	ENST00000584853.1+GRB7	0	chr17:37894463	chr17:37894100-37895325	chr17:37894125-37895300	TonsilT_33679	CDK12	chr17:37704028-37704608	TonsilT_33664	YES	chr17:37893988-37894295#chr17:37704295-37706179	T2600#T2600	YES	190145	I6661
rs9896218	rs12938617	0.53	NA	NA	NA	IKZF3	ENST00000584853.1+GRB7	0	ENST00000584853.1+GRB7	0	chr17:37894463	chr17:37894100-37895325	chr17:37894125-37895300	TonsilT_33679	GRB7	chr17:37894125-37895300	TonsilT_33679	YES	chr17:37893546-37894295#chr17:37894296-37896251	T2600#T2600	YES	-249.5	I12459
rs9896218	rs12938617	0.53	NA	NA	NA	IKZF3	ENST00000584853.1+GRB7	0	ENST00000584853.1+GRB7	0	chr17:37894463	chr17:37894100-37895325	chr17:37894125-37895300	TonsilT_33679	STARD3	chr17:37793006-37794065	TonsilT_33670	YES	chr17:37894296-37896251#chr17:37792530-37794537	T2600#T2600	YES	100928	I69567
rs9896218	rs12938617	0.53	NA	NA	NA	IKZF3	ENST00000584853.1+GRB7	0	ENST00000584853.1+GRB7	0	chr17:37894463	chr17:37894100-37895325	chr17:37894125-37895300	TonsilT_33679	TCAP	chr17:37821907-37822306	TonsilT_33673	YES	chr17:37822263-37826779#chr17:37893546-37894295	T2600#T2600	YES	72356.5	I5523
rs9896218	rs12938617	0.53	NA	NA	NA	IKZF3	ENST00000584853.1+GRB7	0	ENST00000584853.1+GRB7	0	chr17:37894463	chr17:37894100-37895325	chr17:37894125-37895300	TonsilT_33679	PGAP3	chr17:37843812-37844662	TonsilT_33677	YES	chr17:37893988-37894295#chr17:37843669-37844518	T2600#T2600	YES	50226	I32669
rs9896218	rs12938617	0.53	NA	NA	NA	IKZF3	ENST00000584853.1+GRB7	0	ENST00000584853.1+GRB7	0	chr17:37894463	chr17:37894100-37895325	chr17:37894125-37895300	TonsilT_33679	PNMT	chr17:37824247-37825139	TonsilT_33674	YES	chr17:37893546-37894295#chr17:37822263-37826779	T2600#T2600	YES	69770	I7180
rs9896218	rs12938617	0.53	NA	NA	NA	IKZF3	ENST00000584853.1+GRB7	0	ENST00000584853.1+GRB7	0	chr17:37894463	chr17:37894100-37895325	chr17:37894125-37895300	TonsilT_33679	ERBB2	chr17:37843812-37844662	TonsilT_33677	YES	chr17:37893988-37894295#chr17:37843669-37844518	T2600#T2600	YES	50226	I32669
rs9896218	rs2941509	0.53	NA	NA	NA	IKZF3	ENST00000584853.1+GRB7	0	ENST00000584853.1+GRB7	0	chr17:37894463	chr17:37894100-37895325	chr17:37894125-37895300	TonsilT_33679	CDK12	chr17:37704028-37704608	TonsilT_33664	YES	chr17:37893988-37894295#chr17:37704295-37706179	T2600#T2600	YES	190145	I6661
rs9896218	rs2941509	0.53	NA	NA	NA	IKZF3	ENST00000584853.1+GRB7	0	ENST00000584853.1+GRB7	0	chr17:37894463	chr17:37894100-37895325	chr17:37894125-37895300	TonsilT_33679	GRB7	chr17:37894125-37895300	TonsilT_33679	YES	chr17:37893546-37894295#chr17:37894296-37896251	T2600#T2600	YES	-249.5	I12459
rs9896218	rs2941509	0.53	NA	NA	NA	IKZF3	ENST00000584853.1+GRB7	0	ENST00000584853.1+GRB7	0	chr17:37894463	chr17:37894100-37895325	chr17:37894125-37895300	TonsilT_33679	STARD3	chr17:37793006-37794065	TonsilT_33670	YES	chr17:37894296-37896251#chr17:37792530-37794537	T2600#T2600	YES	100928	I69567
rs9896218	rs2941509	0.53	NA	NA	NA	IKZF3	ENST00000584853.1+GRB7	0	ENST00000584853.1+GRB7	0	chr17:37894463	chr17:37894100-37895325	chr17:37894125-37895300	TonsilT_33679	TCAP	chr17:37821907-37822306	TonsilT_33673	YES	chr17:37822263-37826779#chr17:37893546-37894295	T2600#T2600	YES	72356.5	I5523
rs9896218	rs2941509	0.53	NA	NA	NA	IKZF3	ENST00000584853.1+GRB7	0	ENST00000584853.1+GRB7	0	chr17:37894463	chr17:37894100-37895325	chr17:37894125-37895300	TonsilT_33679	PGAP3	chr17:37843812-37844662	TonsilT_33677	YES	chr17:37893988-37894295#chr17:37843669-37844518	T2600#T2600	YES	50226	I32669
rs9896218	rs2941509	0.53	NA	NA	NA	IKZF3	ENST00000584853.1+GRB7	0	ENST00000584853.1+GRB7	0	chr17:37894463	chr17:37894100-37895325	chr17:37894125-37895300	TonsilT_33679	PNMT	chr17:37824247-37825139	TonsilT_33674	YES	chr17:37893546-37894295#chr17:37822263-37826779	T2600#T2600	YES	69770	I7180
rs9896218	rs2941509	0.53	NA	NA	NA	IKZF3	ENST00000584853.1+GRB7	0	ENST00000584853.1+GRB7	0	chr17:37894463	chr17:37894100-37895325	chr17:37894125-37895300	TonsilT_33679	ERBB2	chr17:37843812-37844662	TonsilT_33677	YES	chr17:37893988-37894295#chr17:37843669-37844518	T2600#T2600	YES	50226	I32669
rs6934662	rs9462027	0.73	NA	NA	NA	UHRF1BP1	ENST00000192788.5+UHRF1BP1	0	ENST00000192788.5+UHRF1BP1	0	chr6:34759884	chr6:34759093-34760367	chr6:34759118-34760342	TonsilT_71604	RP11-140K17.3	chr6:34663996-34665380	TonsilT_71602	YES	chr6:34758627-34759855#chr6:34662625-34665417	T1202#T1202	YES	95196	I33738
rs6934662	rs9462027	0.73	NA	NA	NA	UHRF1BP1	ENST00000192788.5+UHRF1BP1	0	ENST00000192788.5+UHRF1BP1	0	chr6:34759884	chr6:34759093-34760367	chr6:34759118-34760342	TonsilT_71604	C6orf106	chr6:34663996-34665380	TonsilT_71602	YES	chr6:34758627-34759855#chr6:34662625-34665417	T1202#T1202	YES	95196	I33738
rs6934662	rs9462027	0.73	NA	NA	NA	UHRF1BP1	ENST00000192788.5+UHRF1BP1	0	ENST00000192788.5+UHRF1BP1	0	chr6:34759884	chr6:34759093-34760367	chr6:34759118-34760342	TonsilT_71604	SNRPC	chr6:34724293-34725693	TonsilT_71603	YES	chr6:34758627-34759855#chr6:34724399-34725355	T1202#T1202	YES	34891	I34284
rs6930933	rs1150757	0.49	NA	NA	NA	MHC	ENST00000446536.2+BTNL2	8505	ENST00000446536.2+BTNL2	8505	chr6:32383410	chr6:32383052-32383741	chr6:32383077-32383716	TonsilT_71462	HLA-DRA	chr6:32407245-32407978	TonsilT_71464	NO	chr6:32382942-32383339#chr6:32407323-32408447	T1199#T1199	NO	-24201.5	I48121
rs1004379	rs34548580	0.87	NA	NA	NA	PLD2	ENST00000396829.2+INCA1	0	ENST00000396829.2+INCA1	0	chr17:4900629	chr17:4900523-4901605	chr17:4900548-4901580	TonsilT_32591	SLC25A11	chr17:4842997-4844014	TonsilT_32585	YES	chr17:4901370-4902427#chr17:4842549-4844531	T2572,T2573#T2572,T2573	NO	57123.5	I46798
rs1004379	rs34548580	0.87	NA	NA	NA	PLD2	ENST00000396829.2+INCA1	0	ENST00000396829.2+INCA1	0	chr17:4900629	chr17:4900523-4901605	chr17:4900548-4901580	TonsilT_32591	RNF167	chr17:4842997-4844014	TonsilT_32585	YES	chr17:4901370-4902427#chr17:4842549-4844531	T2572,T2573#T2572,T2573	NO	57123.5	I46798
rs1004379	rs34548580	0.87	NA	NA	NA	PLD2	ENST00000396829.2+INCA1	0	ENST00000396829.2+INCA1	0	chr17:4900629	chr17:4900523-4901605	chr17:4900548-4901580	TonsilT_32591	CYB5D2	chr17:4045814-4047595	TonsilT_32538	YES	chr17:4901370-4902427#chr17:4045270-4047639	T2572,T2573#T2572	NO	853924	I17585
rs1004379	rs34548580	0.87	NA	NA	NA	PLD2	ENST00000396829.2+INCA1	0	ENST00000396829.2+INCA1	0	chr17:4900629	chr17:4900523-4901605	chr17:4900548-4901580	TonsilT_32591	ZZEF1	chr17:4045814-4047595	TonsilT_32538	YES	chr17:4901370-4902427#chr17:4045270-4047639	T2572,T2573#T2572	NO	853924	I17585
rs112743130	rs12938617	1	NA	NA	NA	IKZF3	ENST00000439016.2+IKZF3	0	ENST00000439016.2+IKZF3	0	chr17:37975856	chr17:37975452-37976347	chr17:37975477-37976322	TonsilT_33693	IKZF3	chr17:37933829-37934703	TonsilT_33685	NO	chr17:37974879-37976537#chr17:37934347-37935813	T2600#T2600	NO	41590	I28704
rs112743130	rs12938617	1	NA	NA	NA	IKZF3	ENST00000439016.2+IKZF3	0	ENST00000439016.2+IKZF3	0	chr17:37975856	chr17:37975452-37976347	chr17:37975477-37976322	TonsilT_33693	IKZF3	chr17:38020046-38020845	TonsilT_33698	NO	chr17:37975554-37976025#chr17:38019897-38020498	T2600#T2600	NO	-44589.5	I8177
rs112743130	rs2941509	0.93	NA	NA	NA	IKZF3	ENST00000439016.2+IKZF3	0	ENST00000439016.2+IKZF3	0	chr17:37975856	chr17:37975452-37976347	chr17:37975477-37976322	TonsilT_33693	IKZF3	chr17:37933829-37934703	TonsilT_33685	NO	chr17:37974879-37976537#chr17:37934347-37935813	T2600#T2600	NO	41590	I28704
rs112743130	rs2941509	0.93	NA	NA	NA	IKZF3	ENST00000439016.2+IKZF3	0	ENST00000439016.2+IKZF3	0	chr17:37975856	chr17:37975452-37976347	chr17:37975477-37976322	TonsilT_33693	IKZF3	chr17:38020046-38020845	TonsilT_33698	NO	chr17:37975554-37976025#chr17:38019897-38020498	T2600#T2600	NO	-44589.5	I8177
rs62141147	rs7579944	0.57	0.66	0.64	0.64	LBH	ENST00000395323.3+LBH	-6294	ENST00000395323.3+LBH	-6294	chr2:30448103	chr2:30447715-30448579	chr2:30447740-30448554	TonsilT_41381	TCONS_00003622	chr2:30571674-30572151	TonsilT_41400	NO	chr2:30447787-30449728#chr2:30570225-30573115	T377#T377	NO	-123810	I28987
rs62141147	rs7579944	0.57	0.66	0.64	0.64	LBH	ENST00000395323.3+LBH	-6294	ENST00000395323.3+LBH	-6294	chr2:30448103	chr2:30447715-30448579	chr2:30447740-30448554	TonsilT_41381	LCLAT1	chr2:30669588-30671497	TonsilT_41407	NO	chr2:30448029-30448470#chr2:30669702-30670308	T377#T377	NO	-222440	I34804
rs62141147	rs7579944	0.57	0.66	0.64	0.64	LBH	ENST00000395323.3+LBH	-6294	ENST00000395323.3+LBH	-6294	chr2:30448103	chr2:30447715-30448579	chr2:30447740-30448554	TonsilT_41381	TCONS_00004194	chr2:30571674-30572151	TonsilT_41400	NO	chr2:30447787-30449728#chr2:30570225-30573115	T377#T377	NO	-123810	I28987
rs62141147	rs7579944	0.57	0.66	0.64	0.64	LBH	ENST00000395323.3+LBH	-6294	ENST00000395323.3+LBH	-6294	chr2:30448103	chr2:30447715-30448579	chr2:30447740-30448554	TonsilT_41381	TCONS_00004193	chr2:30571674-30572151	TonsilT_41400	NO	chr2:30447787-30449728#chr2:30570225-30573115	T377#T377	NO	-123810	I28987
rs62141147	rs7579944	0.57	0.66	0.64	0.64	LBH	ENST00000395323.3+LBH	-6294	ENST00000395323.3+LBH	-6294	chr2:30448103	chr2:30447715-30448579	chr2:30447740-30448554	TonsilT_41381	TCONS_00005128	chr2:30571674-30572151	TonsilT_41400	NO	chr2:30447787-30449728#chr2:30570225-30573115	T377#T377	NO	-123810	I28987
rs12357548	rs10761602	0.85	0.93	0.92	0.94	ARID5B	ENST00000279873.7+ARID5B	0	ENST00000279873.7+ARID5B	0	chr10:63803472	chr10:63803131-63803556	chr10:63803156-63803531	TonsilT_10364	RTKN2	chr10:64027748-64029013	TonsilT_10388	NO	chr10:63802738-63804569#chr10:64025261-64030167	T1845#T1845,T1846	NO	-224908	I35237
rs12357548	rs10761602	0.85	0.93	0.92	0.94	ARID5B	ENST00000279873.7+ARID5B	0	ENST00000279873.7+ARID5B	0	chr10:63803472	chr10:63803131-63803556	chr10:63803156-63803531	TonsilT_10364	ARID5B	chr10:63808591-63809208	TonsilT_10366	NO	chr10:63803527-63804569#chr10:63808913-63809377	T1845#T1845	NO	-5427.5	I38178
rs12357548	rs10761602	0.85	0.93	0.92	0.94	ARID5B	ENST00000279873.7+ARID5B	0	ENST00000279873.7+ARID5B	0	chr10:63803472	chr10:63803131-63803556	chr10:63803156-63803531	TonsilT_10364	ARID5B	chr10:63659686-63660327	TonsilT_10343	NO	chr10:63802738-63803204#chr10:63659902-63661166	T1845#T1845	NO	143466	I30435
rs12357548	rs4948496	0.99	0.98	0.98	0.96	ARID5B	ENST00000279873.7+ARID5B	0	ENST00000279873.7+ARID5B	0	chr10:63803472	chr10:63803131-63803556	chr10:63803156-63803531	TonsilT_10364	RTKN2	chr10:64027748-64029013	TonsilT_10388	NO	chr10:63802738-63804569#chr10:64025261-64030167	T1845#T1845,T1846	NO	-224908	I35237
rs12357548	rs4948496	0.99	0.98	0.98	0.96	ARID5B	ENST00000279873.7+ARID5B	0	ENST00000279873.7+ARID5B	0	chr10:63803472	chr10:63803131-63803556	chr10:63803156-63803531	TonsilT_10364	ARID5B	chr10:63808591-63809208	TonsilT_10366	NO	chr10:63803527-63804569#chr10:63808913-63809377	T1845#T1845	NO	-5427.5	I38178
rs12357548	rs4948496	0.99	0.98	0.98	0.96	ARID5B	ENST00000279873.7+ARID5B	0	ENST00000279873.7+ARID5B	0	chr10:63803472	chr10:63803131-63803556	chr10:63803156-63803531	TonsilT_10364	ARID5B	chr10:63659686-63660327	TonsilT_10343	NO	chr10:63802738-63803204#chr10:63659902-63661166	T1845#T1845	NO	143466	I30435
rs2297550	rs2297550	1	1	1	1	IKBKE	ENST00000367120.3+IKBKE	-19	ENST00000367120.3+IKBKE	-19	chr1:206643772	chr1:206643593-206644849	chr1:206643618-206644824	TonsilT_6852	DYRK3	chr1:206808468-206809595	TonsilT_6873	YES	chr1:206643440-206645108#chr1:206808368-206810252	T292#T292	YES	-165260	I44981
rs2297550	rs2297550	1	1	1	1	IKBKE	ENST00000367120.3+IKBKE	-19	ENST00000367120.3+IKBKE	-19	chr1:206643772	chr1:206643593-206644849	chr1:206643618-206644824	TonsilT_6852	RASSF5	chr1:206680218-206681633	TonsilT_6855	YES	chr1:206643440-206645108#chr1:206678952-206681268	T292#T292	YES	-37153.5	I31137
rs2297550	rs2297550	1	1	1	1	IKBKE	ENST00000367120.3+IKBKE	-19	ENST00000367120.3+IKBKE	-19	chr1:206643772	chr1:206643593-206644849	chr1:206643618-206644824	TonsilT_6852	RASSF5	chr1:206729912-206730831	TonsilT_6861	YES	chr1:206643440-206645108#chr1:206729739-206733322	T292#T292	YES	-86599.5	I25473
rs2297550	rs2297550	1	1	1	1	IKBKE	ENST00000367120.3+IKBKE	-19	ENST00000367120.3+IKBKE	-19	chr1:206643772	chr1:206643593-206644849	chr1:206643618-206644824	TonsilT_6852	RASSF5	chr1:206729393-206729817	TonsilT_6860	YES	chr1:206729739-206733322#chr1:206643440-206645108	T292#T292	YES	-85833	I48554
rs2297550	rs2297550	1	1	1	1	IKBKE	ENST00000367120.3+IKBKE	-19	ENST00000367120.3+IKBKE	-19	chr1:206643772	chr1:206643593-206644849	chr1:206643618-206644824	TonsilT_6852	RASSF5	chr1:206728722-206729103	TonsilT_6859	YES	chr1:206643440-206645108#chr1:206727928-206729738	T292#T292	NO	-85140.5	I49248
rs2297550	rs2297550	1	1	1	1	IKBKE	ENST00000367120.3+IKBKE	-19	ENST00000367120.3+IKBKE	-19	chr1:206643772	chr1:206643593-206644849	chr1:206643618-206644824	TonsilT_6852	EIF2D	chr1:206785429-206786230	TonsilT_6872	YES	chr1:206643440-206645108#chr1:206784406-206786398	T292#T292	YES	-142058	I23186
rs2297550	rs2297550	1	1	1	1	IKBKE	ENST00000367120.3+IKBKE	-19	ENST00000367120.3+IKBKE	-19	chr1:206643772	chr1:206643593-206644849	chr1:206643618-206644824	TonsilT_6852	MAPKAPK2	chr1:206857897-206859634	TonsilT_6877	YES	chr1:206643440-206644247#chr1:206857373-206858121	T292#T292	YES	-214994	I49247
rs2297550	rs2297550	1	1	1	1	IKBKE	ENST00000367120.3+IKBKE	-19	ENST00000367120.3+IKBKE	-19	chr1:206643772	chr1:206643593-206644849	chr1:206643618-206644824	TonsilT_6852	RP11-343H5.6	chr1:206808468-206809595	TonsilT_6873	YES	chr1:206643440-206645108#chr1:206808368-206810252	T292#T292	YES	-165260	I44981
rs75752784	rs4388254	0.64	NA	NA	NA	TCF7	ENST00000519037.1+TCF7	0	ENST00000519037.1+TCF7	0	chr5:133460935	chr5:133460927-133461249	chr5:133460952-133461224	TonsilT_68680	PHF15	chr5:133861656-133861993	TonsilT_68706	NO	chr5:133458566-133462110#chr5:133861328-133862839	T1104#T1104	NO	-400890	I68737
rs75752784	rs4388254	0.64	NA	NA	NA	TCF7	ENST00000519037.1+TCF7	0	ENST00000519037.1+TCF7	0	chr5:133460935	chr5:133460927-133461249	chr5:133460952-133461224	TonsilT_68680	PHF15	chr5:133862157-133863492	TonsilT_68707	NO	chr5:133458566-133462110#chr5:133861328-133862839	T1104#T1104	NO	-401890	I5985
rs75752784	rs4388254	0.64	NA	NA	NA	TCF7	ENST00000519037.1+TCF7	0	ENST00000519037.1+TCF7	0	chr5:133460935	chr5:133460927-133461249	chr5:133460952-133461224	TonsilT_68680	PHF15	chr5:133859956-133861482	TonsilT_68705	NO	chr5:133458566-133462110#chr5:133861328-133862839	T1104#T1104	NO	-399784	I15777
rs75752784	rs4388254	0.64	NA	NA	NA	TCF7	ENST00000519037.1+TCF7	0	ENST00000519037.1+TCF7	0	chr5:133460935	chr5:133460927-133461249	chr5:133460952-133461224	TonsilT_68680	TCF7	chr5:133451061-133451626	TonsilT_68677	NO	chr5:133458566-133462110#chr5:133449686-133451865	T1104#T1104	NO	9591.5	I26780
rs75752784	rs4388254	0.64	NA	NA	NA	TCF7	ENST00000519037.1+TCF7	0	ENST00000519037.1+TCF7	0	chr5:133460935	chr5:133460927-133461249	chr5:133460952-133461224	TonsilT_68680	TCF7	chr5:133449668-133450674	TonsilT_68676	NO	chr5:133458566-133462110#chr5:133449686-133451865	T1104#T1104	NO	10764	I46925
rs75752784	rs4388254	0.64	NA	NA	NA	TCF7	ENST00000519037.1+TCF7	0	ENST00000519037.1+TCF7	0	chr5:133460935	chr5:133460927-133461249	chr5:133460952-133461224	TonsilT_68680	AC005355.1	chr5:133772093-133773095	TonsilT_68700	NO	chr5:133458566-133462110#chr5:133771911-133775550	T1104#T1104	NO	-311659	I22509
rs35593987	rs11889341	0.5	0.65	0.68	0.62	STAT4	ENST00000495849.1+STAT4	0	ENST00000495849.1+STAT4	0	chr2:191916526	chr2:191916403-191917349	chr2:191916428-191917324	TonsilT_46809	STAT4	chr2:192014979-192016326	TonsilT_46821	NO	chr2:191915963-191917741#chr2:192014783-192016152	T527#T527	NO	-99126.5	I3657
rs35593987	rs4274624	0.49	0.6	0.52	0.5	STAT4	ENST00000495849.1+STAT4	0	ENST00000495849.1+STAT4	0	chr2:191916526	chr2:191916403-191917349	chr2:191916428-191917324	TonsilT_46809	STAT4	chr2:192014979-192016326	TonsilT_46821	NO	chr2:191915963-191917741#chr2:192014783-192016152	T527#T527	NO	-99126.5	I3657
rs16843474	rs34889541	1	1	1	0.96	PTPRC	ENST00000367379.1+PTPRC	-17347	ENST00000367379.1+PTPRC	-17347	chr1:198590454	chr1:198589979-198591322	chr1:198590004-198591297	TonsilT_6466	PTPRC	chr1:198607459-198608448	TonsilT_6471	NO	chr1:198590168-198590716#chr1:198606818-198608857	T280#T280	NO	-17499.5	I36723
rs11055024	rs34330	NA	0.44	NA	0.52	CDKN1B	ENST00000477087.1+CDKN1B	-9023	TCONS_00021074+TCONS_00021074	5957	chr12:12858969	chr12:12858613-12859361	chr12:12858638-12859336	TonsilT_17287	DUSP16	chr12:12713816-12714813	TonsilT_17273	NO	chr12:12858585-12860539#chr12:12713095-12717649	T2091#T2091	NO	144654	I68159
rs11055024	rs34330	NA	0.44	NA	0.52	CDKN1B	ENST00000477087.1+CDKN1B	-9023	TCONS_00021074+TCONS_00021074	5957	chr12:12858969	chr12:12858613-12859361	chr12:12858638-12859336	TonsilT_17287	DUSP16	chr12:12715050-12716210	TonsilT_17274	NO	chr12:12858585-12860539#chr12:12713095-12717649	T2091#T2091	NO	143339	I29590
rs11055024	rs10845601	NA	0.57	NA	NA	CDKN1B	ENST00000477087.1+CDKN1B	-9023	TCONS_00021074+TCONS_00021074	5957	chr12:12858969	chr12:12858613-12859361	chr12:12858638-12859336	TonsilT_17287	DUSP16	chr12:12713816-12714813	TonsilT_17273	NO	chr12:12858585-12860539#chr12:12713095-12717649	T2091#T2091	NO	144654	I68159
rs11055024	rs10845601	NA	0.57	NA	NA	CDKN1B	ENST00000477087.1+CDKN1B	-9023	TCONS_00021074+TCONS_00021074	5957	chr12:12858969	chr12:12858613-12859361	chr12:12858638-12859336	TonsilT_17287	DUSP16	chr12:12715050-12716210	TonsilT_17274	NO	chr12:12858585-12860539#chr12:12713095-12717649	T2091#T2091	NO	143339	I29590
rs1728773	rs1170426	1	0.97	1	1	ZFP90	ENST00000576305.1+ZFP90	-349	ENST00000576305.1+ZFP90	-349	chr16:68563644	chr16:68563595-68564550	chr16:68563620-68564525	TonsilT_31644	CHTF8	chr16:69165970-69167024	TonsilT_31653	YES	chr16:68563233-68565818#chr16:69164373-69167774	T2539#T2539	NO	-602853	I70181
rs1728773	rs1170426	1	0.97	1	1	ZFP90	ENST00000576305.1+ZFP90	-349	ENST00000576305.1+ZFP90	-349	chr16:68563644	chr16:68563595-68564550	chr16:68563620-68564525	TonsilT_31644	CIRH1A	chr16:69165970-69167024	TonsilT_31653	YES	chr16:68563233-68565818#chr16:69164373-69167774	T2539#T2539	NO	-602853	I70181
rs3130631	rs1150757	0.72	NA	NA	NA	MHC	ENST00000376072.3+NCR3	5406	ENST00000376072.3+NCR3	5406	chr6:31566168	chr6:31566168-31566897	chr6:31566193-31566872	TonsilT_71412	SNORD84	chr6:31508910-31510293	TonsilT_71397	NO	chr6:31566664-31568226#chr6:31508711-31510677	T1199#T1199	NO	56566.5	I26452
rs3130631	rs1150757	0.72	NA	NA	NA	MHC	ENST00000376072.3+NCR3	5406	ENST00000376072.3+NCR3	5406	chr6:31566168	chr6:31566168-31566897	chr6:31566193-31566872	TonsilT_71412	DDX39B-AS1	chr6:31508910-31510293	TonsilT_71397	NO	chr6:31566664-31568226#chr6:31508711-31510677	T1199#T1199	NO	56566.5	I26452
rs3130631	rs1150757	0.72	NA	NA	NA	MHC	ENST00000376072.3+NCR3	5406	ENST00000376072.3+NCR3	5406	chr6:31566168	chr6:31566168-31566897	chr6:31566193-31566872	TonsilT_71412	DDX39B	chr6:31508910-31510293	TonsilT_71397	NO	chr6:31566664-31568226#chr6:31508711-31510677	T1199#T1199	NO	56566.5	I26452
rs3130631	rs1150757	0.72	NA	NA	NA	MHC	ENST00000376072.3+NCR3	5406	ENST00000376072.3+NCR3	5406	chr6:31566168	chr6:31566168-31566897	chr6:31566193-31566872	TonsilT_71412	ATP6V1G2-DDX39B	chr6:31514369-31514929	TonsilT_71398	NO	chr6:31566114-31566273#chr6:31513513-31514981	T1199#T1199	NO	51519	I47573
rs3130631	rs1150757	0.72	NA	NA	NA	MHC	ENST00000376072.3+NCR3	5406	ENST00000376072.3+NCR3	5406	chr6:31566168	chr6:31566168-31566897	chr6:31566193-31566872	TonsilT_71412	ATP6V1G2-DDX39B	chr6:31515026-31515581	TonsilT_71399	NO	chr6:31566664-31566850#chr6:31515263-31515549	T1199#T1199	NO	50864.5	I16270
rs3130631	rs1150757	0.72	NA	NA	NA	MHC	ENST00000376072.3+NCR3	5406	ENST00000376072.3+NCR3	5406	chr6:31566168	chr6:31566168-31566897	chr6:31566193-31566872	TonsilT_71412	NFKBIL1	chr6:31514369-31514929	TonsilT_71398	NO	chr6:31566114-31566273#chr6:31513513-31514981	T1199#T1199	NO	51519	I47573
rs3130631	rs1150757	0.72	NA	NA	NA	MHC	ENST00000376072.3+NCR3	5406	ENST00000376072.3+NCR3	5406	chr6:31566168	chr6:31566168-31566897	chr6:31566193-31566872	TonsilT_71412	NFKBIL1	chr6:31515026-31515581	TonsilT_71399	NO	chr6:31566664-31566850#chr6:31515263-31515549	T1199#T1199	NO	50864.5	I16270
rs3130631	rs1150757	0.72	NA	NA	NA	MHC	ENST00000376072.3+NCR3	5406	ENST00000376072.3+NCR3	5406	chr6:31566168	chr6:31566168-31566897	chr6:31566193-31566872	TonsilT_71412	ATP6V1G2	chr6:31514369-31514929	TonsilT_71398	NO	chr6:31566114-31566273#chr6:31513513-31514981	T1199#T1199	NO	51519	I47573
rs3130631	rs1150757	0.72	NA	NA	NA	MHC	ENST00000376072.3+NCR3	5406	ENST00000376072.3+NCR3	5406	chr6:31566168	chr6:31566168-31566897	chr6:31566193-31566872	TonsilT_71412	ATP6V1G2	chr6:31515026-31515581	TonsilT_71399	NO	chr6:31566664-31566850#chr6:31515263-31515549	T1199#T1199	NO	50864.5	I16270
rs4660117	rs9782955	0.99	NA	NA	NA	LYST	ENST00000468107.1+LYST	0	ENST00000468107.1+LYST	0	chr1:236031533	chr1:236029251-236031814	chr1:236029276-236031789	TonsilT_7954	B3GALNT2	chr1:235667174-235668796	TonsilT_7942	YES	chr1:236029759-236032232#chr1:235666824-235668201	T332#T332	YES	363548	I43753
rs4660117	rs9782955	0.99	NA	NA	NA	LYST	ENST00000468107.1+LYST	0	ENST00000468107.1+LYST	0	chr1:236031533	chr1:236029251-236031814	chr1:236029276-236031789	TonsilT_7954	LYST	chr1:236029276-236031789	TonsilT_7954	YES	chr1:236029759-236032232#chr1:236029313-236029544	T332#T332	NO	1000.5	I55091
rs9915509	rs12938617	1	NA	NA	NA	IKZF3	ENST00000439016.2+IKZF3	0	ENST00000439016.2+IKZF3	0	chr17:38014705	chr17:38014440-38014901	chr17:38014465-38014876	TonsilT_33697	IKZF3	chr17:37933829-37934703	TonsilT_33685	NO	chr17:38014827-38015600#chr17:37934347-37934831	T2600#T2600	NO	80439	I28708
rs9915509	rs2941509	0.93	NA	NA	NA	IKZF3	ENST00000439016.2+IKZF3	0	ENST00000439016.2+IKZF3	0	chr17:38014705	chr17:38014440-38014901	chr17:38014465-38014876	TonsilT_33697	IKZF3	chr17:37933829-37934703	TonsilT_33685	NO	chr17:38014827-38015600#chr17:37934347-37934831	T2600#T2600	NO	80439	I28708
rs3805431	rs6889239	NA	NA	0.41	NA	TNIP1	ENST00000522100.1+TNIP1	0	ENST00000522100.1+TNIP1	0	chr5:150439539	chr5:150439153-150440181	chr5:150439178-150440156	TonsilT_69265	GM2A	chr5:150631973-150633028	TonsilT_69292	NO	chr5:150438307-150440098#chr5:150631502-150632806	T1130#T1130	NO	-192962	I69513
rs3805431	rs6889239	NA	NA	0.41	NA	TNIP1	ENST00000522100.1+TNIP1	0	ENST00000522100.1+TNIP1	0	chr5:150439539	chr5:150439153-150440181	chr5:150439178-150440156	TonsilT_69265	TNIP1	chr5:150466391-150467243	TonsilT_69270	NO	chr5:150438307-150440098#chr5:150465993-150467332	T1130#T1130	NO	-27278	I22590
rs3805431	rs6889239	NA	NA	0.41	NA	TNIP1	ENST00000522100.1+TNIP1	0	ENST00000522100.1+TNIP1	0	chr5:150439539	chr5:150439153-150440181	chr5:150439178-150440156	TonsilT_69265	TNIP1	chr5:150459924-150461045	TonsilT_69269	NO	chr5:150438307-150440098#chr5:150460007-150462340	T1130#T1130	NO	-20945.5	I33115
rs3805431	rs6889239	NA	NA	0.41	NA	TNIP1	ENST00000522100.1+TNIP1	0	ENST00000522100.1+TNIP1	0	chr5:150439539	chr5:150439153-150440181	chr5:150439178-150440156	TonsilT_69265	DCTN4	chr5:150137849-150138948	TonsilT_69254	NO	chr5:150438307-150440098#chr5:150136252-150138218	T1130#T1129	NO	301140	I52459
rs3805431	rs10036748	NA	NA	0.41	NA	TNIP1	ENST00000522100.1+TNIP1	0	ENST00000522100.1+TNIP1	0	chr5:150439539	chr5:150439153-150440181	chr5:150439178-150440156	TonsilT_69265	GM2A	chr5:150631973-150633028	TonsilT_69292	NO	chr5:150438307-150440098#chr5:150631502-150632806	T1130#T1130	NO	-192962	I69513
rs3805431	rs10036748	NA	NA	0.41	NA	TNIP1	ENST00000522100.1+TNIP1	0	ENST00000522100.1+TNIP1	0	chr5:150439539	chr5:150439153-150440181	chr5:150439178-150440156	TonsilT_69265	TNIP1	chr5:150466391-150467243	TonsilT_69270	NO	chr5:150438307-150440098#chr5:150465993-150467332	T1130#T1130	NO	-27278	I22590
rs3805431	rs10036748	NA	NA	0.41	NA	TNIP1	ENST00000522100.1+TNIP1	0	ENST00000522100.1+TNIP1	0	chr5:150439539	chr5:150439153-150440181	chr5:150439178-150440156	TonsilT_69265	TNIP1	chr5:150459924-150461045	TonsilT_69269	NO	chr5:150438307-150440098#chr5:150460007-150462340	T1130#T1130	NO	-20945.5	I33115
rs3805431	rs10036748	NA	NA	0.41	NA	TNIP1	ENST00000522100.1+TNIP1	0	ENST00000522100.1+TNIP1	0	chr5:150439539	chr5:150439153-150440181	chr5:150439178-150440156	TonsilT_69265	DCTN4	chr5:150137849-150138948	TonsilT_69254	NO	chr5:150438307-150440098#chr5:150136252-150138218	T1130#T1129	NO	301140	I52459
rs3087876	rs12917716	0.69	0.46	0.45	NA	CIITA	ENST00000331808.4+DEXI	307	ENST00000573379.1+RP11-876N24.4	0	chr16:11036624	chr16:11036035-11036635	chr16:11036060-11036610	TonsilT_30429	GSPT1	chr16:12009436-12010338	TonsilT_30514	YES	chr16:11036183-11037039#chr16:12009815-12011390	T2483#T2484	YES	-973263	I45658
rs3087876	rs12917716	0.69	0.46	0.45	NA	CIITA	ENST00000331808.4+DEXI	307	ENST00000573379.1+RP11-876N24.4	0	chr16:11036624	chr16:11036035-11036635	chr16:11036060-11036610	TonsilT_30429	AC007216.1	chr16:12009436-12010338	TonsilT_30514	YES	chr16:11036183-11037039#chr16:12009815-12011390	T2483#T2484	YES	-973263	I45658
rs3087876	rs12917716	0.69	0.46	0.45	NA	CIITA	ENST00000331808.4+DEXI	307	ENST00000573379.1+RP11-876N24.4	0	chr16:11036624	chr16:11036035-11036635	chr16:11036060-11036610	TonsilT_30429	RP11-485G7.5	chr16:11438854-11439748	TonsilT_30467	YES	chr16:11036183-11037039#chr16:11439015-11441031	T2483#T2483	YES	-402677	I39289
rs3087876	rs12917716	0.69	0.46	0.45	NA	CIITA	ENST00000331808.4+DEXI	307	ENST00000573379.1+RP11-876N24.4	0	chr16:11036624	chr16:11036035-11036635	chr16:11036060-11036610	TonsilT_30429	RMI2	chr16:11438854-11439748	TonsilT_30467	YES	chr16:11036183-11037039#chr16:11439015-11441031	T2483#T2483	YES	-402677	I39289
rs3087876	rs9652601	0.41	0.42	NA	NA	CIITA	ENST00000331808.4+DEXI	307	ENST00000573379.1+RP11-876N24.4	0	chr16:11036624	chr16:11036035-11036635	chr16:11036060-11036610	TonsilT_30429	GSPT1	chr16:12009436-12010338	TonsilT_30514	YES	chr16:11036183-11037039#chr16:12009815-12011390	T2483#T2484	YES	-973263	I45658
rs3087876	rs9652601	0.41	0.42	NA	NA	CIITA	ENST00000331808.4+DEXI	307	ENST00000573379.1+RP11-876N24.4	0	chr16:11036624	chr16:11036035-11036635	chr16:11036060-11036610	TonsilT_30429	AC007216.1	chr16:12009436-12010338	TonsilT_30514	YES	chr16:11036183-11037039#chr16:12009815-12011390	T2483#T2484	YES	-973263	I45658
rs3087876	rs9652601	0.41	0.42	NA	NA	CIITA	ENST00000331808.4+DEXI	307	ENST00000573379.1+RP11-876N24.4	0	chr16:11036624	chr16:11036035-11036635	chr16:11036060-11036610	TonsilT_30429	RP11-485G7.5	chr16:11438854-11439748	TonsilT_30467	YES	chr16:11036183-11037039#chr16:11439015-11441031	T2483#T2483	YES	-402677	I39289
rs3087876	rs9652601	0.41	0.42	NA	NA	CIITA	ENST00000331808.4+DEXI	307	ENST00000573379.1+RP11-876N24.4	0	chr16:11036624	chr16:11036035-11036635	chr16:11036060-11036610	TonsilT_30429	RMI2	chr16:11438854-11439748	TonsilT_30467	YES	chr16:11036183-11037039#chr16:11439015-11441031	T2483#T2483	YES	-402677	I39289
[truncated: 335 more rows]

## Sheet: Sheet2
proxySnp	sentinelSnp	gwasInfer
rs13356420	rs6889239	TNIP1
rs13356420	rs10036748	TNIP1
rs34053394	rs12938617	IKZF3
rs34053394	rs2941509	IKZF3
rs74625883	rs268124	SPRED2
rs4416242	rs28421442	TET3
rs4416242	rs6705628	TET3
rs9915797	rs12938617	IKZF3
[truncated: 333 more rows]

## Sheet: Sheet1
proxySnp
[truncated: 256 more rows]
