# Supplementary material for: Mapping effector genes at lupus GWAS loci using promoter Capture-C in follicular helper T cells
Source: Nat Commun. 2020 Jul 3;11:3294. doi: 10.1038/s41467-020-17089-5 (PMC7335045; doi:10.1038/s41467-020-17089-5)
Supplement: Supplementary file 8 — Supplementary Dataset 5 [file 41467_2020_17089_MOESM8_ESM.xlsx]

## Sheet: Sheet1
Supplementary Data 5. HiCUP summary
condition	sample	input	paired_align	paired_align_ratio	valid_pair	valid_pair_ratio	same_circularised_ratio	same_dangling_ends_ratio	same_internal_ratio	religation_ratio	contiguous_sequence_ratio	wrong_size_ratio	unique_ditag	unique_ditag_ratio	captured	captured_ratio	cis_captured	cis_captured_ratio	trans_captured_ratio
TFH	TFH_rep1	2939034738	1644775526	55.96	602163591	36.61	0.65	6.19	31.75	24.79	0	0	111954790	18.59	85863749	76.7	54415395	63.37	36.63
TFH	TFH_rep2	2972871343	1658287890	55.78	530510248	31.99	0.31	5.48	37.58	24.64	0	0	152419541	28.73	107385810	70.45	73463930	68.41	31.59
TFH	TFH_rep3	2753741693	1483119213	53.86	692603994	46.7	1.12	4.92	37.54	9.72	0	0	247128786	35.68	172472728	69.79	92992391	53.92	46.08
naiveT	Naive_rep1	2969804255	1652422445	55.64	638560154	38.64	0.63	5.24	39.3	16.18	0	0	258299705	40.45	183842739	71.17	104841378	57.03	42.97
naiveT	Naive_rep2	2916678759	1611852080	55.26	516981205	32.07	0.26	4.85	40.73	22.09	0	0	91888448	17.77	59113148	64.33	40595148	68.67	31.33
naiveT	Naive_rep3	2977521225	1656998996	55.65	623661783	37.64	3.51	5.32	43.11	10.43	0	0	263596939	42.27	185800896	70.49	91543813	49.27	50.73
