# Supplementary material for: Mapping effector genes at lupus GWAS loci using promoter Capture-C in follicular helper T cells
Source: Nat Commun. 2020 Jul 3;11:3294. doi: 10.1038/s41467-020-17089-5 (PMC7335045; doi:10.1038/s41467-020-17089-5)
Supplement: Supplementary file 10 — Source data [file 41467_2020_17089_MOESM10_ESM.xlsx]

## Sheet: FIG 8 SUPPORT
	MFI
		EV	IKZF			control	CXCR5		BCL6	No stim	Stim-Ctrl	Stim-LPP-OCR
		6458	11206			1545	1601			2869	12211	5159
		6021	14402			2885	6819			1360	10715	2571
		6458	13739			1746	2995			2712	12608	1378
	Ave	6312.33	13115.7		Ave	2058.67	3805		Ave	2313.67	11844.7	3036
	stDev	252.302	1686.72		stDev	722.648	2701.66		Stdev	829.622	998.255	1932.91
	SEM	145.667	973.826		SEM	510.989	1910.36		SEM	478.982	576.343	1115.97
	Ttest		0.00230182		Ttest	0.323532			ttest		0.000220167	0.583992
	frequency
		CTRL	IKZF1			control	CXCR5		BCL6	unstim	stim	LPP OCR
		9.84	41.8			27	37.6			2.56	84.3	12
		9.84	37.6			9.87	38.1			13.4	76.1	31.8
		16.9	47.8			14.8	33.9			7.7	87.5	23.8
	AVE	12.1933	42.4		Ave	17.2233	36.5333		Ave	7.88667	82.6333	22.5333
	stdev	4.07609	5.1264		StdDev	8.81837	2.96985		Stdev	5.42241	5.87991	9.96059
	SEM	2.35333	2.95973		SEM	5.09129	1.71464		SEM	3.13063	3.39477	5.75075
	TTEST		0.00133119		ttest		0.0213805		ttest		8.5232e-05	0.0889244

## Sheet: FIG 9DE & SUPP FIG 10B SUPPORT
	Normalization control : 18S rRNA for lenti-shRNA TFH					expt1
						Differential expression
Well	Sample Name	Target Name	Cт	Cт Mean		sh RNA Targeted genes							Normalized
A1	Mock 18s	18S	15.4709										ratio
A2	Mock 18s	18S	15.3746				18S CT	cT targeted gene		Delta cT from 18S		2^ value
A3	Mock 18s	18S	15.3106	15.3854		B2M							x 100
A4	Scrambled 18S	18S	16.5539			mock	15.3854	16.4932		-1.10788		0.463976	46.3976
A5	Scrambled 18S	18S	16.544			scrambled control	16.5395	17.2377		-0.698189		0.616346	61.6346
A6	Scrambled 18S	18S	16.5207	16.5395		B2M shRNA	15.8856	18.0788		-2.19327		0.218656	21.8656
A7	B2M 18S	18S	15.9175
A8	B2M 18S	18S	15.8945			Bcl-6							X 10000
A9	B2M 18S	18S	15.8447	15.8856		mock	15.3854	26.6002		-11.2149		0.00042071	4.2071
A10	BCl-6 18S	18S	15.1937			scrambled control	16.5395	27.7848		-11.2453		0.000411941	4.11941
A11	BCl-6 18S	18S	15.1937			Bcl-6 shRNA	15.219	27.28		-12.0609		0.000234048	2.34048
A12	BCl-6 18S	18S	15.2698	15.219
B1	HIPK-1 18S	18S	15.6771			Hipk-1							X 10000
B2	HIPK-1 18S	18S	15.6115			mock	15.3854	29.1228		-13.7374		7.32189e-05	0.732189
B3	HIPK-1 18S	18S	15.5384	15.609		scrambled control	16.5395	29.9597		-13.4202		9.12272e-05	0.912272
B4	MINK-1 18S	18S	15.7652			Hipk-1 shRNA	15.609	29.9142		-14.3052		4.93968e-05	0.493968
B5	MINK-1 18S	18S	15.7522
B6	MINK-1 18S	18S	15.6794	15.7323		expt2
B7	DDX-6 18S	18S	14.9757			Differential expression
B8	DDX-6 18S	18S	14.9647			sh RNA Targeted genes							Ratio
B9	DDX-6 18S	18S	14.9306	14.957
B10	18S no RT	18S	23.6956				18S CT	cT targeted gene		Delta cT from 18S		2^ value
B11	18S no RT	18S	23.4901			B2M							X100
B12	18S no RT	18S	23.1188			mock	16.9856	17.5634		-0.57781		0.66998	66.998
						scrambled control	18.6202	17.8029		0.817277		1.76208	176.208
Well	Sample Name	Target Name	Cт	Cт Mean		B2M shRNA	17.3424	19.4053		-2.06289		0.239336	23.9336
A1	Mock	18S	16.995
A2	Mock	18S	16.999			Bcl-6							X1000
A3	Mock	18S	16.9629	16.9856		mock	16.9856	28.1646		-11.179		0.000431312	0.431312
A4	Scram control	18S	18.6484			scrambled control	18.6202	30.1455		-11.5253		0.000339262	0.339262
A5	Scram control	18S	18.6164			Bcl-6 shRNA	21.6114	33.5839		-11.9726		0.00024883	0.24883
A6	Scram control	18S	18.5958	18.6202
A7	B2m shRNA	18S	17.3439
A8	B2m shRNA	18S	17.3565
A9	B2m shRNA	18S	17.327	17.3424		Hipk-1							X1000
A10	Bcl-6 shRNA	18S	21.6197			mock	16.9856	29.339		-12.3534		0.000191098	0.191098
A11	Bcl-6 shRNA	18S	21.5841			scrambled control	18.6202	31.1445		-12.5243		0.000169745	0.169745
A12	Bcl-6 shRNA	18S	21.6304	21.6114		Hipk-1 shRNA	22.0138	34.2146	very low amount of transcript	-12.2008		0.000212416	0.212416
B1	Hipk-1 shRNA	18S	22.0883
B2	Hipk-1 shRNA	18S	22.0029			expt3
B3	Hipk-1 shRNA	18S	21.9503	22.0138			6h
B4	Mink-1 shRNA	18S	22.2186				Mean	SD
B5	Mink-1 shRNA	18S	22.1499			Scram	764.516	129.954
B6	Mink-1 shRNA	18S	22.0958	22.1548		Hipk-1	495.219	44.0728
B7	DDX-6 shRNA	18S	21.8836
B8	DDX-6 shRNA	18S	21.8758
B9	DDX-6 shRNA	18S	21.8328	21.8641		scram	764.516	129.954
B10	No RT	18S	25.556			B2M	673.337	58.3028
B11	No RT	18S	25.348
B12	No RT	18S	25.1669			expt4
C1	blank	18S	Undetermined				Mock	Scrambled control	Hipk-1		Mock	Scram	Hipk-1
C2	blank	18S	31.1009			14	769.165	534.334	237.126		111.676	22.1171	82.5646
C3	blank	18S	34.2125			24	2113.33	1126.3	369.218		1246.73	142.692	143.069
						48	4091.05	2313.91	942.842		663.679	237.066	141.745

## Sheet: FIG 9F SUPPORT
	EXPT1	IL21 ELISA
	A64 dose	activated TFH	activated TFH	activated TFH	activated Naive	activated Naive	activated Naive
	0	1229.96	598.1	975	398.56	381.94	398.56
	150	1202.25	1091.39	1091.39
	1000	1185.62	564.84	587.01
	1500	914.03	614.73	620.27
	2000	514.96	514.96	498.33
	EXPT2	IL21 ELISA				EXPT2	IL21 ELISA
	Time point: 14hrs					Time point: 14hrs
				SD
	Conc	Average				Conc	IL-21
	0	982.229		289.256		0	366.443		80.8631
	150	1727.64		313.837		150	465.729		170.263
	500	2021.6		126.676		500	131.468		21.6387
	1000	1963.86		426.795		1000	474.002		68.9657
	1500	684.765		46.6574		1500	141.397		73.1281
	2000	1430.18		145		2000	493.859		72.11
	2500	1822.13		275.896		2500	96.7187		54.6069
		24 hrs				Time point	24h
	Conc					Conc	IL21
	0	1787.13		288.811		0	563.359		325.528
	150	3227.21		225.804		150	613.002		77.5442
	500	3722.4		516.052		500	106.647		142.068
	1000	2749.52		351.721		1000	474.002		270.267
	1500	1069.72		217.728		1500	192.694		70.9617
	2000	2107.34		130.603		2000	993.595		176.586
	2500	2781.01		100.883		2500	48.7308		36.5921
		48h				Time point	48h
	Conc					Conc	IL21
	0	5587.68		770.442		0	1632.33		258.539
	150	7444.2		1395.37		150	1504.91		314.529
	500	8459.08		783.687		500	712.287		236.468
	1000	7094.25		26.2469		1000	1028.34		56.4559
	1500	3692.65		693.295		1500	1054.82		368.861
	2000	5512.44		551.167		2000	2128.76		202.036
	2500	6056.62		1429.55		2500	710.632		218.503

## Sheet: SUPP FIG 9G SUPPORT
	Date: 02-11-2020
	SLE-TFH B1 P1 FOR Il21, BCL6, Tox2 and FAS using 18S as endogenous control.
		Well	Sample Name	Target Name	Ct	Cт Mean	Cт SD
		A1	Tfh-14h	IL21	19.3605	19.3422	0.0162278
		A2	Tfh-14h	IL21	19.3295		0.0162278
		A3	Tfh-14h	IL21	19.3366		0.0162278
		A4	HipK1-14h	IL21	19.6281	19.662	0.118347
		A5	HipK1-14h	IL21	19.5644		0.118347
		A6	HipK1-14h	IL21	19.7936		0.118347
		A7	Mink1-14h	IL21	19.124	19.0979	0.022682
		A8	Mink1-14h	IL21	19.0866		0.022682
		A9	Mink1-14h	IL21	19.083		0.022682
		A10	Tfh-48h	IL21	19.8528	19.8438	0.0199401
		A11	Tfh-48h	IL21	19.821		0.0199401
		A12	Tfh-48h	IL21	19.8577		0.0199401
		B1	Hipk1-48h	IL21	19.8818	19.9015	0.0173355
		B2	Hipk1-48h	IL21	19.9145		0.0173355
		B3	Hipk1-48h	IL21	19.9081		0.0173355
		B4	Mink1-48h	IL21	20.0929	20.0494	0.0392079
		B5	Mink1-48h	IL21	20.0168		0.0392079
		B6	Mink1-48h	IL21	20.0386		0.0392079
		B7	Tfh-14h	BCL6	25.8048	25.7849	0.0381579
		B8	Tfh-14h	BCL6	25.809		0.0381579
		B9	Tfh-14h	BCL6	25.7409		0.0381579
		B10	HipK1-14h	BCL6	25.5346	25.534	0.054138
		B11	HipK1-14h	BCL6	25.4796		0.054138
		B12	HipK1-14h	BCL6	25.5878		0.054138
		C1	Mink1-14h	BCL6	25.9001	25.8919	0.0282743
		C2	Mink1-14h	BCL6	25.8605		0.0282743
		C3	Mink1-14h	BCL6	25.9152		0.0282743
		C4	Tfh-48h	BCL6	24.9407	24.9229	0.0235766
		C5	Tfh-48h	BCL6	24.8961		0.0235766
		C6	Tfh-48h	BCL6	24.9318		0.0235766
		C7	Hipk1-48h	BCL6	24.6183	24.5966	0.0702959
		C8	Hipk1-48h	BCL6	24.6536		0.0702959
		C9	Hipk1-48h	BCL6	24.5181		0.0702959
		C10	Mink1-48h	BCL6	24.3047	24.3296	0.0376724
		C11	Mink1-48h	BCL6	24.3112		0.0376724
		C12	Mink1-48h	BCL6	24.3729		0.0376724
		D1	Tfh-14h	Tox2	29.3988	29.5305	0.178304
		D2	Tfh-14h	Tox2	29.4592		0.178304
		D3	Tfh-14h	Tox2	29.7334		0.178304
		D4	HipK1-14h	Tox2	28.9392	28.7898	0.149674
		D5	HipK1-14h	Tox2	28.7903		0.149674
		D6	HipK1-14h	Tox2	28.6399		0.149674
		D7	Mink1-14h	Tox2	28.7057	28.8217	0.110591
		D8	Mink1-14h	Tox2	28.8333		0.110591
		D9	Mink1-14h	Tox2	28.926		0.110591
		D10	Tfh-48h	Tox2	28.3494	28.4109	0.0949339
		D11	Tfh-48h	Tox2	28.3629		0.0949339
		D12	Tfh-48h	Tox2	28.5202		0.0949339
		E1	Hipk1-48h	Tox2	28.4426	28.4279	0.114361
		E2	Hipk1-48h	Tox2	28.5342		0.114361
		E3	Hipk1-48h	Tox2	28.3069		0.114361
		E4	Mink1-48h	Tox2	27.9089	27.9269	0.0398332
		E5	Mink1-48h	Tox2	27.9726		0.0398332
		E6	Mink1-48h	Tox2	27.8993		0.0398332
		E7	Tfh-14h	FAS	21.3589	21.3484	0.0187625
		E8	Tfh-14h	FAS	21.3596		0.0187625
		E9	Tfh-14h	FAS	21.3267		0.0187625
		E10	HipK1-14h	FAS	21.5163	21.4702	0.0440826
		E11	HipK1-14h	FAS	21.4658		0.0440826
		E12	HipK1-14h	FAS	21.4285		0.0440826
		F1	Mink1-14h	FAS	20.4909	20.4049	0.0884782
		F2	Mink1-14h	FAS	20.4096		0.0884782
		F3	Mink1-14h	FAS	20.3141		0.0884782
		F4	Tfh-48h	FAS	20.9375	20.905	0.0290925
		F5	Tfh-48h	FAS	20.896		0.0290925
		F6	Tfh-48h	FAS	20.8815		0.0290925
		F7	Hipk1-48h	FAS	21.1348	21.1404	0.00551491
		F8	Hipk1-48h	FAS	21.1458		0.00551491
		F9	Hipk1-48h	FAS	21.1406		0.00551491
		F10	Mink1-48h	FAS	21.5917	21.5796	0.0108935
		F11	Mink1-48h	FAS	21.5766		0.0108935
		F12	Mink1-48h	FAS	21.5705		0.0108935
		G1	Tfh-14h	18S	20.5491	20.4963	0.0219469
		G2	Tfh-14h	18S	20.5443		0.0219469
		G3	Tfh-14h	18S	20.3957		0.0219469
		G4	HipK1-14h	18S	19.5715	19.5264	0.0477758
		G5	HipK1-14h	18S	19.4407		0.0477758
		G6	HipK1-14h	18S	19.5671		0.0477758
		G7	Mink1-14h	18S	20.9531	20.8872	0.0219908
		G8	Mink1-14h	18S	20.8836		0.0219908
		G9	Mink1-14h	18S	20.8249		0.0219908
		G10	Tfh-48h	18S	19.7031	19.6726	0.0532394
		G11	Tfh-48h	18S	19.6435		0.0532394
		G12	Tfh-48h	18S	19.6712		0.0532394
		H1	Hipk1-48h	18S	19.7857	19.7313	0.0728746
		H2	Hipk1-48h	18S	19.7583		0.0728746
		H3	Hipk1-48h	18S	19.6499		0.0728746
		H4	Mink1-48h	18S	20.5616	20.5505	0.108584
		H5	Mink1-48h	18S	20.5176		0.108584
		H6	Mink1-48h	18S	20.5724		0.108584
		H8	NTC	IL21	Undetermined
		H9	NTC	BCL6	Undetermined
		H10	NTC	Tox2	Undetermined
		H11	NTC	FAS	Undetermined
		H12	NTC	18S	35.4698

## Sheet: SUPP FIG 10D SUPPORT
	EXPT1	IL2 ELISA				EXPT2	IL2 ELISA		human CD4+ T cells were labelled with CFSE and then stimulated with plate bound anti-CD3+ anti-CD28 ( 2ug/ml each) for 4 days
	Time point: 14hrs					Time point: 14hrs					A64 Conc	Mean PROLIFERATION		SD
				SD
	Conc	IL-2				Conc					0	380513		24564.1
	0	4923.13		424.565		0	3427.88		855.428		150	307385		6922.77
	150	4443.29		573.99		150	2780.81		914.58		500	306542		14825
	500	4008.72		938.487		500	1703.91		925.957		700	317341		11001.8
	1000	4348.64		1055.05		1000	3216.2		1475.68		800	311705		19400.9
	1500	4066.34		1006.97		1500	1847.19		615.309		1000	415247		10158.5
	2000	5278.68		1228.57		2000	2955.52		1212.07		1200	473518		49232.2
	2500	3062.22		998.374		2500	2521.99		616.647		1400	337474		124197
											1600	282548		36614.8
											1800	279086		1445.17
	Time point	24h				Time point					2000	285940		10765.2
	Conc					Conc					2200	378973		9035.53
	0	10004.3		398.514		0	5410.03		411.936		2400	448496		18687.8
	150	7492.34		987.272		150	3346.8		719.875
	500	6865.18		59.8734		500	2531.49		125.784
	1000	7298.1		1114.26		1000	3577.9		413.228
	1500	7505.51		662.25		1500	2705.28		383.873
	2000	10114.6		1614.32		2000	4389.51		264.62
	2500	5276.7		350.907		2500	5051.37		690.295
	Time point	48h				Time point
	Conc					Conc
	0	12336.8		355.658		0	8645.38		540.938
	150	11342.5		788.538		150	5565.33		898.457
	500	10363.1		1522.53		500	4698.25		1187.96
	1000	12399.3		1337		1000	7868.89		848.574
	1500	11470.9		628.197		1500	6205		885.715
	2000	12588.6		488.44		2000	6752.24		757.885
	2500	8573.82		463.961		2500	8787.73		769.346

## Sheet: SUPP FIG 10EF SUPPORT
		IL-21 ELISA	EXPT1
	Mink inhibitor (nm)	Tstim12	Tstim12	Tfh12	Tfh12	Tstim24	Tstim24	Tfh24	Tfh24	Tstim48	Tstim48	Tfh48	Tfh48
	0	135.743	12.6611	224.874	62.6347	160.65	24.0218	409.878	18.6694	250.541	90.8904	975.192	125.938
	3.7	135.743	26.0686	234.281	63.323	123.72	19.8525	368.218	18.6694	99.0999	5.52153	662.074	157.147
	11	50.7189	6.44602	94.9679	44.7794	43.5619	8.28229	116.918	18.1793	38.6952	1.98339	100.791	21.6273
	33	57.3033	1.71767	86.0089	8.39236	47.8561	4.54452	47.933	10.0864	70.7583	4.23653	52.8605	18.8299
		IL-21 ELISA	EXPT2
		Sample	OD values	Background substracted values		Calculation	Final Conc	Average	SD
		Tfh 200nm	0.123	0.0146667		-0.758022	-5.05348	-0.607153	4.68449
			0.126	0.0176667		-0.157768	-1.05179
			0.13	0.0216667		0.642571	4.2838
		Tfh 100nm	0.186	0.0776667		11.8473	78.9821	78.0928	4.07512
			0.188	0.0796667		12.2475	81.6499
			0.182	0.0736667		11.047	73.6465
		Tfh 50nm	0.119	0.0106667		-1.55836	-10.3891	-13.9461	6.16101
			0.111	0.00266667		-3.15904	-21.0602
			0.119	0.0106667		-1.55836	-10.3891
		Tfh 33nm	0.195	0.0866667		13.6481	90.9871	96.7674	18.6904
			0.215	0.106667		17.6498	117.665
			0.188	0.0796667		12.2475	81.6499
		Tfh 11nm	0.222	0.113667		19.0504	127.002	144.343	21.467
			0.23	0.121667		20.651	137.674
			0.253	0.144667		25.253	168.353
		Tfh 3.7nm	0.542	0.433667		83.0774	553.85	701.468	155.982
			0.641	0.532667		102.886	685.905
			0.775	0.666667		129.697	864.648
		Tfh	0.786	0.677667		131.898	879.321	1012.27	125.005
			0.899	0.790667		154.508	1030.05
			0.972	0.863667		169.114	1127.43
		IL-2 ELISA	EXPT1
		Sample	OD values	Background substracted values		Calculation	Final Conc	Average	SD
		T 200nm	0.24	0.172		12.2888	307.221	242.812	66.5981
			0.216	0.148		9.87979	246.995
			0.187	0.119		6.96887	174.222
		T100nm	0.451	0.383		33.4683	836.707	707.054	156.599
			0.417	0.349		30.0555	751.387
			0.33	0.262		21.3227	533.068
		T 50nm	0.754	0.686		63.8824	1597.06	1341.1	229.059
			0.624	0.556		50.8335	1270.84
			0.578	0.51		46.2161	1155.4
		T 33nm	1.615	1.547		150.307	3757.67	3497.52	247.153
			1.5	1.432		138.763	3469.08
			1.419	1.351		130.633	3265.82
		T 11nm	1.92	1.852		180.922	4523.04	4237.8	247.102
			1.747	1.679		163.556	4088.91
			1.752	1.684		164.058	4101.46
		T 3.7nm	2.321	2.253		221.173	5529.31	4993.97	523.635
			2.098	2.03		198.789	4969.71
			1.904	1.836		179.316	4482.89
		T stim	2.4	2.332		229.102	5727.56	5210.62	502.56
			2.182	2.114		207.22	5180.51
			2	1.932		188.952	4723.79
		IL-2 ELISA	EXPT2
		Sample	OD values	Background substracted values		Calculation	Final Conc	Average	SD
		Tfh 200nm	0.156	0.088		9.8111	490.555	383.145	97.3677
			0.133	0.065		7.16421	358.21
			0.123	0.055		6.01339	300.669
		Tfh 100nm	0.239	0.171		19.3629	968.147	820.458	141.455
			0.211	0.143		16.1406	807.032
			0.19	0.122		13.7239	686.195
		Tfh 50nm	0.29	0.222		25.2321	1261.61	1054.46	179.396
			0.236	0.168		19.0177	950.885
			0.236	0.168		19.0177	950.885
		Tfh 33nm	0.169	0.101		11.3072	565.359	2071.02	1601.2
			0.723	0.655		75.0628	3753.14
			0.4	0.332		37.8912	1894.56
		Tfh 11nm	0.975	0.907		104.064	5203.18	5147.56	101.366
			0.945	0.877		100.611	5030.56
			0.976	0.908		104.179	5208.93
		Tfh 3.7nm	1.396	1.328		152.513	7625.66	7430.02	561.314
			1.252	1.184		135.941	6797.07
			1.438	1.37		157.347	7867.34
		Tfh stim	1.08	1.012		116.147	5807.36	5805.44	802.701
			0.94	0.872		100.036	5001.79
			1.219	1.151		132.144	6607.18
